# Supplementary material for: Phylogenomics of Cas4 family nucleases
Source: BMC Evol Biol. 2017 Nov 28;17:232. doi: 10.1186/s12862-017-1081-1 (PMC5704561; doi:10.1186/s12862-017-1081-1)
Supplement: Supplementary file 3 — Complete tree for Cas4-like set in Newick format. Cas4 assignments are included in the leaf name. (TXT 463 kb) [file 12862_2017_1081_MOESM3_ESM.txt]

((((((((((((((((((((((((((((((((((((1042704476___Cas4-UvrD___Clostridium_CAG_768:0.115941,1042777612___Cas4-UvrD___Fusobacterium_CAG_439:0.112191)0.827:0.053481,1042725255___Cas4-UvrD___Clostridium_CAG_729:0.215971)0.912:0.128461,1042043909___Cas4-UvrD___Brachyspira_CAG_484:0.345841)0.982:0.546371,(1701696511___Cas4-UvrD___Clostridium_K4410_MGS_30:1e-06,1042069865___Cas4-UvrD___Clostridium_CAG_306:1e-06,1701705067___Cas4-UvrD___Heliobacterium_N15_MGS_3:1e-06,1701715930___Cas4-UvrD___Clostridium_UNK_MGS_6:1e-06)0.666:0.750631)0.992:0.336100330357143,((((9905503__phage__Campylobacter_phage_CP81:1e-06,11107023__phage__Campylobacter_phage_CPX:1e-06):0.009811,9340273__phage__Campylobacter_phage_NCTC12673:0.010051)0.341:0.000171,12297523__phage__Campylobacter_phage_CP30A:0.029871)0.998:0.905241,((7224173__phage__Campylobacter_phage_CP220:0.010451,7224183__phage__Campylobacter_phage_CPt10:0.031811)0.698:0.026311,11904513__phage__Campylobacter_phage_CP21:0.000161)0.992:0.751891)0.992:0.283210669642857):0.892270,(((((((((1114934714___solo___Leptolyngbya_NIES_2104_NIES_2:0.108921,1300482133___solo___Leptolyngbya_boryana_PCC_6306:0.103951)1.000:0.318601,1007056209___solo___Chroococcidiopsis_thermalis_P:0.318031)0.504:0.052511,(1082482510___solo___Neosynechococcus_sphagnicola:0.337761,1206907464___solo___Oscillatoria_PCC_10802_PCC_10:0.434841)0.847:0.071251)0.640:0.049371,1506155348___solo___Leptolyngbya_JSC_1_JSC_1:0.292521)0.892:0.099871,(((1031581446___solo___Leptolyngbya_PCC_7375_PCC_737:0.057871,1047356779___solo___Leptolyngbya_Heron_Island_J_H:0.028961)0.894:0.016541,(1031581553___solo___Leptolyngbya_PCC_7375_PCC_737:0.069291,1031581180___solo___Leptolyngbya_PCC_7375_PCC_737:0.081251)0.308:0.014561)0.994:0.211941,1017664710___solo___Synechococcus_PCC_7335_PCC_73:0.314541)0.992:0.211111)0.430:0.066301,1002449126___solo___Cyanothece_PCC_7425_PCC_7425:0.637461)0.754:0.064551,1202381885___solo___Acaryochloris_CCMEE_5410_CCME:0.337841)0.927:0.443251,(1008285390___solo___Gloeobacter_kilaueensis_JS1:0.145171,1000715338___solo___Gloeobacter_violaceus_PCC_742:0.147671)1.000:1.059961)1.000:0.34995250952381,(((((1078659838___solo___Frankia_CeD_CeD:1e-06,1049316657___solo___Frankia_CcI6_CcI6:1e-06,1078731334___solo___Frankia_Allo2_Allo2:1e-06,1073926005___solo___Frankia_BMG5_23_BMG5_23:1e-06):0.000141,(1000994746___solo___Frankia_CcI3_CcI3:0.056591,1062510061___NA___Frankia_Thr_Thr:0.000141)0.913:0.139931)1.000:0.154801,(1701241473___solo___Frankia_DC12_DC12:0.198391,1001782793___solo___Frankia_EAN1pec_EAN1_pec:0.100131)0.955:0.084671)0.963:0.085201,1004159044___solo___Frankia_symbiont_of_Datisca_g:0.215911)0.975:0.173601,(((1701568847___solo___Lechevalieria_aerocolonigenes:1e-06,1504436967___solo___Lechevalieria_aerocolonigenes:1e-06):0.015391,(1101504673___solo___Nocardia_NRRL_S_836_NRRL_S_83:0.032791,1505535653___solo___Lechevalieria_aerocolonigenes:0.027261)0.095:0.017761)1.000:0.349801,1502205380___solo___Blastococcus_URHD0036_URHD003:0.298781)0.000:0.000201)1.000:1.02341849047619):0.892270):0.089680,(1102940952___solo___Microgenomates_bacterium_DG_7:0.62425,1108961392___solo___candidate_division_WWE3_bacte:0.62425):0.981950):0.187061,((1097196364___defence___Desulfocarbo_indianensis_S:0.038051,1097198492___defence___Desulfocarbo_indianensis_S:0.000161)1.000:0.810508,(1083794646___solo___archaeon_GW2011_AR4:0.547071,1083789073___solo___archaeon_GW2011_AR9:0.698051)1.000:0.207053):1.169011):1.344059,1004927978___CAS-III-A___Thermodesulfobium_naruge:2.513071):0.711678,(10847193__phage__Bacillus_phage_G:1.211200,((14067903__phage__Bacillus_phage_Slash:0.055381,14067923__phage__Bacillus_phage_Staley:0.038301)1.000:0.9240055,(1115776268___NA___Acidibacillus_ferrooxidans_ITV0:0.911621,1404666596___NA___Bacillus_tequilensis_KCTC_13622:0.878421)1.000:0.0758255):1.211200):2.013548):0.599088,(((((1020412656___Cas4-RecB___Arthrospira_PCC_8005_PCC:1e-06,1089417927___Cas4-RecB___Arthrospira_PCC_8005_PCC:1e-06):0.001841,1020005707___Cas4-RecB___Arthrospira_maxima_CS_32:0.010711):0.377651333333333,1206812637___Cas4-RecB___Calothrix_PCC_7103_PCC_7:0.382449666666667):0.774595,(((((((((((((((((((((((((1706937609___Cas4-UvrD-RM___Pseudomonas_aeruginos:1e-06,1707217597___Cas4-UvrD-RM___Pseudomonas_aeruginos:1e-06,1707291220___Cas4-UvrD-RM___Pseudomonas_aeruginos:1e-06,1707313358___Cas4-UvrD-RM___Pseudomonas_aeruginos:1e-06):0.021371,((1707208663___Cas4-UvrD-RM___Pseudomonas_aeruginos:1e-06,1707271238___Cas4-UvrD-RM___Pseudomonas_aeruginos:1e-06):0.004001,1603829841___Cas4-UvrD-RM___Pseudomonas_aeruginos:0.002791)0.999:0.017961)0.996:0.017501,1902517355___Cas4-UvrD-RM___Alcaligenaceae_bacter:0.038051)0.561:0.006561,(1001235093___Cas4-UvrD-RM___Nitrosomonas_eutropha:1e-06,1001235153___Cas4-UvrD-RM___Nitrosomonas_eutropha:1e-06):0.041451)0.328:0.004501,(1074068976___Cas4-UvrD-RM___Sphaerotilus_natans_n:0.051891,1301588230___Cas4-UvrD-RM___Thiobacillus_denitrif:0.011051)0.967:0.011861)0.954:0.010821,(1305904270___Cas4-UvrD-RM___Silanimonas_lenta_DSM:0.003121,1100347693___Cas4-UvrD-RM___Achromobacter_DMS1_DM:0.007491)1.000:0.036001)0.829:0.005631,(((1602029790___Cas4-UvrD-RM___Pseudomonas_aeruginos:1e-06,1110555409___Cas4-UvrD-RM___Pseudomonas_aeruginos:1e-06):0.019851,1110672679___Cas4-UvrD-RM___Pseudomonas_aeruginos:0.014351)0.038:0.004301,((1104325562___Cas4-UvrD-RM___Pseudomonas_amygdali:0.000151,1104487608___Cas4-UvrD-RM___Pseudomonas_amygdali:0.000141)1.000:0.027941,1405123950___Cas4-UvrD-RM___Pseudomonas_LAIL14HWK:0.035371)0.869:0.005391)0.996:0.017801)0.586:0.001601,((1081108289___Cas4-UvrD-RM___Comamonas_testosteron:1e-06,1604916636___Cas4-UvrD-RM___Comamonas_testosteron:1e-06,1081080939___Cas4-UvrD-RM___Comamonas_testosteron:1e-06,1081085976___Cas4-UvrD-RM___Comamonas_testosteron:1e-06,1081076510___Cas4-UvrD-RM___Comamonas_testosteron:1e-06,1081066466___Cas4-UvrD-RM___Comamonas_testosteron:1e-06,1202480869___Cas4-UvrD-RM___Comamonas_testosteron:1e-06,1905410517___Cas4-UvrD-RM___Comamonas_testosteron:1e-06,1081098323___Cas4-UvrD-RM___Comamonas_testosteron:1e-06,1081103010___Cas4-UvrD-RM___Comamonas_testosteron:1e-06):0.035041,((1095520360___Cas4-UvrD-RM___Chromobacterium_viola:1e-06,1095531896___Cas4-UvrD-RM___Chromobacterium_viola:1e-06,1095518166___Cas4-UvrD-RM___Chromobacterium_viola:1e-06,1095482433___Cas4-UvrD-RM___Chromobacterium_viola:1e-06):0.039821,1003098844___Cas4-UvrD-RM___Herminiimonas_arsenic:0.019841)0.881:0.006071)0.776:0.002181)0.865:0.005951,(((((1082446900___Cas4-UvrD-RM___Burkholderia_pseudoma:0.028531,1119362780___Cas4-UvrD-RM___Burkholderia_territor:0.035631)0.868:0.014291,(1119111748___Cas4-UvrD-RM___Burkholderia_ubonensi:0.030431,1118342453___Cas4-UvrD-RM___Burkholderia_gladioli:0.072111)0.945:0.011921)0.629:0.003511,1100346573___Cas4-UvrD-RM___Achromobacter_DMS1_DM:0.226611)0.787:0.008881,1400811949___Cas4-UvrD-RM___Pseudomonas_syringae:0.082881)0.970:0.014481,1500855079___Cas4-UvrD-RM___Halotalea_alkalilenta:0.051431)0.936:0.007821)0.896:0.014881,1116029155___Cas4-UvrD-RM___Enterobacter_cloacae:0.076771)0.974:0.050711,1107241390___Cas4-UvrD-RM___Lysobacter_Root690_Ro:0.173421)0.976:0.064061,1306037847___Cas4-UvrD-RM___Gemmobacter_nectariph:0.119131)1.000:0.111111,(((1077102421___Cas4-UvrD-RM___Sulfitobacter_donghic:1e-06,1063650440___Cas4-UvrD-RM___Sulfitobacter_donghic:1e-06):0.018691,1301887422___Cas4-UvrD-RM___Hirschia_maritima_DSM:0.041441)1.000:0.194041,1107076364___Cas4-UvrD-RM___Sphingopyxis_Root1497:0.224751)0.997:0.095521)0.782:0.046421,((1037805410___Cas4-UvrD-RM___Acinetobacter_CIP_70:1e-06,1205401455___Cas4-UvrD-RM___Acinetobacter_TG19627:1e-06):0.017431,1300031623___Cas4-UvrD-RM___Acinetobacter_baumann:0.007531)1.000:0.358421)0.913:0.049201,1202385930___Cas4-UvrD-RM___Acaryochloris_CCMEE_5:0.299951)0.783:0.040771,(((((1605928113___Cas4-UvrD-RM___Pantoea_MBLJ3_MBLJ3:0.071031,1703940106___Cas4-UvrD-RM___Providencia_rettgeri:0.058271)1.000:0.054601,1403352405___Cas4-UvrD-RM___Vibrio_parahaemolytic:0.044201)0.878:0.010861,((1123520540___Cas4-UvrD-RM___Escherichia_coli_G15:0.000141,1123432275___Cas4-UvrD-RM___Escherichia_coli_G194:0.001131)0.000:0.000141,1090033115___Cas4-UvrD-RM___Citrobacter_freundii:0.001111)1.000:0.071521)1.000:0.082811,(((1096215401___Cas4-UvrD-RM___Vibrio_nigripulchritu:1e-06,1010997772___Cas4-UvrD-RM___Vibrio_nigripulchritu:1e-06,1011002829___Cas4-UvrD-RM___Vibrio_nigripulchritu:1e-06):0.009141,1096222635___Cas4-UvrD-RM___Vibrio_nigripulchritu:0.010491)1.000:0.085921,1304739040___Cas4-UvrD-RM___Ferrimonas_futtsuensi:0.132021)0.955:0.042321)1.000:0.199041,1304758764___Cas4-UvrD-RM___Neptunomonas_japonica:0.183851)1.000:0.166461)0.935:0.061101,((((1116119343___Cas4-UvrD-RM___Novosphingobium_fuchs:0.071391,1043007325___Cas4-UvrD-RM___Sphingobium_HDIP04_HD:0.075191)0.812:0.021151,1206805759___Cas4-UvrD-RM___Porphyrobacter_AAP82:0.047511)1.000:0.168721,1018074659___Cas4-UvrD-RM___Rhodobacteraceae_bact:0.196811)1.000:0.361361,1017785121___Cas4-UvrD-RM___Desulfovibrio_piger_A:0.504681)0.824:0.092231)0.645:0.054691,((((1605757250___Cas4-UvrD-RM___Bacillus_REN51N_REN51:1e-06,1605758293___Cas4-UvrD-RM___Bacillus_REN51N_REN51:1e-06):0.050701,(1018529291___Cas4-UvrD-RM___Bacillus_cereus_m1550:0.013041,1018510568___Cas4-UvrD-RM___Bacillus_cereus_MM3:0.012621)0.981:0.032521)1.000:0.113431,1114730148___Cas4-UvrD-RM___Lysinibacillus_F5_F5:0.116471)1.000:0.175651,1001956934___Cas4-UvrD-RM___Anoxybacillus_flavith:0.267161)0.997:0.110321)0.676:0.046111,((1002853718___Cas4-UvrD-RM___Spirosoma_linguale_DS:0.307941,1900287301___Cas4-UvrD-RM___Fibrobacteria_bacteri:0.576841)0.757:0.090501,1017538582___Cas4-UvrD-RM___Kordia_algicida_OT_1:0.278961)1.000:0.180231)0.953:0.089101,(((((((((((1029582306___Cas4-UvrD-RM___Enterococcus_faecium:1e-06,1029585280___Cas4-UvrD-RM___Enterococcus_faecium:1e-06,1029531491___Cas4-UvrD-RM___Enterococcus_faecium:1e-06,1029570234___Cas4-UvrD-RM___Enterococcus_faecium:1e-06):0.008831,1124012563___Cas4-UvrD-RM___uncultured_Faecalibac:0.012381)0.997:0.035131,1500925162___Cas4-UvrD-RM___Eubacterium_celluloso:0.028601)1.000:0.064471,1081249839___Cas4-UvrD-RM___Megasphaera_elsdenii:0.178361)0.020:0.033091,1016149443___Cas4-UvrD-RM___Selenomonas_oral_taxo:0.198481)1.000:0.072211,1093673983___Cas4-UvrD-RM___Peptococcaceae_bacter:0.231161)0.939:0.037401,((((1021062344___Cas4-UvrD-RM___Streptococcus_oralis:0.016271,1800448497___Cas4-UvrD-RM___Streptococcus_pseudop:0.019711)1.000:0.170851,1501732765___Cas4-UvrD-RM___Butyrivibrio_AE2005_A:0.197241)0.636:0.038101,(1042638380___Cas4-UvrD-RM___Bacteroides_CAG_1076:0.194201,1042300077___Cas4-UvrD-RM___Ruminococcus_CAG_254:0.173481)0.902:0.050661)0.223:0.029171,1022183593___Cas4-UvrD-RM___Ruminococcus_torques:0.181161)0.984:0.053331)0.909:0.045291,1049774840___Cas4-UvrD-RM___Veillonella_dispar_DO:0.236651)1.000:0.168341,((1304510188___Cas4-UvrD-RM___Butyrivibrio_VCB2006:0.139801,1005354512___Cas4-UvrD-RM___Roseburia_hominis_A2:0.118491)0.999:0.081881,1502475440___Cas4-UvrD___Butyrivibrio_AE3004_AE30:0.257481)1.000:0.182871)0.983:0.080541,(((1502882787___Cas4-UvrD___Clostridium_aminophilum:0.073621,1500992846___Cas4-UvrD___Lachnospiraceae_bacteriu:0.090221)1.000:0.374581,1022165109___Cas4-UvrD___Eubacterium_siraeum_70_3:0.480351)1.000:0.327511,(1024276408___Cas4-UvrD___Dialister_succinatiphilu:0.564431,1042383569___Cas4-UvrD___Dialister_CAG_486:0.727541)1.000:0.244121)0.961:0.091691)0.793:0.048221,(((1032054152___Cas4-UvrD-RM___Enterococcus_faecium:1e-06,1039523188___Cas4-UvrD___Enterococcus_faecium_EnG:1e-06,1032063745___Cas4-UvrD-RM___Enterococcus_faecium:1e-06):0.000141,1040234144___Cas4-UvrD-RM___Enterococcus_faecium:0.000151)1.000:0.340611,(1700539788___Cas4-UvrD___Bacillus_thuringiensis_L:0.315311,1403806507___Cas4-UvrD___Sediminibacillus_halophi:0.251921)1.000:0.268431)1.000:0.221561)0.921:0.079211)1.000:0.195321,(((((((((((((((((1018825470___Cas4-UvrD-SbcC-SbcD-MrcB___Fusobacte:0.000141,1007717708___Cas4-UvrD-SbcC-SbcD-MrcB___Fusobacte:0.001101)0.836:0.001101,1204174886___Cas4-UvrD-SbcC-SbcD-MrcB___Fusobacte:0.000141)0.889:0.000151,((1003901745___Cas4-UvrD-SbcC-SbcD-MrcB___Fusobacte:1e-06,1023542112___Cas4-UvrD-SbcC-SbcD-MrcB___Fusobacte:1e-06):0.000141,1046656488___Cas4-UvrD-SbcC-SbcD-MrcB___Fusobacte:0.001721)0.960:0.000441)0.873:0.002261,1022672981___Cas4-UvrD-SbcC-SbcD-MrcB___Fusobacte:0.005291)0.966:0.005681,((1204173424___Cas4-UvrD-SbcC-SbcD-MrcB___Fusobacte:1e-06,1024309618___Cas4-UvrD-SbcC-SbcD-MrcB___Fusobacte:1e-06):0.003271,1018132568___Cas4-UvrD-SbcC-SbcD-MrcB___Fusobacte:0.020201)0.928:0.009921)0.821:0.002261,(1401335997___Cas4-UvrD-SbcC-SbcD-MrcB___Fusobacte:0.018031,1046650342___Cas4-UvrD-SbcC-SbcD-MrcB___Fusobacte:0.008991)0.901:0.003531)0.746:0.001221,(((1121524764___Cas4-UvrD-SbcC-SbcD-MrcB___Fusobacte:0.007351,1042308639___Cas4-UvrD-SbcC-SbcD-MrcB___Fusobacte:0.003841)0.786:0.005121,1022779770___Cas4-UvrD-SbcC-SbcD-MrcB___Fusobacte:0.017811)0.752:0.007041,1022674326___Cas4-UvrD-SbcC-SbcD-MrcB___Fusobacte:0.014361)0.467:0.002711)0.957:0.007251,1050960874___Cas4-UvrD___Fusobacterium_CM1_CM1:0.018231)0.929:0.006131,(1003915890___Cas4-UvrD-SbcC-SbcD-MrcB___Fusobacte:1e-06,1034409019___Cas4-UvrD-RM___Fusobacterium_nucleat:1e-06):0.017331)0.326:0.001431,(((((1401333906___Cas4-UvrD-SbcC-SbcD-MrcB___Fusobacte:1e-06,1014409061___Cas4-UvrD-SbcC-SbcD-MrcB___Fusobacte:1e-06):0.003291,1003924555___Cas4-UvrD-SbcC-SbcD-MrcB___Fusobacte:0.001191)0.980:0.008151,1018091006___Cas4-UvrD___Fusobacterium_nucleatum:0.014431)0.217:0.002681,(1028051723___Cas4-UvrD-SbcC-SbcD-MrcB___Fusobacte:1e-06,1046647194___Cas4-UvrD-SbcC-SbcD-MrcB___Fusobacte:1e-06,1050275073___Cas4-UvrD-SbcC-SbcD-MrcB___Fusobacte:1e-06):0.010281)0.662:0.004531,1020972954___Cas4-UvrD-SbcC-SbcD-MrcB___Fusobacte:0.017681)0.942:0.007741)0.168:0.005441,(((((1401328487___Cas4-UvrD-SbcC-SbcD-MrcB___Fusobacte:1e-06,1401321332___Cas4-UvrD-SbcC-SbcD-MrcB___Fusobacte:1e-06,1015052029___Cas4-UvrD-SbcC-SbcD-MrcB___Fusobacte:1e-06,1401326753___Cas4-UvrD-SbcC-SbcD-MrcB___Fusobacte:1e-06):0.011651,(1401324218___Cas4-UvrD-SbcC-SbcD-MrcB___Fusobacte:1e-06,1015054112___Cas4-UvrD-SbcC-SbcD-MrcB___Fusobacte:1e-06):0.012181)0.498:0.005391,1050981889___Cas4-UvrD-SbcC-SbcD-MrcB___Fusobacte:0.011141)0.932:0.005621,(((((1017378035___Cas4-UvrD-SbcC-SbcD-MrcB___Fusobacte:1e-06,1015139065___Cas4-UvrD-SbcC-SbcD-MrcB___Fusobacte:1e-06):0.007281,1050962241___Cas4-UvrD___Fusobacterium_OBRC1_OBRC:0.002821)0.333:0.003371,1046644730___Cas4-UvrD-SbcC-SbcD-MrcB___Fusobacte:0.011911)0.735:0.001181,1050781832___Cas4-UvrD-SbcC-SbcD-MrcB___Fusobacte:0.006121)0.986:0.008981,1111190769___Cas4-UvrD-RM___Fusobacterium_nucleat:0.006741)0.953:0.006781)0.878:0.003981,(((1014413003___Cas4-UvrD-SbcC-SbcD-MrcB___Fusobacte:1e-06,1401331907___Cas4-UvrD-SbcC-SbcD-MrcB___Fusobacte:1e-06):0.007711,1115496763___Cas4-UvrD-SbcC-SbcD-MrcB___Fusobacte:0.011911)0.976:0.009981,(1020617947___Cas4-UvrD-SbcC-SbcD-MrcB___Fusobacte:0.007841,1046652243___Cas4-UvrD-SbcC-SbcD-MrcB___Fusobacte:0.011191)0.534:0.004541)0.958:0.010211)0.951:0.012421)0.908:0.016621,1403636585___Cas4-UvrD-SbcC-SbcD-MrcB___Fusobacte:0.057421)0.990:0.052361,((1018087081___Cas4-UvrD-SbcC-SbcD-MrcB___Fusobacte:0.004671,1029861659___Cas4-UvrD-RM___Fusobacterium_periodo:0.013491)0.992:0.020611,(1018442203___Cas4-UvrD-RM___Fusobacterium_periodo:0.032831,1023698788___Cas4-UvrD-SbcC-SbcD-MrcB___Fusobacte:0.040431)0.747:0.021401)1.000:0.084031)0.998:0.146661,1302449432___Cas4-UvrD-SbcC-SbcD-MrcB___Fusobacte:0.258331)1.000:0.450641,(((1121523507___Cas4-UvrD-SbcC-SbcD-MrcB___Fusobacte:0.001161,1018182705___Cas4-UvrD-SbcC-SbcD-MrcB___Fusobacte:0.002341)0.862:0.002831,1018089366___Cas4-UvrD-RM___Fusobacterium_gonidia:0.001851)1.000:0.113601,1060873446___Cas4-UvrD-SbcC-SbcD-MrcB___Fusobacte:0.129731)1.000:0.609661)1.000:0.358611,(1024311009___Cas4-UvrD___Fusobacterium_ulcerans_1:0.284281,1018084056___Cas4-UvrD___Fusobacterium_mortiferum:0.364781)0.992:0.189191)0.608:0.074411,((1604597906___Cas4-UvrD___Cetobacterium_ZOR0034_ZO:0.002221,1604871553___Cas4-UvrD___Cetobacterium_ZWU0022_ZW:0.000141)1.000:0.627581,1501021069___Cas4-UvrD___Fusobacterium_perfoetens:0.511951)0.943:0.111761)1.000:0.217271)0.635:0.068731,(((((((1801326888___Cas4-UvrD___Anaerococcus_SB3_SB3:0.027181,1900923306___Cas4-UvrD___Anaerococcus_MT16:0.029531)0.224:0.005561,1121485551___Cas4-UvrD___Anaerococcus_hydrogenali:0.010841)1.000:0.069241,1205458165___Cas4-UvrD___Anaerococcus_PH9_PH9:0.071491)0.459:0.023461,(1205771583___Cas4-UvrD___Anaerococcus_obesiensis:0.019451,1018954401___Cas4-UvrD___Anaerococcus_vaginalis_A:0.012871)1.000:0.054011)0.659:0.034351,((1021630881___Cas4-UvrD___Anaerococcus_hydrogenali:0.016701,1019989373___Cas4-UvrD___Anaerococcus_hydrogenali:0.014481)0.998:0.050001,1206149505___Cas4-UvrD___Anaerococcus_senegalensi:0.059511)0.997:0.080631)1.000:0.314531,(((((1018254599___Cas4-UvrD___Anaerococcus_tetradius_A:0.028551,1121487200___Cas4-UvrD___Anaerococcus_tetradius_M:0.028261)1.000:0.243171,1021628045___Cas4-UvrD___Anaerococcus_prevotii_AC:0.274781)1.000:0.291551,1205815704___Cas4-UvrD___Anaerococcus_provenciens:0.342301)0.738:0.095851,(1080884832___Cas4-UvrD___Anaerococcus_lactolyticu:0.007411,1017830058___Cas4-UvrD___Anaerococcus_lactolyticu:0.010451)1.000:0.440991)0.405:0.052411,(1205809140___Cas4-UvrD___Casaltella_massiliensis:1e-06,1205506423___Cas4-UvrD___Anaerococcus_pacaensis_9:1e-06):0.680171)0.208:0.095611)1.000:0.850861,1024759803___Cas4-UvrD___Helcococcus_kunzii_ATCC:0.883291)0.994:0.269791)0.947:0.112551,((((1115349385___Cas4-UvrD-RM___candidate_division_TA:1e-06,1115366130___Cas4-UvrD-RM___candidate_division_TA:1e-06):0.181991,1016032422___Cas4-UvrD-RM___Caldimicrobium_thiodi:0.139451)1.000:0.199571,(1024188431___Cas4-UvrD-RM___Caldithrix_abyssi_DSM:0.363751,1122686287___Cas4-UvrD-RM___Methylothermaceae_bac:0.517501)0.236:0.086041)1.000:0.316121,1004024077___Cas4-UvrD-RM___Halanaerobium_hydroge:0.611211)1.000:0.274231)1.000:0.450031,(((((1200893143___Cas4-UvrD___Methanobrevibacter_smith:1e-06,1200891525___Cas4-UvrD___Methanobrevibacter_smith:1e-06,1200920021___Cas4-UvrD___Methanobrevibacter_smith:1e-06,1200883295___Cas4-UvrD___Methanobrevibacter_smith:1e-06):0.000141,1200885306___Cas4-UvrD___Methanobrevibacter_smith:0.002451)0.795:0.000161,(1200887288___Cas4-UvrD___Methanobrevibacter_smith:0.004281,1200889026___Cas4-UvrD___Methanobrevibacter_smith:0.000141)1.000:0.006251)0.914:0.011921,1001554509___Cas4-UvrD___Methanobrevibacter_smith:0.009041)1.000:0.314161,((1406279155___Cas4-UvrD-CAS-III-A___Methanobreviba:0.330081,1015276263___Cas4-UvrD-CRISPR___Methanobrevibacte:0.662561)0.295:0.099571,1002800296___Cas4-UvrD-CAS-III-A___Methanobreviba:0.485301)0.936:0.142671)1.000:0.816501)0.989:0.179807619159366,((((((((((((((1118353307___Cas4-UvrD___Burkholderia_ubonensis_M:1e-06,1120076677___Cas4-UvrD___Burkholderia_ubonensis_M:1e-06,1120391359___Cas4-UvrD___Burkholderia_ubonensis_M:1e-06,1119219972___Cas4-UvrD___Burkholderia_ubonensis_M:1e-06,1119004246___Cas4-UvrD___Burkholderia_ubonensis_M:1e-06,1120304816___Cas4-UvrD___Burkholderia_ubonensis_M:1e-06,1118142107___Cas4-UvrD___Burkholderia_ubonensis_M:1e-06,1119138055___Cas4-UvrD___Burkholderia_ubonensis_M:1e-06,1118744353___Cas4-UvrD___Burkholderia_ubonensis_M:1e-06):0.000141,1119554016___Cas4-UvrD___Burkholderia_ubonensis_M:0.001251)0.000:0.000161,1012321015___Cas4-UvrD___Burkholderia_ubonensis_M:0.001241)0.296:0.007701,((1205131243___Cas4-UvrD___Burkholderia_glumae_AU62:0.006261,1119900186___Cas4-UvrD___Burkholderia_cepacia_MSM:0.000141)0.430:0.001241,1802666641___Cas4-UvrD___Burkholderia_pseudomalle:0.001261)0.784:0.003621)1.000:0.158851,(1118483354___Cas4-UvrD___Burkholderia_ubonensis_M:1e-06,1118462652___Cas4-UvrD___Burkholderia_ubonensis_M:1e-06,1119513328___Cas4-UvrD___Burkholderia_ubonensis_M:1e-06):0.192401)0.995:0.087271,((1002678942___Cas4-UvrD___Ralstonia_pickettii_12D:0.005451,1501476291___Cas4-UvrD___Ralstonia_solanacearum_R:0.000151)1.000:0.141361,1093519673___Cas4-UvrD___Variovorax_paradoxus_TBE:0.108341)0.999:0.100791)1.000:0.285901,(((1504226867___Cas4-UvrD___Streptomyces_puniceus_NR:1e-06,1504424344___Cas4-UvrD___Streptomyces_puniceus_NR:1e-06):0.061751,1102840920___Cas4-UvrD___Actinobacteria_bacterium:0.059621)0.987:0.070701,((1015369017___Cas4-UvrD___Streptomyces_CdTB01_CdTB:0.083951,1010758893___Cas4-UvrD___Streptomyces_CCM_MD2014:0.162961)0.968:0.041861,1504070195___Cas4-UvrD___Streptomyces_niger_NRRL:0.184791)0.525:0.041661)1.000:0.347131)0.611:0.067051,((1007414046___Cas4-UvrD___Dehalococcoides_mccartyi:0.025001,1002941807___Cas4-UvrD___Dehalococcoides_mccartyi:0.022991)1.000:0.094751,1115343891___Cas4-UvrD___Actinobacteria_bacterium:0.053161)1.000:0.348061)0.737:0.119251,(1002225089___Cas4-UvrD___Prosthecochloris_aestuar:0.135061,1018048734___Cas4-UvrD___Bacteroides_cellulosilyt:0.180121)1.000:0.286321)1.000:0.703601,(1005210724___Cas4-UvrD___Sulfobacillus_acidophilu:1e-06,1005631831___Cas4-UvrD___Sulfobacillus_acidophilu:1e-06):1.238311)0.866:0.149041,(((1303307919___Cas4-UvrD___Aminicenantes_bacterium:1e-06,1403648305___Cas4-UvrD-RM___Candidatus_Aminicenan:1e-06,1303303527___Cas4-UvrD___Aminicenantes_bacterium:1e-06,1303522281___Cas4-UvrD___Aminicenantes_bacterium:1e-06):0.000141,1303673337___solo___Aminicenantes_bacterium_SCGC:0.000161)1.000:0.692931,((1079716950___Cas4-UvrD___Marine_Group_I_thaumarch:1e-06,1077857778___Cas4-UvrD___Marine_Group_I_thaumarch:1e-06):0.504861,1003834358___Cas4-UvrD___Ferroplasma_acidarmanus:0.516751)1.000:0.405901)0.928:0.164891)0.952:0.106891,(((((((1089772214___Cas4-UvrD-RM___Methanosarcina_mazei:1e-06,1089767530___Cas4-UvrD-RM___Methanosarcina_mazei:1e-06,1089791885___Cas4-UvrD___Methanosarcina_mazei_3_H:1e-06,1089772000___Cas4-UvrD___Methanosarcina_mazei_3_F:1e-06,1089801941___Cas4-UvrD-RM___Methanosarcina_mazei:1e-06,1089720221___Cas4-UvrD-RM___Methanosarcina_mazei:1e-06,1089765006___Cas4-UvrD-RM___Methanosarcina_mazei:1e-06,1089670671___Cas4-UvrD___Methanosarcina_mazei_2_F:1e-06,1089665851___Cas4-UvrD-RM___Methanosarcina_mazei:1e-06,1089796579___Cas4-UvrD-RM___Methanosarcina_mazei:1e-06,1012757083___Cas4-UvrD-RM___Methanosarcina_mazei:1e-06,1089788281___Cas4-UvrD-RM___Methanosarcina_mazei:1e-06,1012761782___Cas4-UvrD-RM___Methanosarcina_mazei:1e-06,1089689034___Cas4-UvrD-RM___Methanosarcina_mazei:1e-06,1000070801___Cas4-UvrD-RM___Methanosarcina_mazei:1e-06,1089662492___Cas4-UvrD-RM___Methanosarcina_mazei:1e-06,1089809028___Cas4-UvrD-RM___Methanosarcina_mazei:1e-06,1089699629___Cas4-UvrD-RM___Methanosarcina_mazei:1e-06,1089812871___Cas4-UvrD-RM___Methanosarcina_mazei:1e-06,1089679017___Cas4-UvrD-RM___Methanosarcina_mazei:1e-06,1089733937___Cas4-UvrD-RM___Methanosarcina_mazei:1e-06,1012753727___Cas4-UvrD-RM___Methanosarcina_mazei:1e-06):0.000141,(1804936038___Cas4-UvrD-RM___Methanosarcina_mazei:0.030221,1089783951___Cas4-UvrD-RM___Methanosarcina_mazei:0.000441)0.617:0.003131)1.000:0.304681,(((1115358889___Cas4-UvrD-RM___Methanocalculus_52_23:0.000141,1115376911___Cas4-UvrD-RM___Methanomicrobiales_ar:0.000151)0.998:0.052981,1001427851___Cas4-UvrD___Methanoculleus_marisnigr:0.060031)1.000:0.318871,(1904917764___Cas4-UvrD___Methanofollis_ethanolicu:0.372131,1001011882___Cas4-UvrD___Methanospirillum_hungate:0.448851)0.824:0.114671)0.759:0.082321)0.988:0.105381,1024342156___Cas4-UvrD___Methanoplanus_limicola_D:0.700261)0.761:0.090571,((1017120543___Cas4-UvrD___Aciduliprofundum_boonei:0.219401,1007213114___Cas4-UvrD-RM___Aciduliprofundum_MAR0:0.230211)1.000:0.354761,1123706458___Cas4-UvrD___delta_proteobacterium_Ho:0.360731)0.768:0.070311)0.991:0.166801,((1120693211___Cas4-UvrD___bacterium_JGI_23_JGI_23:0.000161,1111472269___Cas4-UvrD___bacterium_JGI_24_JGI_24:0.002361)0.690:0.016151,1120695929___Cas4-UvrD___bacterium_JGI_25_JGI_25:0.097451)1.000:0.727731)1.000:0.382521,(1701389802___Cas4-UvrD___Lysinimicrobium_soli_NBR:0.712491,1084778377___Cas4-UvrD___Geobacter_OR_1_OR_1:0.508831)1.000:0.383261)0.999:0.262991)0.816:0.074751,(((((((1004100690___Cas4-UvrD___Acidithiobacillus_caldus:0.148831,1106468377___Cas4-UvrD___Ramlibacter_Leaf400_Leaf:0.141911)0.442:0.030751,1900519848___Cas4-UvrD___Betaproteobacteria_bacte:0.111811)0.986:0.070571,(1079772427___Cas4-UvrD___Arenimonas_composti_TR7:1e-06,1305457751___Cas4-UvrD___Arenimonas_composti_TR7:1e-06):0.173431)0.998:0.137591,1121234461___Cas4-UvrD___Burkholderia_terrestris:0.323711)1.000:0.246611,(1093676791___Cas4-UvrD___Peptococcaceae_bacterium:0.584001,1504206660___Cas4-UvrD___Streptomyces_lavenduligr:0.461591)0.927:0.194331)0.282:0.121801,1900547956___Cas4-UvrD___Deltaproteobacteria_bact:0.868111)0.931:0.148971,1804168533___Cas4-UvrD___Clostridium_sphenoides_J:1.191561)1.000:0.424621)1.000:0.379241,(((1090962895___Cas4-UvrD___candidate_division_CPR2:0.000141,1091049489___Cas4-UvrD___candidate_division_CPR2:0.001241)0.996:0.350731,(1108968650___NA___Armatimonadetes_bacterium_CSP1:0.622781,1303674124___solo___Aminicenantes_bacterium_SCGC:0.665771)0.906:0.234651)0.994:0.319131,1091139970___Cas4-UvrD___Parcubacteria_group_bact:0.555441)1.000:0.633941)0.989:0.0240633808406343):0.774595):0.228962,1003554464___Cas4-RecB___Kyrpidia_tusciae_DSM_291:1.003557):2.820279):0.597501,(((1014818642___defence___Candidatus_Peribacter_rifl:1e-06,1014815063___defence___Candidatus_Peribacter_rifl:1e-06,1014819741___defence___Candidatus_Peribacter_rifl:1e-06,1014810987___defence___Candidatus_Peribacter_rifl:1e-06):0.000001,1014805039___defence___Candidatus_Peribacter_rifl:1e-06):1.858190,1406127685___CAS-NA___bacterium_JKG1_JKG1:1.858190):2.563147):0.874276,(((((((((((((((((14588413__phage__Mycobacterium_phage_CRB1:1e-06,14587263__phage__Mycobacterium_phage_20ES:1e-06,12458144__phage__Mycobacterium_phage_First:1e-06):0.025021,10715043__phage__Mycobacterium_phage_Turbido:0.031521)0.933:0.031091,(14378393__phage__Mycobacterium_phage_Echild:0.052861,10715033__phage__Mycobacterium_phage_Trixie:0.070431)0.834:0.021841)0.810:0.027731,(6663839__phage__Mycophage_RedRock:0.022681,10766304__phage__Mycobacterium_phage_AnnaL29:0.005111)0.997:0.086101)0.505:0.038841,((10891113__phage__Mycobacterium_phage_Alma:0.006321,6663823__phage__Mycophage_PackMan:0.001461)1.000:0.205541,14297593__phage__Mycobacterium_phage_EagleEye:0.172871)0.960:0.075761)0.869:0.035581,(3734052__phage__Siphoviridae_Mycobacterium_phage_Che12:0.016171,13830594__phage__Myobacteriophage_Adzzy:0.016301)0.991:0.072141)0.133:0.021391,(317571__phage__Mycobacterium_phage_L5:0.007741,11755043__phage__Mycobacterium_phage_SWU1:0.008071)0.998:0.089491)0.888:0.036331,(14587173__phage__Mycobacterium_phage_40AC:0.148921,5400682__phage__Siphoviridae_Mycobacterium_phage_Pukovnik:0.040131)0.315:0.043301)0.915:0.066391,((((6663713__phage__Mycophage_Blue7:1e-06,13914303__phage__Mycobacterium_phage_CloudWang3:1e-06,13914333__phage__Mycobacterium_phage_Zaka:1e-06,13914293__phage__Mycobacterium_phage_Artemis2UCLA:1e-06,10891253__phage__Mycobacterium_phage_Jeffabunny:1e-06,6663772__phage__Mycophage_Gladiator:1e-06):0.006491,6663890__phage__Mycophage_Hammer:0.005281)0.729:0.032931,6663755__phage__Mycophage_DaVinci:0.079321)0.997:0.128391,(283691__phage__Mycobacteriophage_D29:0.003931,13279485__phage__Mycobacterium_phage_Chy5:0.000161)1.000:0.173271)0.975:0.091421)1.000:0.241821,(((((13914313__phage__Mycobacterium_phage_Conspiracy:1e-06,14299123__phage__Mycobacterium_phage_Jovo:1e-06,11619343__phage__Mycobacterium_phage_Tiger:1e-06):0.032141,(6663769__phage__Mycophage_George:0.000171,13408183__phage__Mycobacterium_phage_LittleCherry:0.003921)0.000:0.000151)0.363:0.003921,66619978__phage__Mycobacterium_phage_Theia:0.000151)0.931:0.052631,((11950693__phage__Mycobacteriophage_ElTiger69:0.003951,6663728__phage__Mycophage_Airmid:0.003931)0.776:0.004361,6663710__phage__Mycophage_Benedict:0.003531)0.966:0.068741)1.000:0.351431,(11950753__phage__Mycobacteriophage_Astro:0.007751,10977543__phage__Mycobacterium_phage_Saintus:0.000161)0.999:0.223681)0.954:0.119101)0.007:0.034281,((((((((6635572__phage__Mycobacterium_phage_Peaches:1e-06,10748293__phage__Mycobacterium_phage_TiroTheta9:1e-06,6663848__phage__Mycophage_Shaka:1e-06,14457143__phage__Mycobacterium_phage_Nyxis:1e-06,66613472__phage__Mycobacterium_phage_Maverick:1e-06,11764253__phage__Mycobacterium_phage_ICleared:1e-06,11685933__phage__Mycobacterium_phage_Flux:1e-06,14864253__phage__Mycobacterium_phage_Kampy:1e-06):0.003981,(14457153__phage__Mycobacterium_phage_Obama12:1e-06,6663803__phage__Mycophage_LHTSCC:1e-06):0.007921)0.396:0.003941,(14297913__phage__Mycobacterium_phage_BellusTerra:1e-06,6663892__phage__Mycophage_Eagle:1e-06):0.000141)0.878:0.020631,(6663740__phage__Mycophage_Backyardigan:0.007941,10568333__phage__Mycobacterium_phage_Wile:0.000161)0.878:0.033351)1.000:0.146431,(((6663841__phage__Mycophage_Rockstar:1e-06,12625323__phage__Mycobacterium_phage_BTCU_1:1e-06):0.020291,14864263__phage__Mycobacterium_phage_Phantastic:0.000161)0.978:0.024481,10328923__phage__Mycobacterium_phage_HelDan:0.000151)0.998:0.127491)0.719:0.066901,(((11619333__phage__Mycobacterium_phage_Twister:0.024211,14588463__phage__Mycobacterium_phage_RhynO:0.038871)0.832:0.055191,13277763__phage__Mycobacterium_phage_Severus:0.088361)0.998:0.153541,(13277704__phage__Mycobacterium_phage_HINdeR:0.152811,10328953__phage__Mycobacterium_phage_Timshel:0.084341)1.000:0.192061)0.650:0.041881)0.794:0.075331,((1050883874___Mobile___Mycobacterium_chelonae_1518:0.000141,1050895677___solo___Mycobacterium_abscessus_MAB_1:0.000161)0.937:0.058591,1203358558___Mobile___Mycobacterium_abscessus_M17:0.085971)1.000:0.389881)0.901:0.087261,((6663864__phage__Mycophage_Vix:1e-06,6663809__phage__Mycophage_Microwolf:1e-06,6663789__phage__Mycophage_JHC117:1e-06):0.004151,((13277724__phage__Mycobacterium_phage_Jobu08:0.000141,9279883__phage__Mycobacterium_phage_Wonder:0.003991)0.000:0.000141,2058704__phage__Mycobacterium_phage_Bxz2:0.004001)0.198:0.000151)1.000:0.250321)0.926:0.084691)0.859:0.072121,((((((((((11685953__phage__Mycobacterium_phage_Aeneas:1e-06,10761363__phage__Mycobacterium_phage_Perseus:1e-06,11946423__phage__Mycobacterium_phage_Nepal:1e-06):0.000141,(13545123__phage__Mycobacterium_phage_PhrostyMug:1e-06,13545133__phage__Mycobacterium_phage_SargentShorty9:1e-06):0.000151)0.966:0.011841,(6663878__phage__Mycophage_SkiPole:0.015121,14982043__phage__Mycobacterium_phage_Pinto:0.013591)0.744:0.002691)0.777:0.000151,(((((6663787__phage__Mycophage_JC27:0.000151,1486035__phage__Mycobacterium_phage_Bxb1:0.130651)0.310:0.003801,10715063__phage__Mycobacterium_phage_RidgeCB:0.023551)0.930:0.018101,10511404__phage__Mycobacterium_phage_Euphoria:0.004411)0.879:0.013421,(66613470__phage__Mycobacterium_phage_Pari:0.023721,2601212__phage__Siphoviridae_Mycobacterium_phage_Bethlehem:0.007811)0.757:0.004391)0.837:0.007291,10891183__phage__Mycobacterium_phage_Bruns:0.000151)0.962:0.015731)0.897:0.000161,(2601202__phage__Siphoviridae_Mycobacterium_phage_U2:0.004551,14587143__phage__Mycobacterium_phage_Seabiscuit:0.000161)0.839:0.003901)0.798:0.006031,((13408273__phage__Mycobacterium_phage_Sarfire:1e-06,6663802__phage__Mycophage_Lesedi:1e-06):0.026321,13830543__phage__Mycobacteriophage_Wheeler:0.056581)0.933:0.030021)0.866:0.010321,((((((((5400672__phage__Siphoviridae_Mycobacterium_phage_Lockley:1e-06,5400642__phage__Siphoviridae_Mycobacterium_phage_DD5:1e-06):0.003891,(6663757__phage__Mycophage_Doom:0.003891,13914323__phage__Mycobacterium_phage_Graduation:0.003901)0.198:0.000161)0.343:0.003911,5556032__phage__Siphoviridae_Mycobacterium_phage_Solon:0.007791)0.064:0.000141,14299043__phage__Mycobacterium_phage_HanShotFirst:0.000161)0.823:0.003881,6663798__phage__Mycophage_Kugel:0.007791)0.000:0.000151,(13277734__phage__Mycobacterium_phage_PattyP:0.003881,6663812__phage__Mycophage_Museum:0.000141)0.915:0.007821)0.000:0.000161,14681693__phage__Mycobacterium_phage_Lamina13:0.003901)0.000:0.000171,((((5400652__phage__Siphoviridae_Mycobacterium_phage_Jasper:1e-06,10867493__phage__Mycobacterium_phage_Dreamboat:1e-06):0.000161,6663715__phage__Mycophage_BPBiebs31:0.024551)0.947:0.011861,13408253__phage__Mycobacterium_phage_Trouble:0.003881)0.772:0.003941,6663797__phage__Mycophage_KSSJEB:0.000151)0.841:0.003911)0.901:0.003861)0.906:0.000151,((13270354__phage__Mycobacterium_phage_CASbig:0.007791,6663853__phage__Mycophage_Switzer:0.011691)0.000:0.000151,(6663862__phage__Mycophage_Violet:0.000151,6663712__phage__Mycophage_BillKnuckles:0.007841)0.843:0.003881)0.000:0.000151)0.991:0.055071,15674663__phage__Mycobacterium_phage_Alvin:0.006391)0.677:0.103191,((6663811__phage__Mycophage_MrGordo:0.007841,5400662__phage__Siphoviridae_Mycobacterium_phage_KBG:0.007711)0.946:0.020521,14587243__phage__Mycobacterium_phage_Alsfro:0.000151)0.983:0.159091)1.000:0.513421)0.778:0.060581,((11097163__phage__Rhodococcus_phage_RGL3:0.165391,11097153__phage__Rhodococcus_phage_RER2:0.148161)0.998:0.286971,1505533324___Mobile___Lechevalieria_aerocolonigen:0.513651)0.865:0.101541)1.000:0.821860815217391,(((((((((((12297933__phage__Propionibacterium_phage_ATCC29399B_T:1e-06,12297943__phage__Propionibacterium_phage_ATCC29399B_C:1e-06):0.004131,12356543__phage__Propionibacterium_phage_PHL112N00:0.000151)0.989:0.055991,15008313__phage__Propionibacterium_phage_PHL301M00:0.076791)0.200:0.033441,(15008123__phage__Propionibacterium_phage_PHL085N00:1e-06,12356463__phage__Propionibacterium_phage_PHL037M02:1e-06):0.031891)0.793:0.028551,15008273__phage__Propionibacterium_phage_PHL171M01:0.036951)0.932:0.022621,(15008073__phage__Propionibacterium_phage_PHL070N00:0.076821,12297903__phage__Propionibacterium_phage_P100_A:0.044571)0.695:0.019721)0.920:0.020641,(((15008023__phage__Propionibacterium_phage_PHL055N00:1e-06,15008183__phage__Propionibacterium_phage_PHL117M00:1e-06,15008263__phage__Propionibacterium_phage_PHL163M00:1e-06,15008293__phage__Propionibacterium_phage_PHL194M00:1e-06):0.052591,12356534__phage__Propionibacterium_phage_PHL111M01:0.018231)0.829:0.021141,(((15008003__phage__Propionibacterium_phage_PHL030N00:1e-06,15008033__phage__Propionibacterium_phage_PHL064M01:1e-06):0.016951,15008133__phage__Propionibacterium_phage_PHL092M00:0.031021)0.868:0.017801,15007983__phage__Propionibacterium_phage_PHL009M11:0.043971)0.427:0.000161)0.937:0.020731)0.918:0.016931,12297923__phage__Propionibacterium_phage_P11:0.024161)0.737:0.000181,((((((15008053__phage__Propionibacterium_phage_PHL067M01:1e-06,12356493__phage__Propionibacterium_phage_PHL067M10:1e-06):0.023491,(12297823__phage__Propionibacterium_phage_P91:0.029751,12297913__phage__Propionibacterium_phage_P100_1:0.012241)0.800:0.009341)0.780:0.009411,(12356553__phage__Propionibacterium_phage_PHL113M01:0.023701,12297883__phage__Propionibacterium_phage_P105:0.023241)0.378:0.013891)0.837:0.012411,3767582__phage__Siphoviridae_Propionibacterium_phage_PA6:0.026941)0.772:0.005571,(((15008233__phage__Propionibacterium_phage_PHL151M00:1e-06,12356453__phage__Propionibacterium_phage_PHL010M04:1e-06):0.060771,(15008153__phage__Propionibacterium_phage_PHL114N00:1e-06,12356563__phage__Propionibacterium_phage_PHL114L00:1e-06):0.076691)0.903:0.023421,15008253__phage__Propionibacterium_phage_PHL152M00:0.126271)0.873:0.016611)0.864:0.014991,5045533__phage__Propionibacterium_phage_PAS50_endogenous_virus:0.036771)0.922:0.025591)0.750:0.015691,((((((((15008083__phage__Propionibacterium_phage_PHL082M00:0.026631,15008213__phage__Propionibacterium_phage_PHL141N00:0.012331)0.850:0.008301,15008013__phage__Propionibacterium_phage_PHL041M10:0.017561)0.865:0.011091,(15008323__phage__Propionibacterium_phage_PHL308M00:1e-06,15008223__phage__Propionibacterium_phage_PHL150M00:1e-06):0.023521)0.631:0.011581,12356473__phage__Propionibacterium_phage_PHL060L00:0.016531)0.783:0.011571,5045013__phage__Propionibacterium_phage_PAD20_endogenous_virus:0.040301)0.878:0.018311,15007993__phage__Propionibacterium_phage_PHL025M00:0.015101)0.220:0.006251,15008163__phage__Propionibacterium_phage_PHL116M00:0.022041)0.751:0.004631,(((12356503__phage__Propionibacterium_phage_PHL071N05:0.019451,12297893__phage__Propionibacterium_phage_P100D:0.015181)0.939:0.017261,15008203__phage__Propionibacterium_phage_PHL132N00:0.020281)0.766:0.005691,15008283__phage__Propionibacterium_phage_PHL179M00:0.008171)0.934:0.012921)0.803:0.006521)0.856:0.071901,12297843__phage__Propionibacterium_phage_P144:0.000211)1.000:1.33406018478261):1.194270,((((12737393__phage__Bacillus_phage_Andromeda:0.003661,14067843__phage__Bacillus_phage_Glittering:0.000161)0.978:0.032761,12737403__phage__Bacillus_phage_Curly:0.008241)0.557:0.019051,(14067883__phage__Bacillus_phage_Riggi:0.020531,12737423__phage__Bacillus_phage_Finn:0.017171)0.911:0.029371)1.000:0.0464853,(14067823__phage__Bacillus_phage_Blastoid:0.007661,12737413__phage__Bacillus_phage_Eoghan:0.003471)1.000:0.0871557):1.194270):0.399103,(14626083__phage__Pseudomonas_phage_KPP25:0.86380,66674580__phage__uncultured_Mediterranean_phage_uvMED:0.86380):1.593373):1.174657,(66674579__phage__uncultured_Mediterranean_phage_uvMED:1.22878,7419423__phage__Lactococcus_phage_1358_sequence:1.22878):2.768030):2.527584):0.261000,(((((((1701713708___NA___Akkermansia_UNK_MGS_1:0.052221,1123802153___NA___Akkermansia_KLE1797_KLE1797:0.044511)0.718:0.017051,1701713393___defence___Akkermansia_UNK_MGS_1:0.030851):0.343838,1506438340___NA___Haloferula_BvORR071:0.397733):1.401635,1900547976___NA___Deltaproteobacteria_bacterium_G:1.401635):0.078242,1002966228___NA___Pirellula_staleyi_DSM_6068:1.479877):1.949588,((1701609078___Cas4-COG1205___Mycobacterium_celatum:1.11473,1701625140___Cas4-COG1205___Demequina_flava_NBRC:1.11473):1.332530,((1506675724___Cas4-COG1205___Methanosarcina_solige:0.629431,1115742396___Cas4-COG1205___Clostridia_bacterium:0.674511):0.25116,1303702996___NA___Poribacteria_bacterium_WGA_3G_W:0.903131):1.332530):2.096936):1.508911,(4660522__phage__Siphoviridae_Thermus_phage_P74_26:0.00380,4660512__phage__Siphoviridae_Thermus_phage_P23_45:0.00380):4.938376):0.618237):0.278754,((((1005521847___CAS-III-B___Pyrobaculum_ferrireducen:1.614470,1303395785___CAS-II-B___Vibrio_sagamiensis_NBRC_1:1.614470):1.192478,(((((((1048658542___solo___uncultured_Acidilobus_JCHS:0.005431,1048654552___solo___uncultured_Acidilobus_CIS:0.005431)0.766:0.006361,1048652590___solo___uncultured_Acidilobus_MG:0.026601)0.796:0.005571,1048656234___solo___uncultured_Acidilobus_OSP8:0.000151)0.999:0.455221,1003651932___solo___Acidilobus_saccharovorans_345:0.514701)0.577:0.132111,1007113698___solo___Caldisphaera_lagunensis_DSM_1:0.517611)0.989:0.3197537,(((1804969069___solo___Aeropyrum_camini_SY1_JCM_1209:1e-06,1009010026___solo___Aeropyrum_camini_SY1_JCM_1209:1e-06):0.072421,1000677391___solo___Aeropyrum_pernix_K1:0.131621)0.984:0.464161,(1001771954___CAS-III-B___Ignicoccus_hospitalis_KI:0.512431,1015284124___solo___Ignicoccus_islandicus_DSM_131:0.438241)1.000:0.607481)0.989:0.1496373):1.286195,(1001772616___CAS-I-A___Ignicoccus_hospitalis_KIN4:0.59340,1015284149___CAS-I-A___Ignicoccus_islandicus_DSM:0.59340):1.286195):1.520753):1.292029,((1108533767___NA___Acidimicrobium_BACL17_MAG_12092:0.697961,1007488731___NA___Ilumatobacter_coccineus_YM16_30:0.394401):0.2602,1084965755___NA___marine_actinobacterium_MedAcidi:0.806381):4.098976):1.626389,(1004552797___solo___Archaeoglobus_veneficus_SNP6:1.210025,1007633740___solo___Archaeoglobus_sulfaticallidus:1.210025):4.515340):0.110002):0.086944,4586392__phage__Myoviridae_Bacillus_phage_0305phi8_36:5.922312):0.050531,((((((((((((((((((((((((((((((((((1012750123___CAS-I-B___Methanosarcina_mazei_SarPi:1e-06,1007415825___CAS-I-B___Methanosarcina_mazei_Tuc01:1e-06,1804936472___CAS-I-B___Methanosarcina_mazei_JCM_9:1e-06,1012760053___CAS-I-B___Methanosarcina_mazei_C16:1e-06,1089797679___CAS-I-B___Methanosarcina_mazei_3_H_A:1e-06,1089685278___CAS-I-B___Methanosarcina_mazei_3_H_M:1e-06,1089672007___CAS-I-B___Methanosarcina_mazei_2_F_T:1e-06,1089784880___CAS-I-B___Methanosarcina_mazei_3_H_A:1e-06,1089817143___CAS-I-B___Methanosarcina_mazei_1_F_A:1e-06,1089778145___CAS-I-B___Methanosarcina_mazei_3_F_T:1e-06,1089780812___CAS-I-B___Methanosarcina_mazei_3_F_T:1e-06,1089681919___CAS-I-B___Methanosarcina_mazei_3_H_A:1e-06,1089677569___CAS-I-B___Methanosarcina_mazei_3_H_A:1e-06,1089834839___CAS-I-B___Methanosarcina_mazei_1_H_A:1e-06,1089807516___CAS-I-B___Methanosarcina_mazei_3_H_M:1e-06,1089801669___CAS-I-B___Methanosarcina_mazei_3_H_A:1e-06,1089820679___CAS-I-B___Methanosarcina_mazei_1_F_A:1e-06,1089790630___CAS-I-B___Methanosarcina_mazei_3_H_A:1e-06,1089674354___CAS-I-B___Methanosarcina_mazei_3_F_T:1e-06,1089757272___CAS-I-B___Methanosarcina_mazei_3_F_A:1e-06,1089810850___CAS-I-B___Methanosarcina_mazei_3_H_T:1e-06,1089706505___CAS-I-B___Methanosarcina_mazei_1_H_A:1e-06,1089846593___CAS-I-B___Methanosarcina_mazei_1_H_M:1e-06,1089813777___CAS-I-B___Methanosarcina_mazei_3_H_T:1e-06,1089691718___CAS-I-B___Methanosarcina_mazei_3_H_M:1e-06,1000071168___CAS-I-B___Methanosarcina_mazei_Go1:1e-06,1089694181___CAS-I-B___Methanosarcina_mazei_1_F_A:1e-06,1089687670___CAS-I-B___Methanosarcina_mazei_3_H_M:1e-06):0.000141,(1089697502___CAS-I-B___Methanosarcina_mazei_1_F_A:0.010491,1089760820___CAS-I-B___Methanosarcina_mazei_3_F_A:0.005201)0.000:0.000151)0.795:0.013031,(((((1012732968___CAS-I-B___Methanosarcina_barkeri_227:1e-06,1012726239___CAS-I-B___Methanosarcina_barkeri_MS:1e-06,1013429490___CAS-III-B___Methanosarcina_barkeri_C:1e-06):0.000161,1805019311___CAS-I-B___Methanosarcina_barkeri_JCM:0.000141)0.974:0.027251,((1012704309___CAS-I-B___Methanosarcina_vacuolata_Z:1e-06,1012710347___CAS-I-B___Methanosarcina_Kolksee_Kol:1e-06):0.016121,1012772822___CAS-I-B___Methanosarcina_barkeri_3:0.021471)0.753:0.005081)0.879:0.012201,1012764977___CAS-I-B___Methanosarcina_lacustris_Z:0.048121)0.772:0.006991,((1012745216___CAS-I-B___Methanosarcina_siciliae_C2:1e-06,1012740842___CAS-I-B___Methanosarcina_siciliae_HI:1e-06,1012736929___CAS-I-B___Methanosarcina_siciliae_T4:1e-06):0.040571,(1012766758___CAS-I-B___Methanosarcina_horonobensi:0.000141,1804997686___CAS-I-B___Methanosarcina_horonobensi:0.010681)0.909:0.018751)0.736:0.005771)0.871:0.015691)0.853:0.013301,(((1012708037___CAS-I-B___Methanosarcina_thermophila:1e-06,1012703673___CAS-I-B___Methanosarcina_thermophila:1e-06):0.000151,1103104267___CAS-I-B___Methanosarcina_flavescens:0.000141)0.835:0.013501,1012756630___CAS-III-B___Methanosarcina_mazei_LYC:0.047251)0.959:0.038071)0.810:0.015181,(1012746875___CAS-I-B___Methanosarcina_mazei_WWM61:1e-06,1506672337___CAS-NA___Methanosarcina_soligelidi_S:1e-06,1089840229___CAS-I-B___Methanosarcina_mazei_1_H_A:1e-06):0.041291)0.966:0.063841,(1012729261___CAS-I-B___Methanosarcina_MTP4_MTP4:0.013621,1012729965___CAS-I-B___Methanosarcina_MTP4_MTP4:0.018771)0.997:0.103591)0.941:0.068871,(1049347644___CAS-I-B___Methanolobus_tindarius_DSM:0.183761,1123711625___CAS-I-B___Methanohalophilus_T328_1:0.265091)0.142:0.049771)0.860:0.043271,(1601638856___CAS-I-B___Methanolacinia_paynteri_DS:0.440791,1007234207___CAS-III-B___Methanomethylovorans_hol:0.295201)0.449:0.077451)0.522:0.046551,(((1103807215___CAS-I-B___Candidatus_Methanoperedens:0.092891,1073874521___CAS-I-B___Candidatus_Methanoperedens:0.088211)0.817:0.046501,1007211187___CAS-I-B___Methanoregula_formicica_SM:0.120961)0.924:0.076141,1115374869___CAS-I-B___Methanomicrobiales_archaeo:0.391701)0.979:0.114041)0.973:0.089321,(((1115424675___CAS-I-B___Methanosaeta_harundinacea:1e-06,1104937670___CAS-I-B___Methanosaeta_SDB:1e-06):0.042141,1001273629___CAS-I-B___Methanosaeta_thermophila_P:0.227651)0.774:0.074311,1004827288___CAS-I-B___Methanosaeta_concilii_GP6:0.048041)1.000:0.290101)0.315:0.029321,((((1301634537___CAS-I-B___Methanothermococcus_thermo:0.008251,1001662786___CAS-I-B___Methanococcus_aeolicus_Nan:0.008931)0.999:0.123151,1003474232___CAS-I-B___Methanocaldococcus_infernu:0.134591)0.207:0.019301,1024366286___CAS-I-B___Methanotorris_formicicus_M:0.057151)0.759:0.025131,1300715491___CAS-I-B___Methanocaldococcus_villosu:0.263441)1.000:0.383121)0.784:0.045621,(1403668633___CAS-I-B___Atribacteria_bacterium_JGI:1e-06,1302307020___CAS-I-B___Atribacteria_bacterium_SCG:1e-06):0.209901)0.995:0.129401,((((1405440250___CAS-III-B___Halonatronum_saccharophi:0.011201,1405441600___CAS-I-B___Halonatronum_saccharophilu:0.000141)1.000:0.184571,1123723841___CAS-I-B___Halobacteroidaceae_bacteri:0.103001)0.918:0.084121,(1002205861___CAS-I-B___Halothermothrix_orenii_H_1:0.237561,1004024510___CAS-I-B___Halanaerobium_hydrogenifor:0.167251)0.980:0.131701)0.982:0.168741,(1002184030___CAS-I-B___Desulfobacterium_autotroph:0.424171,1102039547___CAS-NA___Candidatus_Magnetomorum_HK:0.216171)0.975:0.154481)0.693:0.048291)0.488:0.036511,(((1402102343___CAS-I-B___Desulfosarcina_BuS5_BuS5:0.278591,1006932708___CAS-I-B___Desulfobacula_toluolica_To:0.260251)0.576:0.029481,1506132755___CAS-I-B___Desulfobacula_TS_TS:0.165621)0.974:0.163511,1004584762___CAS-I-B___Desulfobacca_acetoxidans_D:0.366701)0.993:0.198251)0.746:0.044361,((((((((1025775162___CAS-III-D___Ruminiclostridium_thermo:1e-06,1004299831___CAS-III-D___Ruminiclostridium_thermo:1e-06,1005964628___CAS-III-D___Ruminiclostridium_thermo:1e-06,1020242063___CAS-III-D___Ruminiclostridium_thermo:1e-06):0.011171,(1019952930___CAS-III-D___Ruminiclostridium_thermo:1e-06,1001436507___CAS-III-D___Ruminiclostridium_thermo:1e-06,1048511465___CAS-III-D___Ruminiclostridium_thermo:1e-06):0.000141)0.961:0.058111,1050581794___CAS-NA___Clostridium_straminisolvens:0.056281)0.988:0.105431,1902449357___CAS-NA___Clostridiaceae_bacterium_DT:0.115051)0.816:0.065801,(1005597476___CAS-III-D___Clostridium_clariflavum:1e-06,1405768013___CAS-III-D___Clostridium_clariflavum:1e-06):0.151371)1.000:0.246511,(((1042321985___CAS-NA___Clostridium_bartlettii_CAG:0.000141,1096515054___CAS-NA___Clostridium_1_1_41A1FAA_1_1:0.000141)0.742:0.007551,1017507160___CAS-I-B___Intestinibacter_bartlettii:0.030341)0.999:0.223631,((1078701638___CAS-I-B___Clostridium_sulfidigenes_1:0.107611,1500202723___CAS-I-B___Candidatus_Clostridium_ano:0.153401)0.835:0.055951,1042521630___CAS-NA___Clostridium_CAG_221:0.185721)1.000:0.308051)0.779:0.079161)0.327:0.043951,((1001479002___CAS-I-B___Methanococcus_maripaludis:0.013391,1005244392___CAS-I-B___Methanococcus_maripaludis:0.024171)0.832:0.065471,1001660269___CAS-I-B___Methanococcus_vannielii_SB:0.154841)1.000:0.207981)0.913:0.071561,(1115737415___CAS-I-B___Desulfitibacter_BRH_c19:0.290111,1000008996___CAS-I-B___Methanococcus_voltae_A3:0.410671)0.540:0.065131)0.993:0.152161)0.885:0.046191,(((((1051701109___CAS-I-B___Candidatus_Contendobacter:0.083361,1005420067___CAS-III-B___Thiocystis_violascens_DS:0.230591)0.769:0.022841,1022977492___CAS-I-B___Thiorhodococcus_drewsii_AZ:0.093161)0.961:0.101601,1023172553___CAS-I-B___Thiorhodospira_sibirica_AT:0.218231)0.962:0.130421,1011419898___CAS-I-B___Thioploca_ingrica:0.317811)0.989:0.203901,(1088249830___CAS-AM-cas6___Candidatus_Magnetoovum:0.291961,1029737579___CAS-I-B___Candidatus_Jettenia_caeni:0.159151)0.992:0.182341)0.734:0.098791)0.664:0.019591,(((((((((1301180249___CAS-I-B___Spirosoma_luteum_DSM_19990:0.027541,1301182721___CAS-I-B___Spirosoma_spitsbergense_DS:0.008611)0.914:0.034951,1302803574___CAS-I-B___Rudanella_lutea_DSM_19387:0.120131)0.538:0.041921,(1012881201___CAS-I-B___Spirosoma_radiotolerans_DG:0.052831,1002853063___CAS-I-B___Spirosoma_linguale_DSM_74:0.039471)0.762:0.013741)0.998:0.150011,1406656315___CAS-I-B___Dyadobacter_tibetensis_Y62:0.161181)0.797:0.089451,(1304900828___CAS-I-B___Runella_zeae_DSM_19591:0.096951,1306108288___CAS-I-B___Flexibacter_elegans_DSM_33:0.289251)0.919:0.056901)0.640:0.034941,(1085039877___CAS-I-B___Aphanocapsa_montana_BDHKU2:0.157601,1302180050___CAS-I-B___Lewinella_cohaerens_DSM_23:0.252811)0.992:0.153791)0.745:0.022571,((1019513637___NA___Microscilla_marina_ATCC_23134:0.050851,1019514143___CAS-I-B___Microscilla_marina_ATCC_23:0.025021)1.000:0.460461,1305594784___CAS-I-B___Flectobacillus_major_DSM_1:0.171981)0.893:0.070441)0.918:0.060881,(((1002689411___CAS-I-B___Zunongwangia_profunda_SM_A:0.130331,1107754964___CAS-I-B___Salegentibacter_mishustina:0.087141)0.979:0.117851,1017274837___CAS-I-B___Leeuwenhoekiella_blandensi:0.135011)0.996:0.179381,(1029952048___CAS-I-B___Cecembia_lonarensis_LW9:0.137901,1026362557___CAS-I-B___Nitritalea_halalkaliphila:0.157271)0.958:0.095861)0.553:0.045121)0.998:0.230941,((((1303295925___CAS-I-B___Cloacimonetes_bacterium_SC:1e-06,1303650904___CAS-I-B___Cloacimonetes_bacterium_SC:1e-06,1303637245___CAS-I-B___Cloacimonetes_bacterium_SC:1e-06,1303644219___CAS-I-B___Cloacimonetes_bacterium_SC:1e-06,1303646085___CAS-I-B___Cloacimonetes_bacterium_SC:1e-06,1303654900___CAS-I-B___Cloacimonetes_bacterium_SC:1e-06):0.000161,1303295032___CAS-I-B___Cloacimonetes_bacterium_SC:0.000141)0.995:0.156771,(1303635483___CAS-I-B___Cloacimonetes_bacterium_SC:0.000141,1303523375___CAS-AM___Cloacimonetes_bacterium_SCG:0.000141)0.983:0.103381)0.996:0.178701,(((1302298070___CAS-I-B___Cloacimonetes_bacterium_JG:1e-06,1403654618___CAS-I-B___Cloacimonetes_bacterium_JG:1e-06,1303319016___CAS-I-B___Cloacimonetes_bacterium_JG:1e-06,1303319575___CAS-I-B___Cloacimonetes_bacterium_JG:1e-06):0.013761,1003688752___CAS-I-B___Candidatus_Cloacimonas_aci:0.002741)1.000:0.302611,1104940070___CAS-NA___Candidatus_Cloacimonas_SDB:0.142241)0.983:0.170481)0.988:0.162271)0.802:0.061711)0.898:0.150971,((((1403657235___CAS-I-B___Marinimicrobia_bacterium_J:1e-06,1303661945___CAS-I-B___Marinimicrobia_bacterium_J:1e-06):0.000141,1303542020___CAS-I-B___Marinimicrobia_bacterium_J:0.000141)0.732:0.000151,1303542039___solo___Marinimicrobia_bacterium_JGI:0.000151)0.990:0.298641,(1115421371___CAS-NA___Marinimicrobia_bacterium_46:1e-06,1115350490___CAS-NA___Marinimicrobia_bacterium_46:1e-06):0.475821)0.994:0.314051)0.948:0.295911,((1009538989___CAS-I-B___Nitrososphaera_viennensis:0.126241,1009741800___CAS-I-B___Candidatus_Nitrososphaera:0.095651)0.985:0.298311,1902878668___CAS-I-B___Nitrosopumilus_LS_AOA:0.350591)1.000:0.760891)0.974:0.301451,((((((((((((((1001753980___CAS-II-B___Francisella_tularensis_ho:1e-06,1501496050___CAS-II-B___Francisella_tularensis_ho:1e-06,1017407527___CAS-II-B___Francisella_tularensis_ho:1e-06,1402553738___CAS-II-B___Francisella_tularensis_99:1e-06,1001207005___CAS-II-B___Francisella_tularensis_ho:1e-06,1004057015___CAS-II-B___Francisella_tularensis_ho:1e-06,1905245300___CAS-II-B___Francisella_tularensis_ho:1e-06,1200260627___CAS-II-B___Francisella_tularensis_ho:1e-06,1123327445___CAS-II-B___Francisella_tularensis_NO:1e-06,1011834933___CAS-II-B___Francisella_tularensis_ho:1e-06,1011845975___CAS-II-B___Francisella_tularensis_ho:1e-06,1123337862___CAS-II-B___Francisella_tularensis_NO:1e-06,1123339629___CAS-II-B___Francisella_tularensis_NO:1e-06,1123344420___CAS-II-B___Francisella_tularensis_FD:1e-06,1123325690___CAS-II-B___Francisella_tularensis_NO:1e-06,1123329223___CAS-II-B___Francisella_tularensis_NO:1e-06,1123347726___CAS-II-B___Francisella_tularensis_FD:1e-06,1123334423___CAS-II-B___Francisella_tularensis_NO:1e-06,1006986894___CAS-II-B___Francisella_tularensis_ho:1e-06,1084018479___CAS-II-B___Francisella_tularensis_ho:1e-06,1123332706___CAS-II-B___Francisella_tularensis_NO:1e-06,1000348414___CAS-II-B___Francisella_tularensis_ho:1e-06,1123330944___CAS-II-B___Francisella_tularensis_NO:1e-06,1123349167___CAS-II-B___Francisella_tularensis_FD:1e-06,1095616087___CAS-II-B___Francisella_tularensis_ho:1e-06,1123308007___CAS-II-B___Francisella_tularensis_NO:1e-06,1123336107___CAS-II-B___Francisella_tularensis_NO:1e-06,1011844130___CAS-II-B___Francisella_tularensis_ho:1e-06,1123306265___CAS-II-B___Francisella_tularensis_NO:1e-06,1123346881___CAS-II-B___Francisella_tularensis_FD:1e-06,1011824427___CAS-II-B___Francisella_tularensis_ho:1e-06,1123340933___CAS-II-B___Francisella_tularensis_FD:1e-06,1123323946___CAS-II-B___Francisella_tularensis_NO:1e-06,1123322238___CAS-II-B___Francisella_tularensis_NO:1e-06,1123317054___CAS-II-B___Francisella_tularensis_NO:1e-06,1123320475___CAS-II-B___Francisella_tularensis_NO:1e-06,1123343679___CAS-II-B___Francisella_tularensis_FD:1e-06,1123318785___CAS-II-B___Francisella_tularensis_NO:1e-06,1123315300___CAS-II-B___Francisella_tularensis_NO:1e-06,1123304533___CAS-II-B___Francisella_tularensis_NO:1e-06):0.005491,(1013980701___CAS-II-B___Francisella_tularensis_tu:1e-06,1079496900___CAS-II-B___Francisella_tularensis_La:1e-06,1030702976___CAS-II-B___Francisella_tularensis_tu:1e-06,1030701181___CAS-II-B___Francisella_tularensis_tu:1e-06,1034303277___CAS-II-B___Francisella_tularensis_tu:1e-06,1030708415___CAS-II-B___Francisella_tularensis_tu:1e-06,1011840537___CAS-II-B___Francisella_tularensis_tu:1e-06,1030706605___CAS-II-B___Francisella_tularensis_tu:1e-06,1013194494___CAS-II-B___Francisella_tularensis_tu:1e-06,1001477749___CAS-II-B___Francisella_tularensis_tu:1e-06,1031373363___CAS-II-B___Francisella_tularensis_tu:1e-06):0.005531)0.818:0.000141,(1017464892___CAS-II-B___Francisella_tularensis_tu:1e-06,1017652160___CAS-II-B___Francisella_tularensis_tu:1e-06,1064707071___CAS-II-B___Francisella_tularensis_tu:1e-06,1064717141___CAS-II-B___Francisella_tularensis_tu:1e-06,1005824980___CAS-II-B___Francisella_tularensis_tu:1e-06,1000364890___CAS-II-B___Francisella_tularensis_tu:1e-06,1064711097___CAS-II-B___Francisella_tularensis_tu:1e-06,1014052796___CAS-II-B___Francisella_tularensis_tu:1e-06,1064715127___CAS-II-B___Francisella_tularensis_tu:1e-06,1005826525___CAS-II-B___Francisella_tularensis_tu:1e-06,1064709084___CAS-II-B___Francisella_tularensis_tu:1e-06,1000305793___CAS-II-B___Francisella_tularensis_tu:1e-06,1064713111___CAS-II-B___Francisella_tularensis_tu:1e-06,1011846912___CAS-II-B___Francisella_tularensis_tu:1e-06,1002658705___CAS-II-B___Francisella_tularensis_tu:1e-06,1030704131___CAS-II-B___Francisella_tularensis_tu:1e-06,1038228980___CAS-II-B___Francisella_tularensis_tu:1e-06,1012948247___CAS-II-B___Francisella_tularensis_tu:1e-06,1038232555___CAS-II-B___Francisella_tularensis_tu:1e-06,1079503438___CAS-II-B___Francisella_tularensis_FT:1e-06,1085923022___CAS-II-B___Francisella_tularensis_tu:1e-06,1079477567___CAS-II-B___Francisella_tularensis_FT:1e-06,1079704250___CAS-II-B___Francisella_tularensis_FA:1e-06,1038227192___CAS-II-B___Francisella_tularensis_tu:1e-06,1079505691___CAS-II-B___Francisella_tularensis_FT:1e-06,1079486801___CAS-II-B___Francisella_tularensis_FT:1e-06,1079492628___CAS-II-B___Francisella_tularensis_FA:1e-06,1038230772___CAS-II-B___Francisella_tularensis_tu:1e-06):0.000141)0.799:0.000151,((1017462827___CAS-II-B___Francisella_tularensis_ho:1e-06,1085942398___CAS-II-B___Francisella_tularensis_ho:1e-06,1008804726___CAS-II-B___Francisella_tularensis_ho:1e-06):0.000141,1104945196___CAS-II-B___Francisella_tularensis_T0:0.005571)0.860:0.005521)0.830:0.005531,((1011959367___CAS-II-B___Francisella_tularensis_tu:1e-06,1011822923___CAS-II-B___Francisella_tularensis_no:1e-06,1079495293___CAS-II-B___Francisella_tularensis_no:1e-06):0.026371,((1011837026___CAS-II-B___Francisella_tularensis_no:1e-06,1004602040___CAS-II-B___Francisella_cf_novicida_F:1e-06):0.009221,1017477635___CAS-II-B___Francisella_tularensis_no:0.000221)1.000:0.005681)0.776:0.005401)0.000:0.000151,(1017688204___CAS-II-B___Francisella_tularensis_no:1e-06,1001214124___CAS-II-B___Francisella_tularensis_no:1e-06,1011839893___CAS-II-B___Francisella_tularensis_no:1e-06):0.000141)0.983:0.000161,1017791508___CAS-II-B___Francisella_tularensis_no:0.016241)0.965:0.069721,1004604212___CAS-II-B___Francisella_cf_tularensis:0.027411)0.870:0.080441,1079474906___CAS-II-B___Francisella_philomiragia:0.109031)1.000:0.521141,((1022025968___CAS-II-B___Wolinella_succinogenes_DS:0.257051,1079643831___CAS-II-B___Sulfurospirillum_SCADC:0.281581)1.000:0.454391,1902874885___CAS-II-B___Gammaproteobacteria_bacte:0.455911)0.847:0.095341)0.370:0.066871,(1017685844___CAS-II-B___gamma_proteobacterium_HTC:0.880081,1048638526___CAS-II-B___uncultured_Desulfofustis:0.710531)0.859:0.247131)0.461:0.098901,((((1201215703___CAS-II-B___Legionella_pneumophila_13:1e-06,1401583549___CAS-II-B___Legionella_pneumophila_Le:1e-06,1404049813___CAS-II-B___Legionella_pneumophila_W1:1e-06,1502021094___CAS-II-B___Legionella_pneumophila_se:1e-06,1406927918___CAS-II-B___Legionella_pneumophila_pn:1e-06,1502120028___CAS-II-B___Legionella_pneumophila_Na:1e-06,1505702333___CAS-II-B___Legionella_pneumophila_se:1e-06,1406939440___CAS-II-B___Legionella_pneumophila_pn:1e-06,1500437735___CAS-II-B___Legionella_pneumophila_pn:1e-06):0.000151,(1003244886___CAS-II-B___Legionella_pneumophila_Pa:1e-06,1087518054___CAS-II-B___Legionella_pneumophila_Ym:1e-06,1045817754___CAS-II-B___Legionella_pneumophila_Le:1e-06,1043983908___CAS-II-B___Legionella_pneumophila_12:1e-06,1045780524___CAS-II-B___Legionella_pneumophila_Le:1e-06,1045777475___CAS-II-B___Legionella_pneumophila_Le:1e-06):0.000141)0.823:0.005431,(1606853372___CAS-II-B___Legionella_pneumophila_HO:0.000151,1112216244___CAS-II-B___Legionella_londiniensis_A:0.005441)0.000:0.000151)0.112:0.014391,((1406943457___CAS-II-B___Legionella_pneumophila_fr:1e-06,1406936843___CAS-II-B___Legionella_pneumophila_pn:1e-06,1406954613___CAS-II-B___Legionella_pneumophila_fr:1e-06):0.000141,(1121751562___CAS-II-B___Legionella_pneumophila_Pt:1e-06,1121749419___CAS-II-B___Legionella_pneumophila_Pt:1e-06):0.000141)0.775:0.018501)1.000:0.671311)0.295:0.053491,((((1021162708___CAS-II-B___Sutterella_wadsworthensis:0.020391,1042187662___CAS-II-B___Sutterella_wadsworthensis:0.013521)1.000:0.524761,(1029877314___CAS-AM___Sutterella_wadsworthensis_2:0.763601,1025434166___CAS-AM___Sutterella_parvirubra_YIT_1:0.441011)0.915:0.175861)0.786:0.061291,(1502282443___CAS-II-B___Ruminobacter_RM87_RM87:0.342651,1042098626___CAS-II-B___Succinatimonas_CAG_777:0.428461)0.975:0.199951)0.950:0.184721,(1016784236___CAS-II-B___Burkholderiales_bacterium:0.000141,1022105654___CAS-II-B___Parasutterella_excrementi:0.005741)1.000:0.598401)0.710:0.079181)0.619:0.042271,1024416371___CAS-II-B___Leptospira_inadai_Lyme_10:0.940501)0.999:0.574671)0.865:0.104551,((((((((((((((1405747728___CAS-I-D___Thermacetogenium_phaeum_DS:1e-06,1006875592___CAS-I-D___Thermacetogenium_phaeum_DS:1e-06):0.000141,1115339690___CAS-I-D___Thermacetogenium_phaeum:0.005901)1.000:0.274091,1002866278___CAS-I-D___Ammonifex_degensii_KC4:0.146661)0.982:0.164191,1005039939___CAS-I-A___Desulfotomaculum_kuznetsov:0.371261)0.975:0.154571,1001856400___CAS-I-B___Candidatus_Desulforudis_au:0.243321)0.983:0.162471,1090691007___CAS-I-A___Clostridiales_bacterium_PH:0.212751)0.961:0.097441,((1306185750___CAS-AM___Desulfotomaculum_alcoholivo:0.175951,1507071428___CAS-I-A___Clostridiales_bacterium_DR:0.059931)0.993:0.119891,(1500682744___CAS-I-D___Desulfitibacter_alkalitole:0.440531,1019507022___CAS-I-B___Thermosinus_carboxydivoran:0.392441)0.130:0.039881)0.184:0.020851)0.061:0.020021,(((1200881722___CAS-I-B___Desulfotomaculum_nigrifica:0.000151,1005030681___CAS-I-B___Desulfotomaculum_nigrifica:0.005511)0.996:0.137821,1031539473___CAS-I-B___Desulfotomaculum_hydrother:0.176271)0.919:0.077061,1902459764___CAS-I-B___Pelotomaculum_DTU098:0.249531)0.817:0.050621)0.584:0.119511,1001974292___CAS-I-A___Heliobacterium_modesticald:0.472461)0.956:0.150031,1007231538___CAS-I-A___Halobacteroides_halobius_D:0.495161)0.000:0.104871,(((((1507385821___CAS-I-A___Bacillus_KW_12:1e-06,1801929209___CAS-I-A___Bacillus_SIT1_SIT1:1e-06,1507612975___CAS-I-A___Bacillus_KW_12:1e-06):0.062971,((1076824631___CAS-I-A___Bacillus_azotoformans_MEV2:0.010731,1030915544___CAS-I-A___Bacillus_azotoformans_LMG:0.000161)0.999:0.095411,1080339652___CAS-AM___Bacillus_thermoamylovorans:0.105851)0.179:0.026171)0.995:0.200401,1206821197___CAS-I-A___Bacillus_ZYK_ZYK:0.188471)0.957:0.156651,(1034109051___CAS-I-B___Clostridium_ultunense_Esp:0.008571,1404819448___CAS-I-B___Thermicanus_aegyptius_DSM:0.008291)1.000:0.311121)0.558:0.150491,1804026016___CAS-I-A___Calditerricola_satsumensis:0.284501)1.000:0.515221)0.060:0.052531,1009409035___CAS-NA___Rubrobacter_radiotolerans_R:0.570771)0.000:0.059471,((((((((((1001936277___CAS-I-B___Chloroflexus_aurantiacus_J:1e-06,1002481805___CAS-I-B___Chloroflexus_Y_400_fl_Y_40:1e-06):0.041231,1002429171___CAS-I-B___Chloroflexus_aggregans_DSM:0.068211)0.000:0.002711,(1405424229___CAS-I-B___Chloroflexus_Y_396_1_Y_396:0.011331,1506256786___CAS-I-B___Chloroflexus_MS_G_MS_G:0.017411)0.642:0.017751)1.000:0.303331,((1001757696___CAS-I-B___Roseiflexus_castenholzii_D:0.098221,1001577565___CAS-I-B___Roseiflexus_RS_1_RS_1:0.008241)0.993:0.205841,1502382333___CAS-I-D___Thermogemmatispora_carboxi:0.530731)0.823:0.075861)0.978:0.175961,1001885643___CAS-I-B___Herpetosiphon_aurantiacus:0.493221)0.918:0.120751,1006387537___CAS-I-B___Caldilinea_aerophila_DSM_1:0.595561)0.178:0.025661,((((1103147901___CAS-I-B___Thermanaerothrix_daxensis:0.180481,1004749156___CAS-I-B___Anaerolinea_thermophila_UN:0.132031)0.899:0.104511,1703981547___CAS-I-B___Anaerolinea_thermolimosa_I:0.173201)0.996:0.285181,1004280321___CAS-I-D___Spirochaeta_thermophila_DS:0.506321)0.860:0.074971,(1102121432___CAS-I-A___Ardenticatena_maritima_110:1e-06,1103150146___CAS-I-A___Ardenticatena_maritima_110:1e-06):1.063391)0.766:0.039241)0.825:0.066621,1122695837___CAS-AM___Chloroflexi_bacterium_OLB15:0.554131)0.930:0.113801,(((((((1076819003___CAS-I-B___Deinococcus_RL_RL:0.005831,1402670310___CAS-I-A___Deinococcus_murrayi_DSM_11:0.000141)0.983:0.048211,1060844036___CAS-NA___Deinococcus_phoenicis_1P10M:0.000151)0.848:0.016321,1506855257___CAS-I-B___Deinococcus_YIM_77859_YIM:0.053801)0.907:0.038741,1005866749___CAS-I-A___Deinococcus_gobiensis_I_0:0.076241)0.961:0.091231,(1300439847___CAS-I-A___Deinococcus_wulumuqiensis:1e-06,1402548858___CAS-I-A___Deinococcus_wulumuqiensis:1e-06):0.063961)0.990:0.328621,1601747025___CAS-I-B___Meiothermus_ruber_TC_1:0.322911)0.999:0.505311,1013904287___CAS-I-B___Chondromyces_crocatus_Cm_c:0.857681)0.838:0.138771)0.769:0.087511,1090689688___CAS-I-A___Clostridiales_bacterium_PH:0.496851)0.681:0.096421)0.983:0.253951,((((1115380603___CAS-I-A___Archaeoglobus_fulgidus:1e-06,1009812143___CAS-I-A___Archaeoglobus_fulgidus_DSM:1e-06,1115387155___CAS-I-A___Archaeoglobus_fulgidus:1e-06):0.000141,1000283949___CAS-I-A___Archaeoglobus_fulgidus_DSM:0.000151)0.999:0.680771,(1115725993___CAS-I-B___Hadesarchaea_archaeon_YNP:0.717991,1005860572___CAS-I-B___Methanocella_conradii_HZ25:0.392631)0.964:0.357391)0.988:0.376241,(((1004339324___CAS-I-A___Desulfurococcus_mucosus_DS:1e-06,1701956557___CAS-I-A___Desulfurococcus_mobilis_DS:1e-06):0.542751,1001453152___CAS-I-A___Staphylothermus_marinus_F1:0.443931)0.863:0.221551,(1002056652___CAS-I-A___Candidatus_Korarchaeum_cry:0.467821,1003009239___CAS-I-A___Ferroglobus_placidus_DSM_1:0.426921)0.972:0.283311)1.000:0.587111)0.824:0.075181)0.724:0.088501)0.450:0.069721,((((((((1005809426___CAS-I-A___Pyrobaculum_oguniense_TE7:0.017821,1001533098___CAS-I-A___Pyrobaculum_arsenaticum_DS:0.000161)0.999:0.166841,1000093041___CAS-I-A___Pyrobaculum_aerophilum_IM2:0.136181)0.844:0.052071,1005521789___CAS-I-A___Pyrobaculum_ferrireducens:0.143481)0.129:0.041051,1001425487___CAS-I-A___Pyrobaculum_calidifontis_J:0.226471)0.939:0.119031,(1002084948___CAS-I-A___Pyrobaculum_neutrophilum_V:0.055481,1005885759___CAS-I-A___Thermoproteus_tenax_Kra_1:0.060151)1.000:0.485321)0.378:0.078121,(1115735793___CAS-I-A___Pyrobaculum_JCHS_4:0.193591,1013899686___CAS-I-A___Pyrobaculum_WP30_WP30:0.110101)0.310:0.057771)1.000:0.806651,((1303694935___CAS-AM-cas6___Aigarchaeota_archaeon:1e-06,1403661898___CAS-AM-cas6___Thaumarchaeota_archaeo:1e-06):0.214481,1027035850___CAS-I-B___Candidatus_Caldiarchaeum_s:0.516311)0.999:0.681821)0.913:0.234531,((1403664767___CAS-AM___crenarchaeote_JGI_OTU_1_JGI:1e-06,1303321192___CAS-AM___Crenarchaeota_archaeon_SCGC:1e-06,1302293166___CAS-AM___Crenarchaeota_archaeon_SCGC:1e-06,1303324633___CAS-AM___Crenarchaeota_archaeon_SCGC:1e-06):0.856851,1009810691___CAS-I-A-III-A___Archaeoglobus_fulgid:0.720331)0.969:0.348911)0.852:0.118741)0.911:0.206295031255941,(((((((((((1903921504___CAS-AM___Sulfolobus_acidocaldarius_G:1e-06,1903949286___CAS-AM___Sulfolobus_acidocaldarius_N:1e-06,1903947095___CAS-AM___Sulfolobus_acidocaldarius_N:1e-06,1903956125___CAS-AM___Sulfolobus_acidocaldarius_N:1e-06,1903906114___CAS-AM-cas6___Sulfolobus_acidocaldar:1e-06,1903988780___CAS-AM-cas6___Sulfolobus_acidocaldar:1e-06,1903909924___CAS-AM-cas6___Sulfolobus_acidocaldar:1e-06,1903923795___CAS-AM___Sulfolobus_acidocaldarius_G:1e-06,1903946428___CAS-AM-cas6___Sulfolobus_acidocaldar:1e-06,1903929664___CAS-AM___Sulfolobus_acidocaldarius_G:1e-06,1903916417___CAS-AM-cas6___Sulfolobus_acidocaldar:1e-06,1903927233___CAS-AM___Sulfolobus_acidocaldarius_G:1e-06,1903939445___CAS-AM___Sulfolobus_acidocaldarius_N:1e-06,1903967609___CAS-AM___Sulfolobus_acidocaldarius_N:1e-06,1903941706___CAS-AM-cas6___Sulfolobus_acidocaldar:1e-06,1903934655___CAS-AM___Sulfolobus_acidocaldarius_N:1e-06,1903887363___CAS-AM___Sulfolobus_acidocaldarius_G:1e-06,1903958581___CAS-AM___Sulfolobus_acidocaldarius_N:1e-06,1903935876___CAS-AM___Sulfolobus_acidocaldarius_N:1e-06,1903896244___CAS-AM___Sulfolobus_acidocaldarius_G:1e-06,1903976717___CAS-AM-cas6___Sulfolobus_acidocaldar:1e-06,1903961340___CAS-AM___Sulfolobus_acidocaldarius_N:1e-06,1903979842___CAS-AM-cas6___Sulfolobus_acidocaldar:1e-06,1903982437___CAS-AM-cas6___Sulfolobus_acidocaldar:1e-06,1903900053___CAS-AM___Sulfolobus_acidocaldarius_G:1e-06,1903973778___CAS-AM___Sulfolobus_acidocaldarius_N:1e-06,1903953451___CAS-AM___Sulfolobus_acidocaldarius_N:1e-06,1903965278___CAS-AM___Sulfolobus_acidocaldarius_N:1e-06,1903912686___CAS-AM___Sulfolobus_acidocaldarius_G:1e-06,1903972279___CAS-AM___Sulfolobus_acidocaldarius_N:1e-06,1903979165___CAS-AM___Sulfolobus_acidocaldarius_N:1e-06,1903891412___CAS-AM___Sulfolobus_acidocaldarius_G:1e-06,1903898519___CAS-AM-cas6___Sulfolobus_acidocaldar:1e-06,1903919222___CAS-AM___Sulfolobus_acidocaldarius_G:1e-06,1903905406___CAS-AM___Sulfolobus_acidocaldarius_G:1e-06,1903969921___CAS-AM___Sulfolobus_acidocaldarius_N:1e-06,1903923098___CAS-AM___Sulfolobus_acidocaldarius_G:1e-06,1903986056___CAS-AM-cas6___Sulfolobus_acidocaldar:1e-06,1903943689___CAS-AM-cas6___Sulfolobus_acidocaldar:1e-06,1903958054___CAS-AM___Sulfolobus_acidocaldarius_N:1e-06,1903930811___CAS-AM___Sulfolobus_acidocaldarius_N:1e-06,1903893964___CAS-AM___Sulfolobus_acidocaldarius_G:1e-06,1903902925___CAS-AM___Sulfolobus_acidocaldarius_G:1e-06,1903912296___CAS-AM___Sulfolobus_acidocaldarius_G:1e-06,1903988371___CAS-AM___Sulfolobus_acidocaldarius_N:1e-06):0.000151,1000830051___CAS-AM-cas6___Sulfolobus_acidocaldar:0.007791)0.992:0.292451,(((((1905306084___CAS-I-A___Sulfolobus_islandicus_M_16:1e-06,1202563478___CAS-I-A___Sulfolobus_islandicus_M_16:1e-06,1202575038___CAS-I-A___Sulfolobus_islandicus_M_16:1e-06,1202572084___CAS-NA___Sulfolobus_islandicus_M_16:1e-06,1202566307___CAS-I-A___Sulfolobus_islandicus_M_16:1e-06,1202569155___CAS-I-A___Sulfolobus_islandicus_M_16:1e-06,1905314624___CAS-I-A___Sulfolobus_islandicus_M_16:1e-06):0.000151,(1002519990___CAS-I-A___Sulfolobus_islandicus_M_16:1e-06,1002517323___CAS-I-A___Sulfolobus_islandicus_M_14:1e-06):0.000141)0.892:0.027041,((1012662535___CAS-I-A___Sulfolobus_solfataricus_98:1e-06,1012671147___CAS-I-A___Sulfolobus_solfataricus_SU:1e-06,1012654509___CAS-I-A___Sulfolobus_solfataricus_SU:1e-06,1200526641___CAS-I-A___Sulfolobus_solfataricus_98:1e-06):0.000151,(1000065472___CAS-I-A___Sulfolobus_solfataricus_P2:1e-06,1002891591___CAS-I-A___Sulfolobus_solfataricus_98:1e-06):0.000141)0.661:0.003361)0.999:0.303251,(1804928467___NA___Metallosphaera_hakonensis_JCM_8:0.170021,1004962455___CAS-III-A___Acidianus_hospitalis_W1:0.174271)0.988:0.197431)0.630:0.079231,1000685502___CAS-AM___Sulfolobus_tokodaii_7:0.397451)0.951:0.170921)0.601:0.073261,((1008559891___CAS-I-A___Sulfolobus_acidocaldarius:0.011061,1056354674___CAS-III-A___Sulfolobales_archaeon_AZ:0.064981)0.989:0.245221,1004840980___CAS-AM___Metallosphaera_cuprina_Ar_4:0.511321)0.853:0.081441)0.968:0.187911,1804973112___CAS-I-A___Sulfolobus_JCM_16833_JCM_1:0.546011)0.963:0.241171,1024347553___CAS-III-A___Metallosphaera_yellowsto:0.500891)0.000:0.071051,1065186388___CAS-I-A___Candidatus_Acidianus_copah:0.470671)0.999:0.582921,1301533262___CAS-I-A___crenarchaeote_SCGC_AAA261:0.523191)0.755:0.083561,(((((((1403661116___CAS-I-A___Thaumarchaeota_archaeon_JG:1e-06,1303695038___CAS-I-A___Aigarchaeota_archaeon_SCGC:1e-06):0.000261,(1403662974___CAS-I-A___Thaumarchaeota_archaeon_JG:1e-06,1303540899___CAS-I-A___Aigarchaeota_archaeon_SCGC:1e-06):0.193931)0.000:0.000271,(1403666989___CAS-I-A___Candidatus_Calescibacteriu:1e-06,1303546249___CAS-I-A___Calescamantes_bacterium_SC:1e-06):0.000141)0.995:0.005021,(1403662631___CAS-AM___Thaumarchaeota_archaeon_JGI:1e-06,1303539393___CAS-AM___Aigarchaeota_archaeon_SCGC:1e-06):0.000141)0.999:0.000151,1303688211___CAS-NA___Aigarchaeota_archaeon_JGI_0:0.000141)0.879:0.099181,(1403662975___CAS-I-A___Thaumarchaeota_archaeon_JG:1e-06,1303540900___CAS-I-A___Aigarchaeota_archaeon_SCGC:1e-06):0.110201)1.000:0.590421,(1804945371___CAS-III-B___Thermocladium_modestius:0.525691,1013097552___CAS-I-A___Thermofilum_1807_2_1807_2:0.633121)0.989:0.341101)0.723:0.056241)0.949:0.200091,1006838007___CAS-I-B___Candidatus_Nitrososphaera:0.813041)0.725:0.116861,1004827373___CAS-I-A___Methanosaeta_concilii_GP6:0.590461)0.911:0.0565259687440591):0.362175,((((((((((((((1905303280___CAS-I-A___Sulfolobus_islandicus_M_16:1e-06,1905306114___CAS-I-A___Sulfolobus_islandicus_M_16:1e-06,1202572113___CAS-I-A___Sulfolobus_islandicus_M_16:1e-06,1002520014___CAS-I-A___Sulfolobus_islandicus_M_16:1e-06,1002522680___CAS-I-A___Sulfolobus_islandicus_M_16:1e-06,1002517344___CAS-I-A___Sulfolobus_islandicus_M_14:1e-06,1905311819___CAS-I-A___Sulfolobus_islandicus_M_16:1e-06):0.000141,(1202562457___CAS-I-A___Sulfolobus_islandicus_M_16:1e-06,1202569184___CAS-I-A___Sulfolobus_islandicus_M_16:1e-06,1905308918___CAS-I-A___Sulfolobus_islandicus_M_16:1e-06):0.005831)0.918:0.000151,(1202571140___CAS-I-A___Sulfolobus_islandicus_M_16:1e-06,1905314653___CAS-I-A___Sulfolobus_islandicus_M_16:1e-06,1202565390___CAS-I-A___Sulfolobus_islandicus_M_16:1e-06):0.005821)0.927:0.060401,(1002891610___CAS-I-A___Sulfolobus_solfataricus_98:1e-06,1200526178___CAS-I-A___Sulfolobus_solfataricus_98:1e-06,1012654527___CAS-I-A___Sulfolobus_solfataricus_SU:1e-06,1012662553___CAS-I-A___Sulfolobus_solfataricus_98:1e-06,1012671165___CAS-I-A___Sulfolobus_solfataricus_SU:1e-06,1000065524___CAS-I-A___Sulfolobus_solfataricus_P2:1e-06):0.060931)0.977:0.139181,(((((1002514446___CAS-AM___Sulfolobus_islandicus_L_S_2:0.005971,1016618771___CAS-AM___Sulfolobus_islandicus_L_D_8:0.005931)0.793:0.005991,1002529394___CAS-I-A___Sulfolobus_islandicus_Y_N:0.005961)0.000:0.000151,1002525296___CAS-I-A___Sulfolobus_islandicus_Y_G:0.005941)0.919:0.018141,1004963834___CAS-I-A___Acidianus_hospitalis_W1:0.028191)0.634:0.003781,((1004409713___CAS-AM___Sulfolobus_islandicus_REY15:1e-06,1007566323___CAS-I-A___Sulfolobus_islandicus_LAL1:1e-06):0.000151,1004412016___CAS-I-A___Sulfolobus_islandicus_HVE1:0.006031)0.861:0.020301)0.995:0.189521)0.891:0.124351,(1014020035___CAS-AM-cas6___Metallosphaera_sedula:1e-06,1079783053___CAS-AM-cas6___Metallosphaera_sedula:1e-06,1014013297___CAS-AM-cas6___Metallosphaera_sedula:1e-06,1001568628___CAS-AM-cas6___Metallosphaera_sedula:1e-06,1014011051___CAS-AM-cas6___Metallosphaera_sedula:1e-06,1014017787___CAS-AM-cas6___Metallosphaera_sedula:1e-06,1014015542___CAS-AM-cas6___Metallosphaera_sedula:1e-06):0.420341)1.000:0.451871,1000688285___CAS-I-A___Sulfolobus_tokodaii_7:0.508551)0.717:0.082261,1024347529___CAS-I-A___Metallosphaera_yellowstone:0.504511)0.943:0.210951,((1005461832___CAS-I-A___Desulfurococcus_fermentans:0.034571,1002268627___CAS-I-A___Desulfurococcus_kamchatken:0.043041)0.996:0.628851,(1003456449___CAS-I-A___Thermosphaera_aggregans_DS:0.657141,1006123538___CAS-I-A___Thermogladius_cellulolytic:0.562711)0.788:0.145791)0.998:0.587241)0.758:0.096071,1003651594___CAS-I-A___Acidilobus_saccharovorans:0.745171)0.674:0.018981,((1804970075___CAS-I-A___Aeropyrum_camini_SY1_JCM_1:0.006061,1009010094___CAS-I-A___Aeropyrum_camini_SY1_JCM_1:0.000141)1.000:0.550661,1008091585___CAS-I-A___Thermofilum_1910b:0.686081)0.944:0.227411)0.843:0.086761,(1005305757___CAS-I-A___Pyrolobus_fumarii_1A:1.131291,1014755243___CAS-I-A___Pyrodictium_delaneyi_Su06:0.663851)0.969:0.395821)0.137:0.053891,1006005442___CAS-I-A___Fervidicoccus_fontis_Kam94:1.209701)1.000:0.157681372340425,((((((((1804981433___CAS-I-A___Vulcanisaeta_distributa_JC:0.025211,1804981434___CAS-I-A___Vulcanisaeta_distributa_JC:0.008031)0.312:0.001591,1003783365___CAS-I-A___Vulcanisaeta_distributa_DS:0.000141)0.869:0.021261,1804977185___CAS-I-A___Vulcanisaeta_distributa_JC:0.059301)0.775:0.028171,1805011349___CAS-I-A___Vulcanisaeta_JCM_16161_JCM:0.156611)0.205:0.038031,((1805007858___CAS-I-A___Vulcanisaeta_JCM_16159_JCM:0.034821,1004422017___CAS-I-A___Vulcanisaeta_moutnovskia_7:0.000171)0.996:0.092931,1804963619___CAS-I-A___Vulcanisaeta_souniana_JCM:0.073601)0.022:0.019841)0.986:0.237781,1115782364___CAS-I-A___Vulcanisaeta_JCHS_4:0.301551)0.855:0.190831,((1805005563___CAS-I-A___Vulcanisaeta_JCM_14467_JCM:0.795521,1001836511___CAS-NA___Caldivirga_maquilingensis_I:0.700621)0.022:0.108341,1003685704___CAS-I-A___Ignisphaera_aggregans_DSM:0.590651)0.683:0.154021)0.453:0.245441,(((1009010535___CAS-I-A___Aeropyrum_camini_SY1_JCM_1:0.000151,1804969824___CAS-I-A___Aeropyrum_camini_SY1_JCM_1:0.000141)0.999:0.000151,1000677943___CAS-I-A___Aeropyrum_pernix_K1:0.043911)0.999:0.619601,(1014754209___CAS-I-A___Pyrodictium_delaneyi_Su06:0.167331,1001307330___CAS-I-A___Hyperthermus_butylicus_DSM:0.470281)0.998:0.461731)0.584:0.174571)1.000:0.594729627659575):0.362175):0.145783,(((((((((((((((((((((((((((((((((((((((((((((((1100051463___CAS-I-C___Bifidobacterium_breve_MCC:1e-06,1005235243___CAS-I-C___Bifidobacterium_breve_UCC2:1e-06,1056737667___CAS-I-C___Bifidobacterium_breve_31L:1e-06,1008887169___CAS-I-C___Bifidobacterium_breve_S27:1e-06,1004987963___CAS-I-C___Bifidobacterium_breve_ACS:1e-06,1008883529___CAS-I-C___Bifidobacterium_breve_NCFB:1e-06,1008879822___CAS-I-C___Bifidobacterium_breve_JCM:1e-06):0.000141,1100052068___CAS-I-C___Bifidobacterium_breve_MCC:0.005151)0.759:0.005831,1008881728___CAS-I-C___Bifidobacterium_breve_JCM:0.015181)0.994:0.074591,(((1100040649___CAS-I-C___Bifidobacterium_breve_MCC:1e-06,1024874043___CAS-I-C___Bifidobacterium_breve_CECT:1e-06,1100048105___CAS-I-C___Bifidobacterium_breve_MCC:1e-06):0.026831,1014301520___CAS-I-C___Bifidobacterium_longum_inf:0.000151)0.767:0.015681,1078576832___CAS-I-C___Bifidobacterium_longum_inf:0.011071)0.974:0.050801)0.557:0.023041,(1109280043___CAS-I-C___Bifidobacterium_longum_lon:1e-06,1109277756___CAS-I-C___Bifidobacterium_longum_lon:1e-06):0.044351)0.752:0.038171,1079465251___CAS-I-C___Bifidobacterium_stellenbos:0.064091)0.992:0.139161,(1079459955___CAS-I-C___Bifidobacterium_saguini_DS:1e-06,1508348822___CAS-I-C___Bifidobacterium_saguini_DS:1e-06):0.176581)0.903:0.054581,(1100029333___CAS-I-C___Bifidobacterium_animalis_a:0.013091,1100045561___CAS-I-C___Bifidobacterium_animalis_a:0.040471)1.000:0.265061)0.452:0.021171,((((((1079454213___CAS-I-C___Bifidobacterium_pseudocate:1e-06,1508331204___CAS-I-C___Bifidobacterium_pseudocate:1e-06,1013415913___CAS-I-C___Bifidobacterium_pseudocate:1e-06,1019997720___CAS-I-C___Bifidobacterium_pseudocate:1e-06):0.000141,1124058785___CAS-I-C___uncultured_Bifidobacterium:0.000161)0.846:0.005251,((1123993046___CAS-I-C___uncultured_Bifidobacterium:1e-06,1608307014___CAS-I-C___Bifidobacterium_pseudocate:1e-06,1076813833___CAS-I-C___Bifidobacterium_pseudocate:1e-06):0.000161,1010961626___CAS-I-C___Bifidobacterium_kashiwanoh:0.010511)0.000:0.000151)0.914:0.019571,(1017450107___CAS-I-C___Bifidobacterium_adolescent:0.005241,1000551402___CAS-I-C___Bifidobacterium_adolescent:0.005241)0.601:0.001481)0.982:0.099001,1019886278___CAS-I-C___Bifidobacterium_dentium_AT:0.186961)0.916:0.068581,(((1508308808___CAS-I-C___Bifidobacterium_subtile_DS:1e-06,1079463216___CAS-I-C___Bifidobacterium_subtile_LM:1e-06,1305463585___CAS-I-C___Bifidobacterium_subtile_DS:1e-06):0.016751,1506362698___CAS-I-C___Bifidobacterium_crudilacti:0.151531)0.991:0.157901,(1079439692___CAS-I-C___Bifidobacterium_bohemicum:1e-06,1508346740___CAS-I-C___Bifidobacterium_bohemicum:1e-06):0.255681)0.975:0.109411)0.885:0.041341)0.438:0.039701,(((1021634821___CAS-I-C___Parascardovia_denticolens:1e-06,1019035991___CAS-I-C___Parascardovia_denticolens:1e-06,1013577612___CAS-I-C___Parascardovia_denticolens:1e-06):0.058481,1027028697___CAS-I-C___Parascardovia_denticolens:0.025941)1.000:0.220621,(1403999316___CAS-I-C___Bifidobacterium_7101_7101:0.025821,1089264134___CAS-I-C___Bifidobacterium_asteroides:0.017251)1.000:0.329691)0.814:0.049211)0.862:0.050861,((1305466115___CAS-I-C___Bifidobacterium_thermacido:1e-06,1079433912___CAS-I-C___Bifidobacterium_thermacido:1e-06,1508293524___CAS-I-C___Bifidobacterium_thermacido:1e-06):0.000151,(1007467702___CAS-I-C___Bifidobacterium_thermophil:0.000151,1501758032___CAS-I-C___Bifidobacterium_thermophil:0.000141)0.824:0.005361)1.000:0.397651)0.996:0.144451,((((1021642767___CAS-I-C___Eggerthella_HGA1_HGA1:1e-06,1021099725___CAS-I-C___Eggerthella_1_3_56FAA_1_3:1e-06):0.000161,1002810580___CAS-I-C___Eggerthella_lenta_DSM_2243:0.020991)0.990:0.191361,1011151445___CAS-I-C___Coriobacteriaceae_bacteriu:0.369191)0.898:0.096131,(1042504678___CAS-I-C___Eggerthella_CAG_298:0.291331,1040164730___CAS-I-C___Enterorhabdus_caecimuris_B:0.407111)0.945:0.136821)0.973:0.144531)0.664:0.053831,((((1204169950___CAS-I-C___Eubacterium_3_1_31_3_1_31:1e-06,1024304884___CAS-I-C___Eubacterium_3_1_31_3_1_31:1e-06):0.049471,1018994928___CAS-I-C___Erysipelotrichaceae_bacter:0.001811)1.000:0.384971,(1018039548___CAS-I-C___Holdemania_filiformis_DSM:0.103791,1206771737___CAS-I-C___Holdemania_massiliensis_AP:0.048201)0.992:0.204541)0.944:0.133271,(1902532700___CAS-I-C___Clostridiales_bacterium_DT:0.150241,1042662620___CAS-I-C___Anaerotruncus_CAG_390:0.277181)0.999:0.305081)0.356:0.058451)0.823:0.047581,((((1041817840___CAS-NA___Megasphaera_BL7_BL7:1e-06,1041815544___CAS-NA___Megasphaera_NM10_NM10:1e-06):0.099731,(1500974705___CAS-NA___Megasphaera_elsdenii_T81:1e-06,1028563409___CAS-NA___Megasphaera_elsdenii_DSM_20:1e-06):0.087351)1.000:0.257801,1042425122___CAS-I-C___Phascolarctobacterium_succ:0.239071)0.897:0.085751,1502278301___CAS-I-C___Selenomonas_bovis_8_14_1:0.443641)0.950:0.071231)0.122:0.043521,((((((((((((((((((1083548475___CAS-I-C___Desulfosporosinus_BICA1_9:1e-06,1088334620___CAS-I-C___Peptococcaceae_bacterium_B:1e-06):0.021461,1005541406___CAS-I-C___Desulfosporosinus_orientis:0.026631)0.768:0.005441,1024682347___CAS-I-C___Desulfosporosinus_youngiae:0.042721)0.485:0.005251,1024682338___CAS-I-C___Desulfosporosinus_youngiae:0.036931)0.944:0.021661,(((1301978788___CAS-I-C___Desulfitobacterium_hafnien:0.005181,1002425888___CAS-I-C___Desulfitobacterium_hafnien:0.010321)0.852:0.010481,1302096051___CAS-I-C___Desulfitobacterium_hafnien:0.010311)0.963:0.026181,1302816438___CAS-I-C___Desulfitobacterium_PCE1_PC:0.005231)0.900:0.010481)0.744:0.005551,1005061849___CAS-I-C___Desulfotomaculum_ruminis_D:0.037811)0.998:0.073101,(1093672422___CAS-I-C___Desulfosporosinus_acididur:0.055951,1002804723___CAS-I-C___Desulfotomaculum_acetoxida:0.040341)0.639:0.016521)0.974:0.086911,1115754013___CAS-I-C___Desulfosporosinus_BRH_c37:0.057611)0.972:0.089491,(1001630636___CAS-I-C___Alkaliphilus_metalliredige:0.066321,1083538891___CAS-I-C___Peptococcaceae_bacterium_B:0.071501)0.226:0.033251)0.601:0.041361,1115759120___CAS-I-C___Gracilibacter_BRH_c7a:0.085571)0.976:0.107311,(((((1803869782___CAS-I-C___Clostridium_josui_JCM_1788:1e-06,1406148218___CAS-I-C___Clostridium_josui_JCM_1788:1e-06):0.005071,1020248627___CAS-I-C___Clostridium_papyrosolvens:0.010181)0.883:0.010261,1005772340___CAS-I-C___Clostridium_BNL1100_BNL110:0.010211)0.702:0.010291,1002453536___CAS-NA___Clostridium_cellulolyticum:0.000141)0.960:0.062131,(1500910534___CAS-I-C___Clostridium_cellobioparum:0.000151,1034652927___CAS-I-C___Clostridium_termitidis_CT1:0.015371)0.910:0.036181)0.949:0.087231)0.808:0.068661,1406800003___CAS-I-C___Clostridium_cellulosi_CS_4:0.294891)0.696:0.049441,((1801957899___CAS-I-C___Ruminococcaceae_bacterium:0.200821,1040170093___CAS-I-C___Anaerotruncus_G3_2012_G3:0.288591)0.065:0.027051,1124070008___CAS-I-C___uncultured_Clostridium_ADJ:0.171221)0.931:0.064391)0.916:0.067891,(1045891971___CAS-I-C___Clostridium_ATCC_29733_ATC:0.233421,1004171804___CAS-I-C___Ethanoligenens_harbinense:0.150291)0.925:0.050671)0.844:0.052361,1900891683___CAS-I-C___Ruminococcaceae_bacterium:0.222331)0.889:0.049701,1803479799___CAS-I-C___Clostridia_bacterium_UC5_1:0.280451)0.164:0.017071,(((1502255115___CAS-I-C___Eubacterium_desmolans_ATCC:0.133641,1124006816___CAS-I-C___uncultured_Faecalibacteriu:0.231481)0.887:0.062601,(1900912463___CAS-I-C___Ruminococcaceae_bacterium:0.160111,1124020106___CAS-I-C___uncultured_Ruminococcaceae:0.296491)0.900:0.090971)0.961:0.108071,1803477199___CAS-I-C___Clostridia_bacterium_UC5_1:0.267331)0.994:0.157311)0.830:0.048341,((((((((((((1803484838___CAS-I-C___Clostridia_bacterium_UC5_1:0.000141,1003650112___CAS-I-D___Acetohalobium_arabaticum_D:1.942571)0.817:0.008461,1081050500___CAS-I-C___Clostridium_orbiscindens_1:0.000161)0.820:0.010841,(1024245397___CAS-I-C___Lachnospiraceae_bacterium:0.005441,1023995121___CAS-I-C___Flavonifractor_plautii_ATC:0.000141)0.000:0.000161)0.487:0.005411,(1045858893___CAS-I-C___Clostridium_ATCC_BAA_442_A:1e-06,1404709344___CAS-I-C___Clostridiales_bacterium_VE:1e-06):0.000151)1.000:0.168671,((1046110217___CAS-I-C___Oscillibacter_KLE_1745_KLE:1e-06,1046106310___CAS-I-C___Oscillibacter_KLE_1728_KLE:1e-06):0.009741,1401923721___CAS-I-C___Oscillospiraceae_bacterium:0.006491)0.986:0.112281)0.955:0.086131,1019524034___CAS-I-C___Pseudoflavonifractor_capil:0.139431)0.312:0.050841,1039784728___CAS-I-C___Butyricicoccus_pullicaecor:0.265041)0.896:0.065271,((1508203026___CAS-I-C___Intestinimonas_butyricipro:0.000141,1015039901___CAS-I-C___Intestinimonas_butyricipro:0.008301)0.987:0.097131,1040179291___CAS-I-C___Oscillibacter_1_3_1_3:0.067201)0.999:0.160821)0.493:0.027001,1801936529___CAS-I-C___Intestinimonas_GD2_GD2:0.317671)0.262:0.051601,(((((1018151757___CAS-I-C___Clostridium_methylpentosum:0.169691,1205466320___CAS-I-C___Oscillibacter_ruminantium:0.170211)0.028:0.029841,1042007621___CAS-I-C___Clostridium_CAG_226:0.297291)0.223:0.034951,1042441583___CAS-I-C___Clostridium_CAG_138:0.200511)0.927:0.060201,(1801937756___CAS-I-C___Intestinimonas_GD2_GD2:0.140221,1042539439___CAS-I-C___Oscillibacter_CAG_241:0.078921)0.984:0.116261)0.889:0.045301,1042092986___CAS-I-C___Clostridium_CAG_413:0.272241)0.570:0.020681)0.817:0.025781,((1305039005___CAS-I-C___Lachnospiraceae_bacterium:0.277021,1018393739___CAS-I-C___Shuttleworthia_satelles_DS:0.335391)0.975:0.216261,1304519761___CAS-I-C___Clostridiales_bacterium_NK:0.357351)0.819:0.118621)0.105:0.025071,1040147465___CAS-I-C___Lachnospiraceae_bacterium:0.406541)0.352:0.041741)0.880:0.040521)0.804:0.027531,((((((1081314408___CAS-I-C___Clostridium_innocuum_AN88:1e-06,1020997590___CAS-I-C___Clostridium_HGF2_HGF2:1e-06,1024251369___CAS-I-C___Erysipelotrichaceae_bacter:1e-06,1042535085___CAS-I-C___Erysipelotrichaceae_bacter:1e-06,1803475008___CAS-I-C___Clostridia_bacterium_UC5_1:1e-06):0.000141,(1038110430___CAS-I-C___Clostridium_innocuum_2959:1e-06,1023112702___CAS-I-C___Erysipelotrichaceae_bacter:1e-06):0.005021)0.000:0.000151,(1043605345___CAS-I-C___Peptoclostridium_difficile:0.000161,1024257520___CAS-I-C___Erysipelotrichaceae_bacter:0.005051)0.000:0.000151)1.000:0.315681,(((1803467362___CAS-I-C___Clostridia_bacterium_UC5_1:0.000141,1404733145___CAS-I-C___Clostridiales_bacterium_VE:0.042581)0.625:0.012521,1404733146___CAS-I-C___Clostridiales_bacterium_VE:0.169471)0.999:0.218581,1506117769___CAS-I-C___Clostridium_KNHs209_KNHs20:0.134511)0.933:0.121301)0.845:0.051521,(1040193509___CAS-I-C___Lachnospiraceae_bacterium:0.204751,1005354454___CAS-I-C___Roseburia_hominis_A2_183:0.206101)0.991:0.149451)0.935:0.075341,(1095795945___CAS-I-C___Megasphaera_cerevisiae_DSM:0.312871,1002980513___CAS-I-C___Acidaminococcus_fermentans:0.300911)0.998:0.171461)0.691:0.036521)0.944:0.056121,(((((((((1038143138___CAS-I-C___Clostridium_clostridioform:1e-06,1038105507___CAS-I-C___Clostridium_clostridioform:1e-06,1038160268___CAS-I-C___Clostridium_clostridioform:1e-06,1038152763___CAS-I-C___Clostridium_clostridioform:1e-06,1096529977___CAS-I-C___Clostridium_clostridioform:1e-06,1038126312___CAS-I-C___Clostridium_clostridioform:1e-06,1038149406___CAS-I-C___Clostridium_clostridioform:1e-06):0.005061,((1038134397___CAS-I-C___Clostridium_clostridioform:1e-06,1023551694___CAS-I-C___Clostridium_clostridioform:1e-06):0.010231,1042782570___CAS-I-C___Clostridium_clostridioform:0.000141)0.000:0.000141)0.913:0.010181,(1115866309___CAS-I-C___Clostridium_C105KSO14:1e-06,1042595141___CAS-I-C___Clostridium_clostridioform:1e-06):0.000161)0.979:0.025981,1305032837___CAS-I-C___Clostridium_clostridioform:0.000161)0.766:0.004711,(((1038193992___CAS-I-C___Clostridium_bolteae_90A5:1e-06,1404727954___CAS-I-C___Clostridiales_bacterium_VE:1e-06,1401927120___CAS-I-C___Clostridium_VE202_10_VE202:1e-06,1038189009___CAS-I-C___Clostridium_bolteae_90A9:1e-06,1038167222___CAS-I-C___Clostridium_bolteae_90B8:1e-06,1042028162___CAS-I-C___Clostridium_bolteae_CAG_59:1e-06,1096521312___CAS-I-C___Clostridium_bolteae_WAL_14:1e-06,1038183332___CAS-I-C___Clostridium_bolteae_90B3:1e-06,1017492776___CAS-I-C___Clostridium_bolteae_ATCC_B:1e-06,1038176888___CAS-I-C___Clostridium_bolteae_90B7:1e-06):0.000141,1803397245___CAS-I-C___Clostridia_bacterium_UC5_1:0.000141)0.000:0.000141,1038135133___CAS-I-C___Clostridium_clostridioform:0.005011)0.871:0.015591)1.000:0.158731,((((((((1301132628___CAS-I-C___Blautia_producta_ATCC_2734:1e-06,1306251403___CAS-I-C___Blautia_producta_ATCC_2734:1e-06):0.010091,1404720233___CAS-I-C___Clostridiales_bacterium_VE:0.000151)0.992:0.096231,(1508215638___CAS-I-C___Blautia_producta_ER3:0.002551,1803441665___CAS-I-C___Clostridia_bacterium_UC5_1:0.014041)0.913:0.044391)0.962:0.063731,1502297794___CAS-I-C___Blautia_schinkii_DSM_10518:0.101111)0.777:0.040801,(((1404715851___CAS-I-C___Hungatella_hathewayi_VE202:1e-06,1803432953___CAS-I-C___Clostridia_bacterium_UC5_1:1e-06):0.000131,1401931616___CAS-I-C___Hungatella_hathewayi_VE202:0.000141)0.883:0.020521,1042274813___CAS-I-C___Clostridium_hathewayi_CAG:0.009691)1.000:0.159961)0.794:0.030171,(1404746037___CAS-I-C___Clostridiales_bacterium_VE:0.000151,1018060871___CAS-I-C___Clostridium_asparagiforme:0.005001)0.999:0.143521)0.631:0.020391,1305272177___CAS-I-C___Ruminococcus_gauvreauii_DS:0.199781)0.881:0.059911,(1401947347___CAS-I-C___Lachnospiraceae_bacterium:1e-06,1401912132___CAS-I-C___Lachnospiraceae_bacterium:1e-06,1404787111___CAS-I-C___Clostridiales_bacterium_VE:1e-06,1022661847___CAS-I-C___Lachnospiraceae_bacterium:1e-06):0.213511)0.000:0.016601)0.921:0.046461,(((((((((((1022169582___CAS-I-C___Agathobacter_rectalis_M104:1e-06,1002221631___CAS-I-C___Agathobacter_rectalis_ATCC:1e-06):0.009821,1022168365___CAS-I-C___Agathobacter_rectalis_DSM:0.005421)1.000:0.167301,(1042354853___CAS-I-C___Bacteroides_pectinophilus:0.063421,1124133062___CAS-I-C___uncultured_Ruminococcus_AD:0.189541)0.921:0.078051)0.751:0.041891,1017503364___CAS-I-C___Coprococcus_eutactus_ATCC:0.198931)0.601:0.050031,((1049715510___CAS-I-C___Ruminococcus_lactaris_CC59:1e-06,1017616506___CAS-I-C___Ruminococcus_lactaris_ATCC:1e-06):0.105841,1042047809___CAS-I-C___Ruminococcus_CAG_60:0.060521)0.950:0.062981)0.863:0.053761,1900925038___CAS-I-C___Blautia_GD8_GD8:0.171941)0.862:0.032851,((((1019560777___CAS-I-C___Ruminococcus_gnavus_ATCC_2:1e-06,1017729668___CAS-I-C___Tyzzerella_nexilis_DSM_178:1e-06,1022671129___CAS-I-C___Lachnospiraceae_bacterium:1e-06,1049716966___CAS-I-C___Ruminococcus_gnavus_CC55_0:1e-06):0.075491,(1041001412___CAS-I-C___Coprococcus_HPP0048_HPP004:0.036231,1040999094___CAS-I-C___Coprococcus_HPP0074_HPP007:0.000151)0.993:0.058181)0.248:0.007891,1022133345___CAS-I-C___Lachnospiraceae_bacterium:0.101191)0.962:0.052851,1042157423___CAS-I-C___Firmicutes_bacterium_CAG_6:0.126231)0.866:0.026911)0.265:0.008011,(((1021516008___CAS-I-C___Clostridium_D5_D5:0.005021,1702869726___CAS-I-C___Eubacterium_fissicatena_KC:0.000141)0.999:0.047051,1801918999___CAS-I-C___Eubacterium_SB2_SB2:0.010461)0.731:0.014981,1404763043___CAS-I-C___Clostridiales_bacterium_VE:0.005701)1.000:0.079921)0.909:0.045211,((1022201461___CAS-I-C___Clostridium_cf_saccharolyt:1e-06,1018244777___CAS-I-C___Clostridium_M62_1_M62_1:1e-06):0.000141,1042164703___CAS-I-C___Clostridium_CAG_149:0.000161)1.000:0.188941)0.551:0.023041,(((1023492705___CAS-I-C___Clostridium_citroniae_WAL:0.000151,1087524656___CAS-I-C___Clostridium_FS41_FS41:0.000141)0.821:0.008961,1096524797___CAS-I-C___Clostridium_citroniae_WAL:0.012051)0.997:0.074221,(1401952873___CAS-I-C___Clostridium_scindens_VE202:1e-06,1404767628___CAS-I-C___Clostridiales_bacterium_VE:1e-06):0.088671)0.950:0.059641)0.809:0.019511,(((1303768804___CAS-I-C___Chloroflexi_bacterium_oral:1e-06,1303766698___CAS-I-C___Chloroflexi_bacterium_oral:1e-06):0.340321,(1046126665___CAS-I-C___Oribacterium_oral_taxon_07:0.020921,1018397364___CAS-I-C___Oribacterium_oral_taxon_07:0.005161)0.994:0.190461)0.975:0.129381,(1037154861___CAS-I-C___Clostridium_ASF502_ASF502:0.112811,1020042804___CAS-I-C___Marvinbryantia_formatexige:0.144151)0.928:0.073921)0.676:0.040261)0.979:0.081831)0.992:0.118731,(((((1502250736___CAS-I-C___Oribacterium_FC2011_FC2011:1e-06,1305053921___CAS-I-C___Oribacterium_NK2B42_NK2B42:1e-06):0.134501,1020990875___CAS-I-C___Eubacterium_cellulosolvens:0.131561)0.999:0.250561,(1020082472___CAS-I-C___Roseburia_inulinivorans_DS:1e-06,1104851502___CAS-I-C___Roseburia_inulinivorans_L1:1e-06):0.309501)0.957:0.097291,(1902472868___CAS-I-C___Clostridiales_bacterium_DT:0.263891,1042084368___CAS-I-C___Eubacterium_CAG_146:0.319231)0.847:0.057751)0.269:0.024071,((1302661878___CAS-I-C___Clostridium_sporosphaeroid:0.069171,1406765709___CAS-I-C___Clostridium_JCD_JCD:0.004211)0.776:0.011591,1027788839___CAS-I-C___Clostridium_MSTE9_MSTE9:0.011141)1.000:0.317231)0.852:0.038121)0.922:0.051971,((((((((((((((1018450650___CAS-I-C___Selenomonas_noxia_ATCC_435:0.000161,1023550093___CAS-I-C___Selenomonas_noxia_F0398:0.139871)0.893:0.012981,1031779978___CAS-I-C___Selenomonas_oral_taxon_138:0.023401)0.156:0.010431,1018467036___CAS-I-C___Selenomonas_flueggei_ATCC:0.029091)0.329:0.006101,1013918438___CAS-I-C___Selenomonas_oral_taxon_478:0.048211)0.939:0.036181,1046012289___CAS-I-C___Selenomonas_oral_taxon_892:0.120781)0.870:0.026761,(1023546140___CAS-I-C___Selenomonas_infelix_ATCC_4:0.066011,1022387563___CAS-I-C___Centipeda_periodontii_DSM:0.043471)0.476:0.013091)0.851:0.030841,1028646357___CAS-I-C___Selenomonas_FOBRC6_FOBRC6:0.054901)0.713:0.009031,(((1021003063___CAS-I-C___Selenomonas_oral_taxon_137:1e-06,1021192966___CAS-I-C___Selenomonas_artemidis_F039:1e-06):0.000151,(1028693253___CAS-I-C___Selenomonas_FOBRC9_FOBRC9:0.000161,1305509341___CAS-I-C___Selenomonas_artemidis_DSM:0.015901)0.863:0.010481)0.341:0.025871,1031571183___CAS-I-C___Selenomonas_F0473_F0473:0.012131)0.998:0.111631)0.968:0.133581,(1502432443___CAS-I-C___Mitsuokella_jalaludinii_DS:0.055991,1302322534___CAS-I-C___Selenomonas_bovis_DSM_2359:0.184121)1.000:0.390431)0.374:0.061711,(1401248571___CAS-I-C___Megasphaera_massiliensis_N:0.072401,1121576319___CAS-I-C___Megasphaera_MJR9396C_MJR93:0.086801)0.996:0.191391)0.999:0.206041,((1004847443___CAS-I-C___Selenomonas_sputigena_ATCC:1e-06,1018443054___CAS-I-C___Selenomonas_sputigena_ATCC:1e-06):0.010461,1029302409___CAS-I-C___Selenomonas_CM52_CM52:0.000141)1.000:0.432721)0.709:0.075951,(1091725613___CAS-I-C___Lactobacillus_ruminis_ATCC:0.000141,1108320712___CAS-I-C___Lactobacillus_ruminis_DSM:0.000151)1.000:0.324211)0.529:0.037101,((((((1097264625___CAS-I-C___Dorea_D27_D27:0.076241,1017819291___CAS-I-C___Clostridium_hylemonae_DSM:0.052371)0.898:0.045571,1115854351___CAS-I-C___Clostridium_C105KSO13:0.079841)0.353:0.042341,(1022662699___CAS-I-C___Lachnospiraceae_bacterium:1e-06,1017518847___CAS-I-C___Clostridium_scindens_ATCC:1e-06):0.105171)0.811:0.035681,1404777117___CAS-I-C___Clostridiales_bacterium_VE:0.200011)0.787:0.023421,(1404771729___CAS-I-C___Clostridiales_bacterium_VE:0.005011,1045865003___CAS-I-C___Clostridium_KLE_1755_KLE_1:0.000141)1.000:0.164111)0.916:0.048971,(((1042344180___CAS-I-C___Firmicutes_bacterium_CAG_2:0.059481,1304990728___CAS-I-C___Blautia_wexlerae_AGR2146:0.071531)0.924:0.038621,1042672765___CAS-I-C___Roseburia_CAG_471:0.116701)0.927:0.051451,1124119163___CAS-I-C___uncultured_Lachnospiraceae:0.129411)0.967:0.088251)0.871:0.058391)0.851:0.046101,(((((1500959674___CAS-I-C___Ruminococcus_flavefaciens:0.051051,1200506646___CAS-I-C___Ruminococcus_flavefaciens:0.049051)0.998:0.158081,(1042681168___CAS-I-C___Ruminococcus_CAG_330:0.170361,1701748152___CAS-I-C___Ruminococcus_UNK_MGS_30:0.091161)0.999:0.151121)0.544:0.037861,((1004208296___CAS-I-C___Ruminococcus_albus_7_DSM_2:1e-06,1500875888___CAS-I-C___Ruminococcus_albus_7_DSM_2:1e-06):0.080211,1020543631___CAS-I-C___Ruminococcus_albus_8:0.212671)0.510:0.074301)0.669:0.058481,(1042299220___CAS-I-C___Ruminococcus_CAG_254:0.002801,1701684140___CAS-I-C___Ruminococcus_A254_MGS_254:0.012661)1.000:0.283911)0.638:0.044061,((1017486327___CAS-I-C___Eubacterium_siraeum_DSM_15:1e-06,1302525115___CAS-I-C___Eubacterium_siraeum_DSM_15:1e-06):0.028771,1022214627___CAS-I-C___Eubacterium_siraeum_V10Sc8:0.006901)1.000:0.404141)0.987:0.139061)0.868:0.029001)0.814:0.024451)0.913:0.057441,((((((1021505645___CAS-I-C___Clostridium_symbiosum_WAL:1e-06,1021500410___CAS-I-C___Clostridium_symbiosum_WAL:1e-06,1404751286___CAS-I-C___Clostridiales_bacterium_VE:1e-06):0.000141,(1023506613___CAS-I-C___Clostridium_7_3_54FAA_7_3:0.004651,1803417164___CAS-I-C___Clostridia_bacterium_UC5_1:0.012181)0.938:0.026761)0.917:0.004981,1045869323___CAS-I-C___Clostridium_symbiosum_ATCC:0.000141)0.981:0.058851,(((1401926969___CAS-I-C___Clostridium_VE202_10_VE202:1e-06,1404729205___CAS-I-C___Clostridiales_bacterium_VE:1e-06):0.000161,1803396361___CAS-I-C___Clostridia_bacterium_UC5_1:0.046921)0.916:0.008861,1038168694___CAS-I-C___Clostridium_bolteae_90B8:0.001091)0.929:0.047551)0.712:0.030971,1305275133___CAS-I-C___Ruminococcus_gauvreauii_DS:0.038371)1.000:0.466081,((1051080739___CAS-I-C___Mogibacterium_timidum_ATCC:0.401851,1042276872___CAS-I-C___Clostridium_CAG_448:0.406611)0.979:0.240181,1042101123___CAS-I-C___Clostridium_CAG_352:0.390831)0.411:0.089591)0.944:0.117011)0.870:0.034711,(((((((((((((((((((((((1500132495___CAS-I-C___Brevibacillus_agri_5_2:1e-06,1028351288___CAS-I-C___Brevibacillus_CF112_CF112:1e-06,1032513288___CAS-I-C___Brevibacillus_agri_BAB_250:1e-06):0.005731,1401750139___CAS-I-C___Bacillus_NSP2_1:0.030951)0.968:0.074071,1301903717___CAS-I-C___Cohnella_laeviribosi_DSM_2:0.155161)0.926:0.045381,(((1015195249___CAS-I-C___Paenibacillus_naphthalenov:0.000141,1804225709___CAS-I-C___Paenibacillus_YK5_JCM_1616:0.056521)0.990:0.074791,1049322906___CAS-I-C___Brevibacillus_panacihumi_W:0.115361)0.338:0.016941,1012438145___CAS-I-C___Paenibacillus_beijingensis:0.034641)0.619:0.016751)0.820:0.027631,((1902800804___CAS-I-C___Paenibacillus_FJAT_26967_F:0.053151,1101248009___CAS-I-C___Paenibacillus_FJAT_22460_F:0.177031)0.796:0.056871,1805322051___CAS-I-C___Paenibacillus_FF9_FF9:0.108411)0.949:0.062011)0.807:0.031011,(((1301335534___CAS-I-C___Paenibacillus_sanguinis_23:0.010571,1900905568___CAS-I-C___Paenibacillus_SIT18_SIT18:0.005231)0.806:0.015671,1401256504___CAS-I-C___Paenibacillus_GD11_GD11:0.000141)0.999:0.106211,1079732736___CAS-I-C___Paenibacillus_macerans_824:0.043921)0.990:0.084131)0.834:0.019611,(1302481307___CAS-I-C___Paenibacillus_fonticola_DS:0.071391,1806138488___CAS-I-C___Paenibacillus_AT5_AT5:0.085941)0.950:0.040871)0.791:0.018351,((1093504061___CAS-I-C___Bacillus_vireti_DSM_15602:1e-06,1049740008___CAS-I-C___Bacillus_vireti_LMG_21834:1e-06):0.104351,1124230506___CAS-I-C___Paenibacillus_GM2_CTEK01:0.149921)0.513:0.036831)0.826:0.015951,(((((1201774625___CAS-I-C___Paenibacillus_riograndensi:1e-06,1012971225___CAS-I-C___Paenibacillus_riograndensi:1e-06):0.004931,1121479694___CAS-I-C___Paenibacillus_riograndensi:0.004951)0.789:0.005121,1121474218___CAS-I-C___Paenibacillus_riograndensi:0.014981)0.698:0.007351,1301209277___CAS-I-C___Paenibacillus_HW567_HW567:0.074591)0.954:0.061301,(1010502901___CAS-I-C___Paenibacillus_stellifer_DS:0.109201,1010496748___CAS-I-C___Paenibacillus_borealis_DSM:0.103951)0.893:0.032221)0.999:0.110421)0.171:0.013511,((((((((((1000460634___CAS-I-C___Bacillus_clausii_KSM_K16:0.026471,1000679155___CAS-I-C___Bacillus_halodurans_C_125:0.048771)0.878:0.027651,1903171480___CAS-I-C___Amphibacillus_sediminis_NB:0.098681)0.613:0.031701,(1040168956___CAS-I-C___Paenibacillus_barengoltzii:0.022181,1018368462___CAS-I-C___Paenibacillus_oral_taxon_7:0.028061)1.000:0.111711)0.304:0.037031,(1804723099___CAS-I-C___Bacillus_hemicellulosilyti:1e-06,1049955337___CAS-I-C___Bacillus_hemicellulosilyti:1e-06):0.024241)0.944:0.061961,(1102797023___CAS-I-C___Oceanobacillus_caeni_HM6:0.001531,1089544147___CAS-I-C___Bacilli_bacterium_VT_13_10:0.003671)0.998:0.117771)0.232:0.031911,1900817705___CAS-I-C___Bacillus_shacheensis_HNA_1:0.125811)0.210:0.028491,((((1057676287___CAS-I-C___Bacillus_JCM_19046_JCM_190:0.039141,1803763192___CAS-I-C___Bacillus_JCM_19035_JCM_190:0.028861)0.975:0.000161,1057672157___CAS-I-C___Bacillus_JCM_19045_JCM_190:0.000141)0.770:0.013351,1803763191___CAS-I-C___Bacillus_JCM_19035_JCM_190:0.074811)0.925:0.056331,1057681757___CAS-I-C___Bacillus_JCM_19047_JCM_190:0.069491)0.998:0.140961)0.928:0.048621,(1305764953___CAS-I-C___Shimazuella_kribbensis_DSM:0.224131,1205456048___CAS-I-C___Amphibacillus_jilinensis_Y:0.227841)0.882:0.047541)0.756:0.013081,(1027032244___CAS-I-C___Fictibacillus_macauensis_Z:0.174821,1204569929___CAS-I-C___Oceanobacillus_massiliensi:0.142321)0.847:0.031391)0.896:0.029261,1082498774___CAS-I-C___Pontibacillus_litoralis_JS:0.173391)0.916:0.033281)0.692:0.004451,((1606214933___CAS-I-C___Bacillus_JCA_JCA:1e-06,1500183245___CAS-I-C___Bacillus_JCE_JCE:1e-06):0.093801,1507317205___CAS-I-C___Bacillus_rubiinfantis:0.079121)0.950:0.042481)0.391:0.008371,(((((1031537567___CAS-I-C___Paenibacillus_popilliae_AT:0.038131,1024731388___CAS-I-C___Paenibacillus_dendritiform:0.028891)0.986:0.062371,1029419064___CAS-I-C___Paenibacillus_alvei_DSM_29:0.086301)0.954:0.053901,1304697040___CAS-I-C___Paenibacillus_assamensis_D:0.100881)0.910:0.039931,1305198540___CAS-I-C___Paenibacillus_taiwanensis:0.145591)0.739:0.051591,(1085904356___CAS-I-C___Bacillus_thermoamylovorans:1e-06,1080339910___CAS-I-C___Bacillus_thermoamylovorans:1e-06,1085888815___CAS-I-C___Bacillus_thermoamylovorans:1e-06):0.153061)0.753:0.033031)0.000:0.000151,(((((((1402646970___CAS-I-C___Bacillus_coagulans_CSIL1:1e-06,1080577891___CAS-I-C___Bacillus_coagulans_GBI_30:1e-06,1123767582___CAS-I-C___Bacillus_coagulans_Unique:1e-06,1012024303___CAS-I-C___Bacillus_coagulans_HM_08:1e-06,1013552360___CAS-I-C___Bacillus_coagulans_S_lac:1e-06,1701888295___CAS-I-C___Bacillus_coagulans_NL01:1e-06):0.000151,(1304404877___CAS-I-C___Bacillus_coagulans_DSM_1_A:1e-06,1011763234___CAS-I-C___Bacillus_coagulans_DSM_1_A:1e-06,1204848817___CAS-I-C___Bacillus_coagulans_DSM_1_A:1e-06):0.014851)0.982:0.066441,1301237801___CAS-I-C___Bacillus_acidiproducens_DS:0.139391)0.958:0.060591,1205766630___CAS-I-C___Bacillus_massiliosenegalen:0.173401)0.845:0.040581,1100920390___CAS-I-C___Bacillus_koreensis_DSM_164:0.199941)0.771:0.020171,(1076826294___CAS-I-C___Bacillus_azotoformans_MEV2:0.022041,1030916359___CAS-I-C___Bacillus_azotoformans_LMG:0.008261)0.999:0.111161)0.585:0.020891,1010079077___CAS-I-C___Bacillus_X1_2014_X1:0.095951)0.350:0.024001)0.888:0.012981,(((((((1029017753___CAS-I-C___Bacillus_cereus_VD156:0.007591,1029005563___CAS-I-C___Bacillus_cereus_VD169:0.000141)0.978:0.034871,1029059420___CAS-I-C___Bacillus_cereus_VD048:0.007441)0.977:0.036711,1029036565___CAS-I-C___Bacillus_cereus_VD115:0.042891)0.924:0.030891,1018648996___CAS-I-C___Bacillus_pseudomycoides_DS:0.020071)0.994:0.075121,((1082918748___CAS-I-C___Bacillus_ginsengihumi_M2_1:0.004851,1406181700___CAS-I-C___Bacillus_ginsengihumi_J57:0.015581)0.998:0.076241,1026108754___CAS-I-C___Bacillus_methanolicus_PB1:0.044321)0.877:0.019931)0.744:0.033911,1086638033___CAS-I-C___Bacillus_subterraneus_MITO:0.114641)0.437:0.006391,(1703962751___CAS-I-C___Bacillaceae_bacterium_mt6:0.145391,1902224582___CAS-I-C___Bacillus_FJAT_27445_FJAT_2:0.164711)0.166:0.021811)0.800:0.020341)0.762:0.014971,((((1087152436___CAS-I-C___Bacillus_altitudinis_DSM_2:1e-06,1105765215___CAS-I-C___Bacillus_FJAT_21955_FJAT_2:1e-06):0.071521,1085667225___CAS-I-C___Bacillus_pumilus_B4127:0.009891)0.200:0.015291,1030049349___CAS-I-C___Bacillus_xiamenensis_HYC_1:0.025691)1.000:0.214081,(1200385966___CAS-I-C___Bacillus_coahuilensis_m4_4:0.010711,1115792637___CAS-I-C___Bacillus_coahuilensis_m2_6:0.000151)0.998:0.144961)0.688:0.071001)0.785:0.015121,((1805925583___CAS-I-C___bacterium_SIT5_SIT5:0.221561,1501400167___CAS-I-C___Sporolactobacillus_terrae:0.189641)0.813:0.036571,1803751287___CAS-I-C___Bacillus_JCM_19058_JCM_190:0.262141)0.793:0.026511)0.947:0.064001,(((((((((((((1009046623___CAS-I-C___Paenibacillus_polymyxa_SQR:1e-06,1506287658___CAS-I-C___Paenibacillus_polymyxa_CIC:1e-06,1086955856___CAS-I-C___Paenibacillus_polymyxa_NRR:1e-06,1605474119___CAS-I-C___Paenibacillus_polymyxa_A18:1e-06,1030894566___CAS-I-C___Paenibacillus_ICGEB2008_IC:1e-06):0.014941,(1008532640___CAS-I-C___Paenibacillus_polymyxa_CR1:1e-06,1501700138___CAS-I-C___Paenibacillus_UNCCL52_UNCC:1e-06):0.004991)0.888:0.010001,1405846194___CAS-I-C___Paenibacillus_polymyxa_TD9:0.000151)0.943:0.020131,1405841913___CAS-I-C___Paenibacillus_1_18_1_18:0.000141)0.903:0.014681,1202284664___CAS-I-C___Paenibacillus_peoriae_KCTC:0.005221)0.858:0.010021,1405859508___CAS-I-C___Paenibacillus_1_49_1_49:0.015231)0.948:0.033341,1005537909___CAS-I-C___Paenibacillus_terrae_HPL_0:0.024351)0.171:0.013611,1086964209___CAS-I-C___Paenibacillus_terrae_NRRL:0.024331)0.936:0.039621,((((1057669753___CAS-I-C___Paenibacillus_pini_JCM_164:0.000151,1804739400___CAS-I-C___Paenibacillus_pini_JCM_164:0.000141)0.955:0.061191,1205994542___CAS-I-C___Paenibacillus_PAMC_26794_P:0.014241)0.938:0.020341,1101758815___CAS-I-C___Paenibacillus_A59_A59:0.016431)0.299:0.008711,((1305491377___CAS-I-C___Paenibacillus_panacisoli_D:0.004961,1405825735___CAS-I-C___Paenibacillus_massiliensis:0.000141)1.000:0.104981,1301736806___CAS-I-C___Paenibacillus_massiliensis:0.092981)0.802:0.036691)0.908:0.024001)0.908:0.039441,1023210463___CAS-I-C___Paenibacillus_lactis_154:0.204821)0.616:0.022221,(((((1405804758___CAS-I-C___Paenibacillus_durus_ATCC_3:1e-06,1013099001___CAS-I-C___Paenibacillus_durus_ATCC_3:1e-06):0.000141,1010371982___CAS-I-C___Paenibacillus_durus_DSM_17:0.005101)0.802:0.005001,1405831362___CAS-I-C___Paenibacillus_zanthoxyli_J:0.000141)1.000:0.135651,(1015201118___CAS-I-C___Paenibacillus_32O_W_32O_W:0.196301,1302312070___CAS-I-C___Paenibacillus_ginsengihumi:0.054921)0.898:0.087661)0.815:0.055781,1106092725___CAS-I-C___Paenibacillus_Leaf72_Leaf7:0.107891)0.237:0.048181)0.836:0.037461,(1304706694___CAS-I-C___Paenibacillus_pasadenensis:0.147311,1097537995___CAS-I-C___Paenibacillus_D9_D9:0.095651)0.988:0.107771)0.959:0.102931,1204643123___CAS-I-C___Paenisporosarcina_TG20_TG2:0.232361)0.705:0.058481)0.812:0.027621,(((((((1081931674___CAS-I-C___Lysinibacillus_boronitoler:0.000141,1804053290___CAS-I-C___Lysinibacillus_boronitoler:0.000161)0.955:0.000161,1095504516___CAS-I-C___Lysinibacillus_LK3_LK3:0.005031)0.991:0.065161,(1506168344___CAS-I-C___Lysinibacillus_sphaericus:0.010291,1077118854___CAS-I-C___Lysinibacillus_sphaericus:0.000121)0.927:0.034691)0.934:0.050931,1101323238___CAS-I-C___Bacillus_decisifrondis_DSM:0.079831)0.987:0.102891,1101816933___CAS-I-C___Lysinibacillus_macroides_D:0.147621)0.873:0.052011,1204583321___CAS-I-C___Kurthia_massiliensis_JC30T:0.266251)0.961:0.095261,(1507228837___CAS-I-C___Oceanobacillus_S5_S5:0.249701,1029273253___CAS-I-C___Bacillus_alcalophilus_ATCC:0.175201)0.911:0.069161)0.833:0.042331)0.157:0.015621,((1501803106___CAS-I-C___Lachnospiraceae_bacterium:0.474081,1803751286___CAS-I-C___Bacillus_JCM_19058_JCM_190:0.000151)0.430:0.180521,1902450732___CAS-I-C___Clostridia_bacterium_DTU06:0.234251)0.099:0.085931)0.835:0.042311,(((((1604575931___CAS-I-C___Exiguobacterium_ZOR0005_ZO:0.041511,1306206034___CAS-I-C___Exiguobacterium_8_11_1_8_1:0.028241)0.977:0.054041,1075243372___CAS-I-C___Exiguobacterium_AB2_AB2:0.035161)0.779:0.011631,1041073297___CAS-I-C___Exiguobacterium_S17_S17:0.041941)0.884:0.046081,1506222040___CAS-I-C___Exiguobacterium_NG55_NG55:0.066921)0.975:0.104271,1002095667___CAS-I-C___Exiguobacterium_sibiricum:0.214621)1.000:0.227561)0.845:0.039691,(((((((((1014619678___CAS-I-C___Lactobacillus_helveticus_C:1e-06,1048499642___CAS-I-C___Lactobacillus_helveticus_C:1e-06,1001353420___CAS-I-C___Lactobacillus_helveticus_D:1e-06,1004403383___CAS-I-C___Lactobacillus_helveticus_H:1e-06,1003968139___CAS-I-C___Lactobacillus_helveticus_R:1e-06):0.000161,1014637397___CAS-I-C___Lactobacillus_gallinarum_H:0.005041)0.998:0.186361,1031302821___CAS-I-C___Lactobacillus_equicursoris:0.196701)0.778:0.044151,((1080327603___CAS-I-C___Lactobacillus_delbrueckii:1e-06,1080328553___CAS-I-C___Lactobacillus_delbrueckii:1e-06):0.146061,1108277492___CAS-I-C___Lactobacillus_mucosae_DSM:0.235331)0.413:0.018461)0.060:0.016861,((1000512179___CAS-I-C___Lactobacillus_fermentum_IF:1e-06,1046473551___CAS-I-C___Lactobacillus_fermentum_MT:1e-06,1905278564___CAS-I-C___Lactobacillus_fermentum_CE:1e-06):0.000161,((1401965379___CAS-I-C___Lactobacillus_fermentum_Lf:1e-06,1078981419___CAS-I-C___Lactobacillus_casei_Lbs2:1e-06):0.000141,1008180874___CAS-I-C___Lactobacillus_fermentum_38:0.005171)0.763:0.005111)1.000:0.276241)0.993:0.161251,((1108248055___CAS-I-C___Lactobacillus_ingluviei_DS:1e-06,1205820644___CAS-I-C___Lactobacillus_ingluviei_Au:1e-06):0.004231,1108395053___CAS-I-C___Lactobacillus_ingluviei_DS:0.016761)1.000:0.301151)0.872:0.069801,((((((1108215321___CAS-I-C___Lactobacillus_coryniformis:1e-06,1200816820___CAS-I-C___Lactobacillus_coryniformis:1e-06,1028553945___CAS-I-C___Lactobacillus_coryniformis:1e-06):0.013231,1200171699___CAS-NA___Lactobacillus_coryniformis:0.000141)0.920:0.062851,1108326228___CAS-I-C___Lactobacillus_rennini_DSM:0.162991)0.099:0.032711,(1108400393___CAS-I-C___Pediococcus_parvulus_DSM_2:0.027921,1108505759___CAS-I-C___Pediococcus_cellicola_DSM:0.032201)0.997:0.102361)0.915:0.061281,(1108317118___CAS-I-C___Lactobacillus_malefermenta:1e-06,1203339745___CAS-I-C___Lactobacillus_malefermenta:1e-06):0.130831)0.993:0.121531,((1108114560___CAS-I-C___Lactobacillus_suebicus_DSM:0.000141,1203297975___CAS-I-C___Lactobacillus_suebicus_DSM:0.000141)1.000:0.342231,(1108333618___CAS-I-C___Lactobacillus_similis_DSM:1e-06,1803880341___CAS-I-C___Lactobacillus_similis_DSM:1e-06):0.241001)0.638:0.026111)0.910:0.070811)0.896:0.073891,(((((1108032503___CAS-I-C___Lactobacillus_zeae_DSM_201:1e-06,1203303519___CAS-I-C___Lactobacillus_zeae_DSM_201:1e-06):0.005121,1092557568___CAS-I-C___Lactobacillus_casei_N87:0.010201)0.841:0.004961,1706285480___CAS-I-C___Lactobacillus_rhamnosus_38:0.000161)0.997:0.275411,1108234722___CAS-I-C___Lactobacillus_perolens_DSM:0.317121)0.928:0.146731,1902929144___CAS-I-C___Enterococcus_canis_NBRC_10:0.370121)0.610:0.080101)0.377:0.060081,(((((1040399351___CAS-I-C___Enterococcus_haemoperoxidu:1e-06,1039306065___CAS-I-C___Enterococcus_haemoperoxidu:1e-06):0.014931,1015187867___CAS-I-C___Enterococcus_silesiacus_LM:0.002041)0.806:0.015051,(1039310673___CAS-I-C___Enterococcus_moraviensis_A:1e-06,1040442767___CAS-I-C___Enterococcus_moraviensis_A:1e-06):0.016141)0.698:0.006101,(1040396785___CAS-I-C___Enterococcus_caccae_ATCC_B:1e-06,1039315322___CAS-I-C___Enterococcus_caccae_ATCC_B:1e-06):0.025551)0.983:0.095861,(1006491891___CAS-I-C___Melissococcus_plutonius_DA:0.000141,1027034592___CAS-I-C___Melissococcus_plutonius_AT:0.011531)1.000:0.184261)0.988:0.122021)0.960:0.072241)0.925:0.065371,(((((1805930035___CAS-I-C___Bacillus_niameyensis_SIT3:1e-06,1805930031___CAS-I-C___Bacillus_niameyensis_SIT3:1e-06):0.130161,(1403807551___CAS-I-C___Sediminibacillus_halophilu:0.022821,1606238918___CAS-I-C___Virgibacillus_SK_1_SK_1:0.018981)1.000:0.171281)0.898:0.054801,1805941926___CAS-I-C___Bacillaceae_bacterium_mt8:0.229121)0.468:0.028721,1079657997___CAS-I-C___Lysinibacillus_BF_4_BF_4:0.235091)0.472:0.035481,1500200495___CAS-I-C___Bacillus_FF3:0.180201)0.995:0.158971)0.693:0.066411,(((1031563201___CAS-I-C___Veillonella_seminalis_ACS:0.264471,1046050837___CAS-I-C___Acidaminococcus_BV3L6_BV3L:0.429231)0.857:0.143331,1902488817___CAS-I-C___Clostridiales_bacterium_DT:0.270881)0.988:0.220231,1029972825___CAS-I-C___Salimicrobium_jeotgali_MJ3:0.355851)0.036:0.047301)0.960:0.106231)0.954:0.082361,(((((((1405424146___CAS-I-C___Chloroflexus_Y_396_1_Y_396:0.066951,1001579973___CAS-I-C___Roseiflexus_RS_1_RS_1:0.064691)1.000:0.146571,1103139716___CAS-I-C___Ornatilinea_apprima_P3M_1:0.109051)0.935:0.069971,(1703983196___CAS-I-C___Bellilinea_caldifistulae_G:1e-06,1103134006___CAS-I-C___Bellilinea_caldifistulae_G:1e-06):0.167531)0.393:0.038971,1004747549___CAS-I-C___Anaerolinea_thermophila_UN:0.105301)0.854:0.069201,(1103138249___CAS-I-C___Leptolinea_tardivitalis_YM:0.004971,1096152279___CAS-I-C___Leptolinea_tardivitalis_YM:0.000161)1.000:0.294371)0.320:0.079681,1097811863___CAS-I-C___Flexilinea_flocculi_TC1:0.372291)0.355:0.066411,1005204453___CAS-I-C___Treponema_caldarium_DSM_73:0.345571)0.992:0.175241)0.901:0.050721,(1114663692___CAS-I-C___Candidatus_Methanomethylop:0.528011,1902465930___CAS-I-C___Tepidanaerobacter_DTU063:0.418171)0.964:0.185981)0.784:0.023851,((((((((((((((((1064684416___CAS-I-C___Streptococcus_pyogenes_ABC:1e-06,1004385360___CAS-I-C___Streptococcus_dysgalactiae:1e-06,1064909618___CAS-I-C___Streptococcus_pyogenes_ABC:1e-06,1064936193___CAS-I-C___Streptococcus_pyogenes_ABC:1e-06,1007516342___CAS-I-C___Streptococcus_pyogenes_M1:1e-06,1064640506___CAS-I-C___Streptococcus_pyogenes_ABC:1e-06,1065091460___CAS-I-C___Streptococcus_pyogenes_ABC:1e-06,1064638744___CAS-I-C___Streptococcus_pyogenes_ABC:1e-06,1065015102___CAS-I-C___Streptococcus_pyogenes_ABC:1e-06,1501449438___CAS-I-C___Streptococcus_pyogenes_SP1:1e-06,1001021478___CAS-I-C___Streptococcus_pyogenes_MGA:1e-06,1064660039___CAS-I-C___Streptococcus_pyogenes_ABC:1e-06,1065002678___CAS-I-C___Streptococcus_pyogenes_ABC:1e-06,1064663558___CAS-I-C___Streptococcus_pyogenes_ABC:1e-06,1703785150___CAS-I-C___Streptococcus_dysgalactiae:1e-06,1064967682___CAS-I-C___Streptococcus_pyogenes_ABC:1e-06,1064675890___CAS-I-C___Streptococcus_pyogenes_ABC:1e-06,1065098239___CAS-I-C___Streptococcus_pyogenes_ABC:1e-06,1089285750___CAS-I-C___Streptococcus_dysgalactiae:1e-06,1006939683___CAS-I-C___Streptococcus_pyogenes_A20:1e-06,1501564493___CAS-I-C___Streptococcus_pyogenes_Lac:1e-06,1065062265___CAS-I-C___Streptococcus_pyogenes_ABC:1e-06,1000031473___CAS-I-C___Streptococcus_pyogenes_M1:1e-06,1064665321___CAS-I-C___Streptococcus_pyogenes_ABC:1e-06,1022796228___CAS-I-C___Streptococcus_dysgalactiae:1e-06,1064999344___CAS-I-C___Streptococcus_pyogenes_ABC:1e-06,1064702256___CAS-I-C___Streptococcus_pyogenes_ABC:1e-06,1064980052___CAS-I-C___Streptococcus_pyogenes_ABC:1e-06,1064698676___CAS-I-C___Streptococcus_pyogenes_ABC:1e-06,1010783340___CAS-I-C___Streptococcus_pyogenes_HKU:1e-06,1064666834___CAS-I-C___Streptococcus_pyogenes_ABC:1e-06,1064642282___CAS-I-C___Streptococcus_pyogenes_ABC:1e-06,1064696914___CAS-I-C___Streptococcus_pyogenes_ABC:1e-06,1065060232___CAS-I-C___Streptococcus_pyogenes_ABC:1e-06,1064911377___CAS-I-C___Streptococcus_pyogenes_ABC:1e-06,1065086060___CAS-I-C___Streptococcus_pyogenes_ABC:1e-06,1064905694___CAS-I-C___Streptococcus_pyogenes_ABC:1e-06,1064643837___CAS-I-C___Streptococcus_pyogenes_ABC:1e-06,1064934170___CAS-I-C___Streptococcus_pyogenes_ABC:1e-06,1013251663___CAS-I-C___Streptococcus_pyogenes_NGA:1e-06,1064645859___CAS-I-C___Streptococcus_pyogenes_ABC:1e-06,1064680927___CAS-I-C___Streptococcus_pyogenes_ABC:1e-06,1501443968___CAS-I-C___Streptococcus_pyogenes_SP5:1e-06,1064682965___CAS-I-C___Streptococcus_pyogenes_ABC:1e-06,1064635228___CAS-I-C___Streptococcus_pyogenes_ABC:1e-06,1064651144___CAS-I-C___Streptococcus_pyogenes_ABC:1e-06,1042940927___CAS-I-C___Streptococcus_pyogenes_GA4:1e-06,1403996145___CAS-I-C___Streptococcus_pyogenes_SP1:1e-06,1064661813___CAS-I-C___Streptococcus_pyogenes_ABC:1e-06,1065080910___CAS-I-C___Streptococcus_pyogenes_ABC:1e-06,1065093089___CAS-I-C___Streptococcus_pyogenes_ABC:1e-06,1047367845___CAS-I-C___Streptococcus_pyogenes_GA4:1e-06,1501566222___CAS-I-C___Streptococcus_pyogenes_Lac:1e-06,1501560570___CAS-I-C___Streptococcus_pyogenes_Lac:1e-06,1064689873___CAS-I-C___Streptococcus_pyogenes_ABC:1e-06,1065105070___CAS-I-C___Streptococcus_pyogenes_ABC:1e-06,1064981713___CAS-I-C___Streptococcus_pyogenes_ABC:1e-06,1065103325___CAS-I-C___Streptococcus_pyogenes_ABC:1e-06,1204845224___CAS-I-C___Streptococcus_pyogenes_HLJ:1e-06,1015956918___CAS-I-C___Streptococcus_pyogenes_MTB:1e-06,1064693404___CAS-I-C___Streptococcus_pyogenes_ABC:1e-06,1064654651___CAS-I-C___Streptococcus_pyogenes_ABC:1e-06,1013090266___CAS-I-C___Streptococcus_pyogenes_AP1:1e-06,1064925420___CAS-I-C___Streptococcus_pyogenes_ABC:1e-06,1064672288___CAS-I-C___Streptococcus_pyogenes_ABC:1e-06,1065016842___CAS-I-C___Streptococcus_pyogenes_ABC:1e-06,1064668871___CAS-I-C___Streptococcus_pyogenes_ABC:1e-06,1013710777___CAS-I-C___Streptococcus_pyogenes_HKU:1e-06,1064679412___CAS-I-C___Streptococcus_pyogenes_ABC:1e-06,1065079168___CAS-I-C___Streptococcus_pyogenes_ABC:1e-06,1064670645___CAS-I-C___Streptococcus_pyogenes_ABC:1e-06,1501559147___CAS-I-C___Streptococcus_pyogenes_Lac:1e-06,1065065461___CAS-I-C___Streptococcus_pyogenes_ABC:1e-06,1065087971___CAS-I-C___Streptococcus_pyogenes_ABC:1e-06,1064958969___CAS-I-C___Streptococcus_pyogenes_ABC:1e-06,1065064024___CAS-I-C___Streptococcus_pyogenes_ABC:1e-06,1064647606___CAS-I-C___Streptococcus_pyogenes_ABC:1e-06,1065074048___CAS-I-C___Streptococcus_pyogenes_ABC:1e-06,1064918461___CAS-I-C___Streptococcus_pyogenes_ABC:1e-06,1064943031___CAS-I-C___Streptococcus_pyogenes_ABC:1e-06,1064649368___CAS-I-C___Streptococcus_pyogenes_ABC:1e-06,1064969424___CAS-I-C___Streptococcus_pyogenes_ABC:1e-06,1800311998___CAS-I-C___Streptococcus_dysgalactiae:1e-06,1048916910___CAS-I-C___Streptococcus_pyogenes_GA0:1e-06,1064633471___CAS-I-C___Streptococcus_pyogenes_ABC:1e-06,1064631726___CAS-I-C___Streptococcus_pyogenes_ABC:1e-06,1064677653___CAS-I-C___Streptococcus_pyogenes_ABC:1e-06,1064986986___CAS-I-C___Streptococcus_pyogenes_ABC:1e-06,1064629968___CAS-I-C___Streptococcus_pyogenes_ABC:1e-06,1064960825___CAS-I-C___Streptococcus_pyogenes_ABC:1e-06,1064652904___CAS-I-C___Streptococcus_pyogenes_ABC:1e-06,1064973125___CAS-I-C___Streptococcus_pyogenes_ABC:1e-06,1064930724___CAS-I-C___Streptococcus_pyogenes_ABC:1e-06,1064686436___CAS-I-C___Streptococcus_pyogenes_ABC:1e-06,1001815062___CAS-I-C___Streptococcus_pyogenes_NZ1:1e-06,1304646588___CAS-I-C___Streptococcus_pyogenes_DSM:1e-06,1065067195___CAS-I-C___Streptococcus_pyogenes_ABC:1e-06,1006937896___CAS-I-C___Streptococcus_dysgalactiae:1e-06,1065020681___CAS-I-C___Streptococcus_pyogenes_ABC:1e-06,1065082638___CAS-I-C___Streptococcus_pyogenes_ABC:1e-06,1000761317___CAS-I-C___Streptococcus_pyogenes_MGA:1e-06,1001017588___CAS-I-C___Streptococcus_pyogenes_MGA:1e-06,1013304852___CAS-I-C___Streptococcus_pyogenes_544:1e-06,1064939609___CAS-I-C___Streptococcus_pyogenes_ABC:1e-06,1064636986___CAS-I-C___Streptococcus_pyogenes_ABC:1e-06,1065004532___CAS-I-C___Streptococcus_pyogenes_ABC:1e-06,1064656410___CAS-I-C___Streptococcus_pyogenes_ABC:1e-06):0.000141,(1048928166___CAS-I-C___Streptococcus_pyogenes_GA4:0.009821,1015955239___CAS-I-C___Streptococcus_pyogenes_MTB:0.031401)0.869:0.000161)0.000:0.000161,(((1065096494___CAS-I-C___Streptococcus_pyogenes_ABC:1e-06,1800858058___CAS-I-C___Streptococcus_dysgalactiae:1e-06,1064992381___CAS-I-C___Streptococcus_pyogenes_ABC:1e-06,1065089524___CAS-I-C___Streptococcus_pyogenes_ABC:1e-06,1064951651___CAS-I-C___Streptococcus_pyogenes_ABC:1e-06,1064964117___CAS-I-C___Streptococcus_pyogenes_ABC:1e-06,1064955208___CAS-I-C___Streptococcus_pyogenes_ABC:1e-06,1064948274___CAS-I-C___Streptococcus_pyogenes_ABC:1e-06,1064974051___CAS-I-C___Streptococcus_pyogenes_ABC:1e-06,1064978176___CAS-I-C___Streptococcus_pyogenes_ABC:1e-06,1006306563___CAS-I-C___Streptococcus_pyogenes_HKU:1e-06,1064628053___CAS-I-C___Streptococcus_pyogenes_ABC:1e-06,1064946836___CAS-I-C___Streptococcus_pyogenes_ABC:1e-06,1064949969___CAS-I-C___Streptococcus_pyogenes_ABC:1e-06,1065094812___CAS-I-C___Streptococcus_pyogenes_ABC:1e-06,1064687853___CAS-I-C___Streptococcus_pyogenes_ABC:1e-06,1064971101___CAS-I-C___Streptococcus_pyogenes_ABC:1e-06,1065077410___CAS-I-C___Streptococcus_pyogenes_ABC:1e-06,1064927098___CAS-I-C___Streptococcus_pyogenes_ABC:1e-06,1065101555___CAS-I-C___Streptococcus_pyogenes_ABC:1e-06,1064941287___CAS-I-C___Streptococcus_pyogenes_ABC:1e-06,1064928786___CAS-I-C___Streptococcus_pyogenes_ABC:1e-06,1064993838___CAS-I-C___Streptococcus_pyogenes_ABC:1e-06,1065070654___CAS-I-C___Streptococcus_pyogenes_ABC:1e-06,1065084319___CAS-I-C___Streptococcus_pyogenes_ABC:1e-06,1065108436___CAS-I-C___Streptococcus_pyogenes_ABC:1e-06,1064995596___CAS-I-C___Streptococcus_pyogenes_ABC:1e-06,1204843212___CAS-I-C___Streptococcus_pyogenes_BJC:1e-06,1065106998___CAS-I-C___Streptococcus_pyogenes_ABC:1e-06,1064988762___CAS-I-C___Streptococcus_pyogenes_ABC:1e-06,1065069141___CAS-I-C___Streptococcus_pyogenes_ABC:1e-06,1065110164___CAS-I-C___Streptococcus_pyogenes_ABC:1e-06,1065099919___CAS-I-C___Streptococcus_pyogenes_ABC:1e-06,1065075898___CAS-I-C___Streptococcus_pyogenes_ABC:1e-06,1065071857___CAS-I-C___Streptococcus_pyogenes_ABC:1e-06,1064914668___CAS-I-C___Streptococcus_pyogenes_ABC:1e-06):0.004801,(1046054255___CAS-I-C___Streptococcus_pyogenes_GA4:1e-06,1001019553___CAS-I-C___Streptococcus_pyogenes_MGA:1e-06):0.004871)0.000:0.000141,((1043874221___CAS-I-C___Streptococcus_pyogenes_UTS:1e-06,1001023464___CAS-I-C___Streptococcus_pyogenes_MGA:1e-06,1501442052___CAS-I-C___Streptococcus_pyogenes_SP4:1e-06,1043876319___CAS-I-C___Streptococcus_pyogenes_UTM:1e-06,1047371466___CAS-I-C___Streptococcus_pyogenes_GA4:1e-06,1013395310___CAS-I-C___Streptococcus_pyogenes_STA:1e-06,1015800806___CAS-I-C___Streptococcus_pyogenes_MEW:1e-06,1015803346___CAS-I-C___Streptococcus_pyogenes_MEW:1e-06,1013254859___CAS-I-C___Streptococcus_pyogenes_M28:1e-06,1042938437___CAS-I-C___Streptococcus_pyogenes_GA4:1e-06,1000808708___CAS-I-C___Streptococcus_pyogenes_MGA:1e-06):0.004871,1064691631___CAS-I-C___Streptococcus_pyogenes_ABC:0.004871)0.000:0.000141)0.000:0.000141)0.000:0.000151,1048917403___CAS-I-C___Streptococcus_pyogenes_GA1:0.004881)0.916:0.009731,(1013557150___CAS-I-C___Streptococcus_pyogenes_H29:1e-06,1501445323___CAS-I-C___Streptococcus_pyogenes_SP6:1e-06,1501440242___CAS-I-C___Streptococcus_pyogenes_SP3:1e-06):0.000161)0.000:0.000161,1010790533___CAS-I-C___Streptococcus_pyogenes_1E1:0.004861)0.988:0.029721,(1007120309___CAS-I-C___Streptococcus_dysgalactiae:1e-06,1089287979___CAS-I-C___Streptococcus_dysgalactiae:1e-06):0.010621)0.231:0.004811,1026741052___CAS-I-C___Streptococcus_canis_FSL_Z3:0.021001)0.847:0.016221,1302216257___CAS-I-C___Streptococcus_didelphis_DS:0.007881)0.993:0.113421,((((((1005205902___CAS-I-C___Streptococcus_equi_zooepid:1e-06,1009510958___CAS-I-C___Streptococcus_equi_zooepid:1e-06):0.009921,(1086102030___CAS-I-C___Streptococcus_equi_zooepid:1e-06,1086181541___CAS-I-C___Streptococcus_equi_zooepid:1e-06):0.000151)0.000:0.000141,(1086181146___CAS-I-C___Streptococcus_equi_zooepid:0.000141,1201174676___CAS-I-C___Streptococcus_equi_zooepid:0.014921)0.827:0.004941)0.940:0.009961,1003166556___CAS-I-C___Streptococcus_equi_zooepid:0.000161)0.925:0.009921,((1043027800___CAS-I-C___Streptococcus_equi_zooepid:1e-06,1086178717___CAS-I-C___Streptococcus_equi_zooepid:1e-06,1002249379___CAS-I-C___Streptococcus_equi_zooepid:1e-06,1086184691___CAS-I-C___Streptococcus_equi_zooepid:1e-06,1086170744___CAS-I-C___Streptococcus_equi_zooepid:1e-06):0.004931,1086167586___CAS-I-C___Streptococcus_equi_zooepid:0.000161)0.000:0.000161)0.032:0.008891,((1086187197___CAS-I-C___Streptococcus_equi_zooepid:0.014771,1086186902___CAS-I-C___Streptococcus_equi_zooepid:0.000151)0.843:0.004921,1086190380___CAS-I-C___Streptococcus_equi_zooepid:0.000141)0.740:0.006061)0.999:0.158591)0.988:0.097021,((((((1400056684___CAS-I-C___Streptococcus_suis_88_1861:0.000141,1400031573___CAS-I-C___Streptococcus_suis_89_4109:0.000151)0.919:0.009871,(1700393974___CAS-I-C___Streptococcus_suis_LS0A:1e-06,1607963546___CAS-I-C___Streptococcus_suis_LS5U:1e-06):0.000151)0.793:0.005051,1304939970___CAS-I-C___Streptococcus_plurextorum:0.015051)0.622:0.002461,((1400118042___CAS-I-C___Streptococcus_suis_YS66:1e-06,1608065722___CAS-I-C___Streptococcus_suis_S12R:1e-06):0.027661,(1700320692___CAS-I-C___Streptococcus_suis_LS2K:0.004941,1700143738___CAS-I-C___Streptococcus_suis_LS3E:0.000141)0.894:0.012271)0.204:0.004951)0.744:0.007131,1400051868___CAS-I-C___Streptococcus_suis_NCTC_10:0.015411)0.692:0.003731,1400022361___CAS-I-C___Streptococcus_suis_86_5192:0.011061)0.987:0.094001)0.889:0.050711,((((((1031246934___CAS-I-C___Streptococcus_agalactiae_B:1e-06,1121565965___CAS-I-C___Streptococcus_agalactiae_P:1e-06,1028828079___CAS-I-C___Streptococcus_agalactiae_S:1e-06,1028876030___CAS-I-C___Streptococcus_agalactiae_G:1e-06,1028801490___CAS-I-C___Streptococcus_agalactiae_C:1e-06,1028869204___CAS-I-C___Streptococcus_agalactiae_G:1e-06,1028972100___CAS-I-C___Streptococcus_agalactiae_G:1e-06,1006823945___CAS-I-C___Streptococcus_agalactiae_S:1e-06,1092709302___CAS-I-C___Streptococcus_agalactiae_G:1e-06,1028943124___CAS-I-C___Streptococcus_agalactiae_G:1e-06,1007895023___CAS-I-C___Streptococcus_agalactiae_I:1e-06,1092737970___CAS-I-C___Streptococcus_agalactiae_E:1e-06,1805969012___CAS-I-C___Streptococcus_agalactiae_C:1e-06,1031249179___CAS-I-C___Streptococcus_agalactiae_B:1e-06,1805971485___CAS-I-C___Streptococcus_agalactiae_C:1e-06,1028759849___CAS-I-C___Streptococcus_agalactiae_G:1e-06,1092849704___CAS-I-C___Streptococcus_agalactiae_B:1e-06,1806029553___CAS-I-C___Streptococcus_agalactiae_M:1e-06,1028951532___CAS-I-C___Streptococcus_agalactiae_G:1e-06,1028755146___CAS-I-C___Streptococcus_agalactiae_G:1e-06,1092602505___CAS-I-C___Streptococcus_agalactiae_G:1e-06,1028755924___CAS-I-C___Streptococcus_agalactiae_G:1e-06,1092746081___CAS-I-C___Streptococcus_agalactiae_E:1e-06,1031191297___CAS-I-C___Streptococcus_agalactiae_F:1e-06,1092797989___CAS-I-C___Streptococcus_agalactiae_D:1e-06,1028860748___CAS-I-C___Streptococcus_agalactiae_G:1e-06,1014137807___CAS-I-C___Streptococcus_agalactiae_S:1e-06,1028830701___CAS-I-C___Streptococcus_agalactiae_S:1e-06,1206211329___CAS-I-C___Streptococcus_agalactiae_M:1e-06,1805967682___CAS-I-C___Streptococcus_agalactiae_M:1e-06,1092704606___CAS-I-C___Streptococcus_agalactiae_G:1e-06,1028958388___CAS-I-C___Streptococcus_agalactiae_G:1e-06,1031113629___CAS-I-C___Streptococcus_agalactiae_S:1e-06,1031157266___CAS-I-C___Streptococcus_agalactiae_C:1e-06,1092673607___CAS-I-C___Streptococcus_agalactiae_S:1e-06,1092643214___CAS-I-C___Streptococcus_agalactiae_3:1e-06,1800636683___CAS-I-C___Streptococcus_agalactiae_8:1e-06,1031135501___CAS-I-C___Streptococcus_agalactiae_L:1e-06,1300412588___CAS-I-C___Streptococcus_agalactiae_L:1e-06,1092648146___CAS-I-C___Streptococcus_agalactiae_S:1e-06,1031181781___CAS-I-C___Streptococcus_agalactiae_S:1e-06,1028741113___CAS-I-C___Streptococcus_agalactiae_G:1e-06,1029660154___CAS-I-C___Streptococcus_agalactiae_S:1e-06,1028852562___CAS-I-C___Streptococcus_agalactiae_M:1e-06,1092854042___CAS-I-C___Streptococcus_agalactiae_B:1e-06,1007897083___CAS-I-C___Streptococcus_agalactiae_I:1e-06,1028730698___CAS-I-C___Streptococcus_agalactiae_G:1e-06,1028872751___CAS-I-C___Streptococcus_agalactiae_G:1e-06,1121556907___CAS-I-C___Streptococcus_agalactiae_P:1e-06,1092679546___CAS-I-C___Streptococcus_agalactiae_S:1e-06,1028974395___CAS-I-C___Streptococcus_agalactiae_G:1e-06,1028935101___CAS-I-C___Streptococcus_agalactiae_G:1e-06,1031233356___CAS-I-C___Streptococcus_agalactiae_C:1e-06,1028962166___CAS-I-C___Streptococcus_agalactiae_G:1e-06,1031143558___CAS-I-C___Streptococcus_agalactiae_M:1e-06,1092645126___CAS-I-C___Streptococcus_agalactiae_3:1e-06,1031176442___CAS-I-C___Streptococcus_agalactiae_G:1e-06,1031229823___CAS-I-C___Streptococcus_agalactiae_F:1e-06,1806030673___CAS-I-C___Streptococcus_agalactiae_C:1e-06,1092664686___CAS-I-C___Streptococcus_agalactiae_A:1e-06,1028771313___CAS-I-C___Streptococcus_agalactiae_G:1e-06,1092857914___CAS-I-C___Streptococcus_agalactiae_B:1e-06,1031175833___CAS-I-C___Streptococcus_agalactiae_G:1e-06,1092599789___CAS-I-C___Streptococcus_agalactiae_G:1e-06,1031154402___CAS-I-C___Streptococcus_agalactiae_F:1e-06,1092840957___CAS-I-C___Streptococcus_agalactiae_D:1e-06,1092763830___CAS-I-C___Streptococcus_agalactiae_G:1e-06,1031209246___CAS-I-C___Streptococcus_agalactiae_S:1e-06):0.000141,(1092693738___CAS-I-C___Streptococcus_agalactiae_M:1e-06,1092807476___CAS-I-C___Streptococcus_agalactiae_D:1e-06,1607177286___CAS-I-C___Streptococcus_agalactiae_M:1e-06,1092606710___CAS-I-C___Streptococcus_agalactiae_G:1e-06,1028747041___CAS-I-C___Streptococcus_agalactiae_G:1e-06,1028820487___CAS-I-C___Streptococcus_agalactiae_B:1e-06,1092700154___CAS-I-C___Streptococcus_agalactiae_S:1e-06,1092668734___CAS-I-C___Streptococcus_agalactiae_4:1e-06,1028965613___CAS-I-C___Streptococcus_agalactiae_G:1e-06):0.005141)0.999:0.084901,((((1033832341___CAS-I-C___Streptococcus_mutans_NFSM2:1e-06,1033877218___CAS-I-C___Streptococcus_mutans_NVAB:1e-06,1202121235___CAS-I-C___Streptococcus_mutans_TCI_5:1e-06,1034430982___CAS-I-C___Streptococcus_mutans_ATCC:1e-06,1202130445___CAS-I-C___Streptococcus_mutans_TCI_8:1e-06,1033918145___CAS-I-C___Streptococcus_mutans_U2B:1e-06,1301481293___CAS-I-C___Streptococcus_mutans_DSM_2:1e-06,1202136009___CAS-I-C___Streptococcus_mutans_TCI_9:1e-06,1202039557___CAS-I-C___Streptococcus_mutans_TCI_1:1e-06,1202117529___CAS-I-C___Streptococcus_mutans_TCI_3:1e-06,1033881123___CAS-I-C___Streptococcus_mutans_U138:1e-06,1033877710___CAS-I-C___Streptococcus_mutans_A19:1e-06,1006269656___CAS-I-C___Streptococcus_mutans_GS_5:1e-06,1034425251___CAS-I-C___Streptococcus_mutans_KK21:1e-06,1011271492___CAS-I-C___Streptococcus_mutans_UA159:1e-06,1405952116___CAS-I-C___Streptococcus_mutans_B16_P:1e-06,1033813288___CAS-I-C___Streptococcus_mutans_SF12:1e-06,1033860734___CAS-I-C___Streptococcus_mutans_8ID3:1e-06):0.000141,1033904639___CAS-I-C___Streptococcus_mutans_ST1:0.005071)0.000:0.000161,((1202124909___CAS-AM___Streptococcus_mutans_TCI_70:0.000151,1000128186___CAS-I-C___Streptococcus_mutans_UA159:0.000141)0.000:0.000141,(1800962569___CAS-I-C___Streptococcus_anginosus_55:1e-06,1800529946___CAS-I-C___Streptococcus_constellatus:1e-06):0.010211)0.000:0.000161)0.962:0.031101,(((((1033833126___CAS-I-C___Streptococcus_mutans_A9:1e-06,1033908752___CAS-I-C___Streptococcus_mutans_1ID3:1e-06,1033865521___CAS-I-C___Streptococcus_mutans_OMZ17:1e-06,1033849530___CAS-I-C___Streptococcus_mutans_U2A:1e-06):0.001461,1202008769___NA___Streptococcus_mutans_TCI_11:0.010111)0.013:0.003481,(1033886899___CAS-I-C___Streptococcus_mutans_N34:1e-06,1033851883___CAS-I-C___Streptococcus_mutans_NLML8:1e-06):0.000141)0.730:0.003221,1202025102___CAS-I-C___Streptococcus_mutans_TCI_1:0.000141)0.824:0.006461,(1006592438___CAS-I-C___Streptococcus_mutans_LJ23:0.010251,1202137901___CAS-I-C___Streptococcus_mutans_TCI_9:0.000141)0.824:0.010211)0.758:0.005361)0.669:0.024861)0.945:0.045411,((1078601907___CAS-I-C___Streptococcus_equinus_HC5:1e-06,1701151629___CAS-I-C___Streptococcus_equinus_AG46:1e-06):0.130031,1301635307___CAS-I-C___Streptococcus_henryi_DSM_1:0.035761)0.773:0.036721)0.749:0.022351,(((1201976965___CAS-I-C___Streptococcus_sobrinus_TCI:1e-06,1201915709___CAS-I-C___Streptococcus_sobrinus_TCI:1e-06,1201939186___CAS-I-C___Streptococcus_sobrinus_TCI:1e-06,1201987515___CAS-I-C___Streptococcus_sobrinus_TCI:1e-06,1201958165___CAS-I-C___Streptococcus_sobrinus_TCI:1e-06):0.089881,1302223871___CAS-I-C___Streptococcus_merionis_DSM:0.145411)0.375:0.022251,((1021275673___CAS-I-C___Streptococcus_pseudoporcin:1e-06,1020983777___CAS-I-C___Streptococcus_pseudoporcin:1e-06):0.087681,1082881283___CAS-I-C___Streptococcus_uberis_CAIM:0.064461)0.993:0.111121)0.577:0.041151)0.869:0.045971,(((((1123828179___CAS-I-C___Streptococcus_DD11_DD11:0.005521,1123829328___CAS-I-C___Streptococcus_DD13_DD13:0.019571)0.973:0.035631,1084858553___CAS-I-C___Streptococcus_constellatus:0.020731)0.813:0.010501,1022310175___CAS-I-C___Streptococcus_sanguinis_SK:0.025351)0.385:0.004701,(1046246228___CAS-I-C___Streptococcus_constellatus:1e-06,1025838576___CAS-I-C___Streptococcus_constellatus:1e-06):0.005231)0.941:0.047591,(1003925597___CAS-I-C___Streptococcus_parasanguini:0.084821,1302230835___CAS-I-C___Streptococcus_thoraltensis:0.184481)0.182:0.045911)0.938:0.056531)0.805:0.022891)0.975:0.136881,(((1805030333___CAS-I-C___Enterococcus_cecorum_SA1:1e-06,1805032550___CAS-I-C___Enterococcus_cecorum_SA2:1e-06,1805039821___CAS-I-C___Enterococcus_cecorum_SA3:1e-06,1093094496___CAS-I-C___Enterococcus_cecorum_D_104:1e-06):0.000141,1093102159___CAS-I-C___Enterococcus_cecorum_CB_32:0.009491)0.996:0.122841,(1040409445___CAS-I-C___Enterococcus_columbae_DSM:1e-06,1300926617___CAS-I-C___Enterococcus_columbae_DSM:1e-06,1040363728___CAS-I-C___Enterococcus_columbae_DSM:1e-06):0.035561)1.000:0.250991)0.279:0.051571,1206794539___CAS-I-C___Salinicoccus_carnicancri_C:0.376781)0.354:0.024871,(((((((1020995865___CAS-I-C___Peptoniphilus_harei_ACS_14:0.022741,1121799379___CAS-I-C___Peptoniphilus_DNF00840_DNF:0.033051)0.873:0.019361,1121539764___CAS-I-C___Peptoniphilus_harei_CMW775:0.019011)0.818:0.015781,(1205779231___CAS-I-C___Peptoniphilus_grossensis_p:0.082761,1902741393___CAS-I-C___Peptoniphilus_SIT15_SIT15:0.051191)0.935:0.048931)0.984:0.079631,1202762027___CAS-I-C___Peptoniphilus_rhinitidis_1:0.109911)0.873:0.047571,(1080892304___CAS-I-C___Tissierellia_bacterium_S5:0.222321,1020412774___CAS-I-C___Peptoniphilus_lacrimalis_3:0.120861)0.737:0.014261)0.955:0.103921,1206149620___CAS-I-C___Anaerococcus_senegalensis:0.234351)0.998:0.183081,((1205507184___CAS-I-C___Anaerococcus_pacaensis_940:0.003311,1205809902___CAS-I-C___Casaltella_massiliensis_94:0.018121)1.000:0.243371,(1003921582___CAS-I-C___Filifactor_alocis_ATCC_358:0.215461,1024293346___CAS-I-C___Eubacterium_infirmum_F0142:0.259421)0.935:0.126041)0.707:0.078901)0.657:0.047421)0.918:0.108171,1205835173___CAS-I-C___Fenollaria_massiliensis_94:0.655311)0.990:0.186181)0.875:0.030481,1502281487___CAS-I-C___Proteiniclasticum_ruminis:0.573981)0.293:0.027431,(((((((((((((((1027395861___CAS-I-C___Bacteroides_dorei_CL02T12C:1e-06,1017903904___CAS-I-C___Bacteroides_9_1_42FAA_9_1:1e-06,1018100841___CAS-I-C___Bacteroides_dorei_5_1_36_D:1e-06,1014127143___CAS-I-C___Bacteroides_dorei:1e-06,1009867482___CAS-I-C___Bacteroides_dorei:1e-06,1027388542___CAS-I-C___Bacteroides_dorei_CL02T00C:1e-06,1803494627___CAS-I-C___Bacteroidia_bacterium_UC5:1e-06):0.000161,1018804043___CAS-I-C___Bacteroides_3_1_33FAA_3_1:0.005131)0.795:0.010301,1027400100___CAS-I-C___Bacteroides_dorei_CL03T12C:0.005171)0.436:0.000141,(((1124057352___CAS-I-C___uncultured_Bacteroides_ADJ:1e-06,1040137987___CAS-I-C___Bacteroides_vulgatus_dnLKV:1e-06,1104926375___CAS-I-C___Bacteroides_vulgatus_mpk:1e-06):0.000141,1075584248___CAS-I-C___Bacteroides_vulgatus_3975:0.000161)0.000:0.000141,((1018131229___CAS-I-C___Bacteroides_4_3_47FAA_4_3:1e-06,1021126508___CAS-I-C___Bacteroides_3_1_40A_3_1_40:1e-06):0.000161,(1042763796___CAS-I-C___Bacteroides_vulgatus_CAG_6:1e-06,1027447448___CAS-I-C___Bacteroides_vulgatus_CL09T:1e-06):0.005051)0.912:0.005061)0.924:0.010201)0.926:0.018001,1004328113___CAS-I-C___Bacteroides_helcogenes_P_3:0.023591)0.981:0.037651,((1000913236___CAS-I-C___Parabacteroides_distasonis:1e-06,1075592194___CAS-I-C___Parabacteroides_distasonis:1e-06,1075559455___CAS-I-C___Parabacteroides_distasonis:1e-06,1030880185___CAS-I-C___Parabacteroides_distasonis:1e-06):0.000161,1077092805___CAS-I-C___Porphyromonas_31_2_31_2:0.005091)1.000:0.082601)0.759:0.011011,(1040124278___CAS-I-C___Bacteroides_massiliensis_d:1e-06,1500530048___CAS-I-C___Bacteroides_sartorii_JCM_1:1e-06,1500378074___CAS-I-C___Bacteroides_sartorii_JCM_1:1e-06,1500522827___CAS-I-C___Porphyromonas_bennonis_DSM:1e-06):0.054231)0.681:0.008961,((1300930109___CAS-I-C___Bacteroides_massiliensis_B:1e-06,1038242238___CAS-I-C___Bacteroides_massiliensis_B:1e-06,1500283314___CAS-I-C___Bacteroides_massiliensis_B:1e-06):0.005071,1042799399___CAS-I-C___Bacteroides_CAG_98:0.004981)0.938:0.027321)0.796:0.033201,((1804920460___CAS-I-C___Bacteroides_coprophilus_DS:1e-06,1804913281___CAS-I-C___Bacteroides_coprophilus_JC:1e-06,1804916256___CAS-I-C___Bacteroides_coprophilus_JC:1e-06):0.000141,1018026902___CAS-I-C___Bacteroides_coprophilus_DS:0.000141)0.995:0.101171)0.921:0.055571,1042114904___CAS-I-C___Prevotella_CAG_924:0.096081)0.883:0.074661,1042021251___CAS-I-C___Bacteroides_CAG_927:0.301231)0.891:0.090141,1023547750___CAS-I-C___Alloprevotella_rava_F0323:0.308611)0.962:0.154561,((1031561790___CAS-I-C___Bacteroides_oleiciplenus_Y:0.000141,1027385736___CAS-I-C___Bacteroides_cellulosilytic:0.011021)1.000:0.262311,1021266358___CAS-I-C___Bacteroides_plebeius_DSM_1:0.319721)0.332:0.113971)0.947:0.130651,(((((((1081505335___CAS-I-C___Porphyromonas_cangingivali:1e-06,1081679060___CAS-I-C___Porphyromonas_cangingivali:1e-06):0.104331,1500393326___CAS-I-C___Porphyromonas_cangingivali:0.110281)0.911:0.093031,(1081684729___CAS-I-C___Porphyromonas_COT_290_OH35:0.205021,1081668289___CAS-I-C___Porphyromonas_COT_239_OH14:0.204391)0.871:0.067371)0.806:0.052341,(((1021001025___CAS-I-C___Porphyromonas_asaccharolyt:0.010691,1004925507___CAS-I-C___Porphyromonas_asaccharolyt:0.005201)0.930:0.037611,1020155682___CAS-I-C___Porphyromonas_uenonis_60_3:0.000151)1.000:0.426501,(1302210058___CAS-I-C___Porphyromonas_macacae_DSM:0.000141,1500391443___CAS-I-C___Porphyromonas_macacae_DSM:0.000161)1.000:0.233371)0.943:0.107421)0.961:0.085481,1031769781___CAS-I-C___Prevotella_oral_taxon_473:0.349691)0.802:0.033011,(((1121805678___CAS-I-C___Porphyromonas_somerae_KA00:1e-06,1121803483___CAS-I-C___Porphyromonadaceae_bacteri:1e-06):0.012121,1029305728___CAS-I-C___Porphyromonas_oral_taxon_2:0.026181)0.000:0.015591,(1045987866___CAS-I-C___Porphyromonas_oral_taxon_2:0.008291,1075796152___CAS-I-C___Porphyromonas_KLE_1280_KLE:0.019911)0.000:0.000151)0.998:0.218421)0.974:0.144021,((1081691555___CAS-I-C___Porphyromonas_gulae_COT_05:0.010161,1081659307___CAS-I-C___Porphyromonas_gulae_COT_05:0.000141)0.999:0.223981,1020156858___CAS-I-C___Porphyromonas_endodontalis:0.091201)1.000:0.270981)0.995:0.267331)0.258:0.037001,(((1701730736___CAS-I-C___Bacteroides_UNK_MGS_14:1e-06,1030890388___CAS-I-C___Parabacteroides_merdae_CL0:1e-06,1017452598___CAS-I-C___Parabacteroides_merdae_ATC:1e-06):0.000141,(1089218758___CAS-I-C___Parabacteroides_HGS0025_HG:0.015721,1030870753___CAS-I-C___Parabacteroides_goldsteini:0.000151)0.880:0.031681)1.000:0.344131,(1005721513___CAS-I-C___Prevotella_dentalis_DSM_36:1e-06,1022739834___CAS-I-C___Prevotella_dentalis_DSM_36:1e-06):0.436551)0.876:0.093321)0.992:0.153461)0.227:0.027961,(((((((1025580192___CAS-I-C___Candidatus_Arthromitus_SFB:1e-06,1025574135___CAS-I-C___Candidatus_Arthromitus_SFB:1e-06,1025578705___CAS-I-C___Candidatus_Arthromitus_SFB:1e-06,1025582043___CAS-I-C___Candidatus_Arthromitus_SFB:1e-06,1006569929___CAS-I-C___Candidatus_Arthromitus_SFB:1e-06,1025583507___CAS-I-C___Candidatus_Arthromitus_SFB:1e-06):0.000151,1023086177___CAS-I-C___Candidatus_Arthromitus_SFB:0.000141)0.740:0.000161,(1006219730___CAS-I-C___Candidatus_Arthromitus_SFB:0.000151,1009599614___CAS-I-C___Candidatus_Arthromitus_SFB:0.000141)0.850:0.005111)0.942:0.095981,1006448213___CAS-I-C___Candidatus_Arthromitus_SFB:0.127821)1.000:0.390941,1606203324___CAS-I-C___Candidatus_Soleaferrea_mas:0.467251)0.129:0.071121,((1804953743___CAS-I-C___Methanoculleus_chikugoensi:0.055121,1027628162___CAS-I-C___Methanofollis_liminatans_D:0.014621)0.994:0.223321,(1001419638___CAS-I-C___Methanocorpusculum_labrean:0.042241,1306190012___CAS-I-C___Methanocorpusculum_bavaric:0.033061)0.992:0.209891)0.979:0.192631)0.928:0.117361,((1083634600___CAS-I-C___Paenibacillus_IHB_B_3415_I:0.197231,1405836293___CAS-I-C___Paenibacillus_forsythiae_T:0.174471)0.997:0.220851,(1106095923___CAS-I-C___Paenibacillus_Leaf72_Leaf7:0.300621,1306048602___CAS-I-C___Cohnella_thermotolerans_DS:0.321031)0.924:0.133571)0.934:0.091421)0.755:0.043381)0.926:0.077491,((((((((((1206045322___CAS-I-C___Pelosinus_HCF1_HCF1:1e-06,1027235035___CAS-I-C___Pelosinus_fermentans_DSM_1:1e-06,1027245153___CAS-I-C___Pelosinus_fermentans_A11:1e-06,1027239971___CAS-I-C___Pelosinus_fermentans_B4:1e-06):0.155471,1022689930___CAS-I-C___Acetonema_longum_DSM_6540:0.138451)0.965:0.099671,(1048623365___CAS-I-C___Youngiibacter_fragilis_232:0.412361,1115776807___CAS-I-C___Acidibacillus_ferrooxidans:0.250741)0.112:0.022461)0.939:0.075831,(1081815375___CAS-I-C___Desulfosporosinus_Tol_M:0.066891,1004445698___CAS-I-C___Syntrophobotulus_glycolicu:0.065761)0.997:0.130201)0.409:0.021561,1115402218___CAS-I-C___Desulfotomaculum_46_80:0.179721)0.373:0.032901,1088261211___CAS-I-C___Desulfosporosinus_I2_I2:0.127111)0.505:0.047381,1086988305___CAS-I-C___Syntrophaceticus_schinkii:0.123661)0.990:0.168741,(1507034117___CAS-I-C___Pseudobacteroides_cellulos:1e-06,1099888690___CAS-I-C___Pseudobacteroides_cellulos:1e-06):0.353391)0.537:0.083791,(((1305815126___CAS-I-C___Firmicutes_bacterium_JGI_0:1e-06,1403677011___CAS-I-C___Gemmatimonadetes_bacterium:1e-06,1403676960___CAS-I-C___Gemmatimonadetes_bacterium:1e-06):0.262731,1092477824___CAS-I-C___Brevibacillus_formosus_DSM:0.450941)0.570:0.095701,1088787102___CAS-I-C___uncultured_archaeon:0.468061)0.779:0.070911)0.901:0.072021,1075514191___CAS-I-C___Clostridium_litorale_DSM_5:0.451611)0.856:0.046641)0.424:0.042011,(((((((((1089791827___CAS-I-C___Methanosarcina_mazei_3_H_A:1e-06,1089796683___CAS-I-C___Methanosarcina_mazei_3_H_A:1e-06,1089811637___CAS-I-C___Methanosarcina_mazei_3_H_T:1e-06,1089815333___CAS-I-C___Methanosarcina_mazei_3_H_T:1e-06,1089848036___CAS-I-C___Methanosarcina_mazei_1_H_M:1e-06):0.030861,1012712005___CAS-I-C___Methanosarcina_Kolksee_Kol:0.020481)0.758:0.004851,1012722230___CAS-I-C___Methanosarcina_WH1_WH1:0.039761)0.768:0.010611,(1089728620___CAS-I-C___Methanosarcina_1_H_T_1A_1:0.005061,1089740507___CAS-I-C___Methanosarcina_2_H_A_1B_4:0.009731)0.719:0.010021)0.994:0.103421,1027629148___CAS-I-C___Methanofollis_liminatans_D:0.064511)0.882:0.050161,(((((1902434771___CAS-I-C___Methanoculleus_DTU007:1e-06,1904919376___CAS-I-C___Methanoculleus_thermophilu:1e-06):0.129651,1115358781___CAS-I-C___Methanocalculus_52_23:0.096121)0.784:0.020251,1074404877___CAS-I-C___Methanoculleus_MH98A_MH98A:0.073151)0.690:0.024341,1115377600___CAS-I-C___Methanomicrobiales_archaeo:0.139581)0.994:0.130571,1904917446___CAS-I-C___Methanofollis_ethanolicus:0.096161)0.957:0.067081)0.552:0.046991,(((1601638982___CAS-I-C___Methanolacinia_paynteri_DS:0.070571,1104934903___CAS-I-C___Desulfuromonas_SDB:0.117511)0.999:0.204041,1205502231___CAS-I-C___Methanomassiliicoccus_lumi:0.318861)0.840:0.060651,1804949298___CAS-I-C___Methanogenium_cariaci_JCM:0.244661)0.773:0.036311)0.932:0.074731,1007211752___CAS-I-C___Methanoregula_formicica_SM:0.173841)0.999:0.244691,1005030493___CAS-I-C___Desulfotomaculum_nigrifica:0.360591)0.660:0.045981)0.791:0.031851,(((((1001485080___CAS-I-C___Desulfotomaculum_reducens:0.205271,1088295722___CAS-I-C___Peptococcaceae_bacterium_B:0.112641)0.748:0.069171,1005494540___CAS-I-C___Desulfotomaculum_gibsoniae:0.160851)0.991:0.163781,1003561839___CAS-I-C___Thermincola_potens_JR:0.226671)0.977:0.154861,(1502907190___CAS-I-C___Desulfotomaculum_alkaliphi:0.251811,1088325925___CAS-I-C___Clostridiaceae_bacterium_B:0.164191)0.997:0.227071)0.347:0.051461,1902486151___CAS-I-C___Clostridia_bacterium_DTU08:0.320661)0.163:0.041261)0.924:0.079721,1804023983___CAS-I-C___Syntrophomonas_palmitatica:0.519401)0.888:0.071991,(1001227525___CAS-I-C___Syntrophomonas_wolfei_wolf:0.094371,1090063450___CAS-I-C___Syntrophomonas_zehnderi_OL:0.106491)1.000:0.413981)0.559:0.051971,((((1046055980___CAS-I-C___Jonquetella_BV3C21_BV3C21:0.005741,1018768029___CAS-I-C___Jonquetella_anthropi_E3_33:0.000141)1.000:0.000401,1023830916___CAS-I-C___Jonquetella_anthropi_DSM_2:0.000151)1.000:0.646921,1020452687___CAS-I-C___Pyramidobacter_piscolens_W:0.424241)0.649:0.071631,1023918871___CAS-I-C___Synergistes_3_1_syn1_3_1_s:0.717071)0.938:0.121841)0.673:0.031141,((1045852474___CAS-I-C___Atopobium_oral_taxon_810_F:0.158001,1041027942___CAS-I-C___Atopobium_oral_taxon_199_F:0.300851)0.927:0.117431,1023507653___CAS-I-C___Olsenella_oral_taxon_809_F:0.152171)1.000:0.497961)0.786:0.075951,(((((((1111491433___CAS-I-C___Dehalococcoides_mccartyi_M:1e-06,1007405458___CAS-I-C___Dehalococcoides_mccartyi_D:1e-06):0.151221,1111491090___CAS-I-C___Dehalococcoides_mccartyi_M:0.264651)1.000:0.506041,1023832613___CAS-I-C___Thermanaerovibrio_velox_DS:0.258241)0.713:0.078391,1115397801___CAS-I-C___Thermovirga_lienii:0.329361)0.938:0.146001,1303516560___CAS-I-C___Latescibacteria_bacterium:0.267361)0.855:0.072101,(1042719775___CAS-I-C___Faecalibacterium_CAG_74:0.384871,1040182606___CAS-I-C___Dorea_5_2_5_2:0.533311)0.989:0.419321)0.714:0.058191,(((((1022993959___CAS-I-C___endosymbiont_of_Riftia_pac:0.000151,1023016680___CAS-I-C___endosymbiont_of_Tevnia_jer:0.005971)0.972:0.000141,1200249909___NA___Candidatus_Endoriftia_persephon:0.060201)0.939:0.068781,(1108978417___CAS-I-C___endosymbiont_of_Ridgeia_pi:1e-06,1108973270___CAS-I-C___endosymbiont_of_Ridgeia_pi:1e-06):0.045951)0.939:0.126631,1011005147___CAS-I-C___endosymbiont_of_unidentifi:0.484221)0.869:0.106931,1305758572___CAS-I-C___Sedimenticola_selenatiredu:0.222731)0.976:0.184881)0.154:0.069151)0.944:0.064221,(((((((((((1004363015___CAS-I-C___Desulfobulbus_propionicus:0.062061,1500840399___CAS-I-C___Desulfobulbus_elongatus_DS:0.173431)0.995:0.191091,(1506420052___CAS-I-C___uncultured_Sulfurimonas_ML:0.000141,1506420807___CAS-I-C___uncultured_Sulfurimonas_ML:0.000151)0.987:0.124271)0.744:0.043231,1306077452___CAS-I-C___Desulfobulbus_mediterraneu:0.119641)0.976:0.128471,1007397477___CAS-I-C___Desulfocapsa_sulfexigens_D:0.306411)0.204:0.078881,1088320164___CAS-I-C___Desulfobulbaceae_bacterium:0.250011)0.040:0.037491,((((1301157099___CAS-I-C___Desulfobacter_curvatus_DSM:0.072781,1507065804___CAS-I-C___Desulfobacter_vibrioformis:0.035771)0.986:0.128651,(1034659145___CAS-I-C___Desulfotignum_phosphitoxid:0.187931,1506137947___CAS-I-C___Desulfobacula_TS_TS:0.192501)0.581:0.084551)0.183:0.047061,1020673674___CAS-I-C___delta_proteobacterium_Naph:0.270811)0.667:0.107121,1305414233___CAS-I-C___Desulforegula_conservatrix:0.335391)0.861:0.059741)0.899:0.052181,((1503792616___CAS-I-C___Desulfonatronum_thiodismut:0.146891,1405745273___CAS-I-C___Desulfonatronum_lacustre_D:0.025661)0.962:0.161631,1304725979___CAS-I-C___Desulfovibrio_aminophilus:0.226431)0.901:0.058651)0.884:0.037361,(((((((1046024709___CAS-I-C___Treponema_socranskii_socra:1e-06,1045699479___CAS-I-C___Treponema_socranskii_socra:1e-06):0.020811,(1046013806___CAS-I-C___Treponema_lecithinolyticum:0.016431,1041134421___CAS-I-C___Treponema_socranskii_pared:0.026071)0.731:0.013961)0.958:0.144441,1025771769___CAS-I-C___Treponema_saccharophilum_D:0.227081)0.992:0.203661,1004930236___CAS-I-C___Treponema_brennaborense_DS:0.360251)0.609:0.140621,(1003632070___CAS-I-C___Spirochaeta_smaragdinae_DS:0.507481,1042569235___CAS-I-C___Prevotella_CAG_873:0.694071)0.926:0.205761)0.926:0.149161,(1013475977___CAS-I-C___Endomicrobium_proavitum_Rs:0.154301,1003686970___CAS-I-C___uncultured_Termite_group_1:0.225801)1.000:0.383071)0.928:0.104981,(((1000576572___CAS-I-C___Pelotomaculum_thermopropio:0.248731,1003493231___CAS-I-C___Syntrophothermus_lipocalid:0.190761)0.992:0.244801,1002539634___CAS-I-C___Acidobacterium_capsulatum:0.640981)0.161:0.067761,1502370851___CAS-I-C___Bryobacter_aggregatus_MPL3:0.434091)0.877:0.107361)0.780:0.026391)0.625:0.010831,((((((1205032908___CAS-I-C___Treponema_primitia_ZAS_1:0.167621,1900270122___CAS-I-C___Fibrobacteria_bacterium_GU:0.209051)0.864:0.104151,1005583541___CAS-I-C___Sphaerochaeta_pleomorpha_G:0.730821)0.763:0.087421,(1301863989___CAS-I-C___Spirochaeta_bajacalifornie:0.220151,1080865559___CAS-I-C___Spirochaeta_JC230_JC230:0.373581)0.000:0.034841)1.000:0.362161,((1034278672___CAS-I-C___Rhodopirellula_europaea_SH:0.002181,1033786955___CAS-I-C___Rhodopirellula_europaea_6C:0.008821)0.967:0.148291,1034296261___CAS-I-C___Rhodopirellula_sallentina:0.145921)0.990:0.193691)0.272:0.058091,(((1017681932___CAS-I-C___Verrucomicrobiae_bacterium:0.433541,1022974983___CAS-I-C___Thiorhodococcus_drewsii_AZ:0.357211)0.917:0.107471,1006511718___CAS-I-C___Phycisphaera_mikurensis_NB:0.315691)0.319:0.057531,(1003966877___CAS-I-C___Rubinisphaera_brasiliensis:1e-06,1003966636___CAS-I-C___Rubinisphaera_brasiliensis:1e-06):0.462961)0.441:0.062311)0.967:0.132771,(((((1104928882___CAS-I-C___Smithella_SDB:0.064841,1079761937___CAS-I-C___Smithella_F21:0.160901)0.606:0.043341,1079785111___CAS-I-C___Smithella_SCADC:0.083191)0.375:0.097951,1402776940___CAS-I-C___delta_proteobacterium_JGI:0.247071)0.921:0.084031,(1001007245___CAS-I-C___Syntrophus_aciditrophicus:0.187461,1404945229___CAS-I-C___Syntrophorhabdus_aromatici:0.222631)0.906:0.065991)0.939:0.067081,((1804014694___CAS-I-C___Desulfosarcina_cetonica_JC:0.235131,1306068041___CAS-I-C___Desulfatirhabdium_butyrati:0.217291)0.501:0.034791,1120891244___CAS-I-C___Nitrospirae_bacterium_HCH:0.300941)0.867:0.047101)0.889:0.041051)0.112:0.015451)0.624:0.013731,((((1204276621___CAS-I-C___Myxococcus_xanthus_DZ2:1e-06,1000889412___CAS-I-C___Myxococcus_xanthus_DK_1622:1e-06,1207196776___CAS-I-C___Myxococcus_xanthus_DZF1:1e-06):0.082201,(1005162740___CAS-I-C___Myxococcus_fulvus_HW_1:0.117651,1006385724___CAS-I-C___Myxococcus_hansupus_mixupu:0.055831)0.121:0.029911)0.873:0.056271,1007298889___CAS-I-C___Myxococcus_stipitatus_DSM:0.129101)0.985:0.321291,1061098573___CAS-I-C___Chondromyces_apiculatus_DS:0.314561)1.000:0.572821)0.636:0.050281,((((((1024721046___CAS-I-C___Desulfovibrio_U5L_U5L:0.011851,1020444473___CAS-I-C___Desulfovibrio_FW1012B_FW10:0.012611)0.920:0.055221,1000595301___CAS-I-C___Desulfovibrio_magneticus_R:0.072591)0.952:0.093181,1502408230___CAS-I-C___Desulfovibrio_alcoholivora:0.144061)1.000:0.319251,(1019950158___CAS-I-C___Dethiosulfovibrio_peptidov:0.475601,1086543450___CAS-I-C___Dethiosulfatarculus_sandie:0.301461)0.871:0.112231)0.174:0.035001,(((1004610935___CAS-I-C___Desulfovibrio_vulgaris_Hil:1e-06,1003997682___CAS-I-C___Desulfovibrio_vulgaris_RCH:1e-06):0.022741,1001372987___CAS-I-C___Desulfovibrio_vulgaris_DP4:0.023111)0.971:0.118421,1305854204___CAS-I-C___Desulfomicrobium_escambien:0.082631)0.999:0.274821)0.000:0.002071,((((1090715671___CAS-I-C___Candidatus_Brocadia_fulgid:0.347261,1006175854___CAS-I-C___Desulfomonile_tiedjei_DSM:0.378721)0.899:0.115981,(1406860536___CAS-I-C___Cloacibacillus_evryensis_D:0.001061,1023920663___CAS-I-C___Synergistes_3_1_syn1_3_1_s:0.009741)1.000:0.646521)0.663:0.020081,((1041948512___CAS-I-C___Desulfovibrio_X2_X2:0.121031,1041956711___CAS-I-C___Desulfovibrio_alkalitolera:0.068171)0.999:0.397881,1305946094___CAS-I-C___Desulfovibrio_inopinatus_D:0.453091)0.969:0.195111)0.939:0.078331,1102891331___CAS-I-C___Chlorobi_bacterium_NICIL_2:0.859081)0.310:0.027321)0.857:0.038591)0.890:0.051571)0.574:0.030391,(((1004398102___CAS-I-C___Desulfovibrio_desulfurican:0.088891,1804007884___CAS-I-C___Desulfovibrio_brasiliensis:0.265421)0.900:0.096781,1016363058___CAS-I-C___Desulfovibrio_J2_J2:0.085681)0.888:0.080731,((1500782725___CAS-I-C___Desulfovermiculus_halophil:0.199201,1607654036___CAS-I-C___Desulfonatronovibrio_magnu:0.238831)0.895:0.094231,1020115878___CAS-I-C___Desulfonatronospira_thiodi:0.191111)0.766:0.069821)1.000:0.400281)0.896:0.045941,((((((1002345702___CAS-I-C___Desulfovibrio_vulgaris_Miy:0.043391,1404432106___CAS-I-C___Desulfovibrio_termitidis_H:0.018141)0.992:0.269911,1405699438___CAS-I-C___Desulfocurvus_vexinensis_D:0.173901)0.999:0.303221,1304721499___CAS-I-C___Desulfovibrio_africanus_af:0.356521)0.699:0.040051,1001255422___CAS-I-C___Magnetococcus_marinus_MC_1:0.637141)0.753:0.034321,(1097195264___CAS-I-C___Desulfocarbo_indianensis_S:0.321771,1402697364___CAS-I-C___delta_proteobacterium_JGI:0.218051)0.945:0.121061)0.682:0.025351,1405697746___CAS-I-C___Desulfocurvus_vexinensis_D:0.369221)0.531:0.023211)0.852:0.038111,((((((1001305438___CAS-I-C___Chlorobium_phaeobacteroide:0.023311,1000862273___CAS-I-C___Chlorobium_luteolum_DSM_27:0.100111)0.997:0.138341,1000063060___CAS-I-C___Chlorobium_tepidum_TLS:0.189851)0.186:0.047211,1002226712___CAS-I-C___Pelodictyon_phaeoclathrati:0.081511)0.888:0.069821,1000871502___CAS-I-C___Chlorobium_chlorochromatii:0.217921)0.396:0.081201,1001476135___CAS-I-C___Chlorobium_phaeovibrioides:0.194361)1.000:0.290921,((1306073290___NA___Desulfobulbus_japonicus_DSM_183:0.455061,1012636003___CAS-I-C___Magnetospira_QH_2_QH_2:0.293681)0.854:0.149891,(1202523052___CAS-I-C___Holophaga_foetida_DSM_6591:0.595751,1003629397___CAS-I-C___Desulfarculus_baarsii_DSM:0.249621)0.647:0.114851)0.833:0.076131)0.891:0.076671)0.600:0.025191,(((((1303576618___CAS-I-C___Desulfobulbus_Dsb1_Dsb1:1e-06,1303574574___CAS-I-C___Desulfobulbus_oral_taxon_0:1e-06):0.018011,1300442990___CAS-I-C___Desulfobulbus_oral_taxon_0:0.000151)0.992:0.287061,((1023012032___CAS-I-C___Desulfovibrio_6_1_46AFAA_6:1e-06,1016806076___CAS-I-C___Desulfovibrio_3_1_syn3_3_1:1e-06):0.066201,1303579595___CAS-I-C___Desulfovibrio_Dsv1_Dsv1:0.091491)0.999:0.346201)0.978:0.218871,(1304437441___CAS-I-C___Desulfovibrio_desulfurican:0.195531,1406137231___CAS-I-C___Desulfovibrio_cf_magneticu:0.085471)0.991:0.245581)0.864:0.081961,1018124542___CAS-I-C___Oxalobacter_formigenes_HOx:0.281671)0.822:0.092791)0.634:0.023481,((1046339069___CAS-I-C___Chitinivibrio_alkaliphilus:0.486911,1079287215___CAS-I-C___bacterium_UASB14:0.213081)0.989:0.274331,(1502840601___CAS-I-C___Pelobacter_seleniigenes_DS:0.322071,1024375652___CAS-I-C___Opitutaceae_bacterium_TAV1:0.500451)0.137:0.095571)0.828:0.059271)0.356:0.050311,(((((((((((((((((((((((((((((((((((((((((((((((1075207637___CAS-I-C___Neisseria_gonorrhoeae_e03:1e-06,1017867434___CAS-I-C___Neisseria_gonorrhoeae_PID1:1e-06,1017871676___CAS-I-C___Neisseria_gonorrhoeae_PID3:1e-06,1017854679___CAS-I-C___Neisseria_gonorrhoeae_1291:1e-06):0.000151,1204177193___CAS-I-C___Neisseria_gonorrhoeae_FA19:0.022461)0.754:0.022491,1017865234___CAS-I-C___Neisseria_gonorrhoeae_PID1:0.008941)0.770:0.000161,(1093438175___NA___Neisseria_gonorrhoeae_MU_NG21:0.000141,1093456595___NA___Neisseria_gonorrhoeae_ALB_2011:0.000131)0.880:0.015421)0.914:0.078931,((1201006281___CAS-I-C___Neisseria_lactamica_NS19:0.148431,1201004611___CAS-I-C___Neisseria_polysaccharea_NS:0.035081)0.437:0.000141,1020743064___CAS-I-C___Neisseria_lactamica_Y92_10:0.052841)0.919:0.076571)0.838:0.087521,(((((1093492052___CAS-I-C___Neisseria_gonorrhoeae_MU_N:1e-06,1093481072___CAS-I-C___Neisseria_gonorrhoeae_MU_N:1e-06,1093419875___CAS-I-C___Neisseria_gonorrhoeae_ATL:1e-06):0.000141,1093402288___CAS-I-C___Neisseria_gonorrhoeae_SK15:0.000141)0.953:0.000141,(1093458285___CAS-I-C___Neisseria_gonorrhoeae_ATL:1e-06,1093424466___CAS-I-C___Neisseria_gonorrhoeae_MIA:1e-06):0.000141)0.843:0.000141,1093461033___NA___Neisseria_gonorrhoeae_MIA_2011:0.000141)0.309:0.000161,1093490834___NA___Neisseria_gonorrhoeae_MU_NG17:0.000141)0.845:0.023931)0.507:0.032311,1093400773___CAS-I-C___Neisseria_gonorrhoeae_SK89:0.000141)0.000:0.000161,1093395921___CAS-I-C___Neisseria_gonorrhoeae_SK70:0.000141)0.905:0.000151,1022879418___CAS-I-C___Haemophilus_haemolyticus_M:0.162621)0.883:0.038791,(1093427301___CAS-I-C___Neisseria_gonorrhoeae_MIA:1e-06,1093469948___CAS-I-C___Neisseria_gonorrhoeae_MU_N:1e-06):0.000141)0.000:0.000161,(1093493909___CAS-I-C___Neisseria_gonorrhoeae_MU_N:1e-06,1093433199___CAS-I-C___Neisseria_gonorrhoeae_MU_N:1e-06):0.000141)0.151:0.000161,(1093379369___CAS-I-C___Neisseria_gonorrhoeae_ATL:1e-06,1093363701___CAS-I-C___Neisseria_gonorrhoeae_SK74:1e-06):0.000141)0.708:0.000161,(1020616918___CAS-I-D___Ktedonobacter_racemifer_DS:0.758521,1502381219___CAS-I-D___Thermogemmatispora_carboxi:0.185791)1.000:2.540201)0.809:0.021971,1093392933___NA___Neisseria_gonorrhoeae_MU_NG15:0.000151)0.934:0.019131,(1093450110___CAS-I-C___Neisseria_gonorrhoeae_SK36:1e-06,1093389005___CAS-I-C___Neisseria_gonorrhoeae_NOR:1e-06,1093447953___CAS-I-C___Neisseria_gonorrhoeae_SK28:1e-06,1093484230___CAS-I-C___Neisseria_gonorrhoeae_SK12:1e-06,1095317705___CAS-I-C___Neisseria_gonorrhoeae_NG_8:1e-06,1075212492___CAS-I-C___Neisseria_gonorrhoeae_m07:1e-06,1093372036___CAS-I-C___Neisseria_gonorrhoeae_SK23:1e-06,1093432257___CAS-I-C___Neisseria_gonorrhoeae_MU_N:1e-06,1093383285___CAS-I-C___Neisseria_gonorrhoeae_ATL:1e-06,1093409709___CAS-I-C___Neisseria_gonorrhoeae_SK29:1e-06,1002140160___CAS-I-C___Neisseria_gonorrhoeae_NCCP:1e-06,1093385795___CAS-I-C___Neisseria_gonorrhoeae_MIA:1e-06,1093366738___CAS-I-C___Neisseria_gonorrhoeae_SK17:1e-06,1093592177___CAS-I-C___Neisseria_gonorrhoeae_G289:1e-06,1122368900___CAS-I-C___Neisseria_gonorrhoeae_H15:1e-06,1017857521___CAS-I-C___Neisseria_gonorrhoeae_35_0:1e-06,1093406083___CAS-I-C___Neisseria_gonorrhoeae_SK16:1e-06,1093412938___CAS-I-C___Neisseria_gonorrhoeae_ALB:1e-06,1093367537___CAS-I-C___Neisseria_gonorrhoeae_SK14:1e-06,1093403927___CAS-I-C___Neisseria_gonorrhoeae_SK16:1e-06,1093486236___CAS-I-C___Neisseria_gonorrhoeae_GC1:1e-06):0.000151)0.947:0.008971,(1093376303___CAS-I-C___Neisseria_gonorrhoeae_SK32:1e-06,1093496346___CAS-I-C___Neisseria_gonorrhoeae_MU_N:1e-06):0.000141)0.000:0.000101,1013663039___CAS-I-C___Neisseria_gonorrhoeae_35_0:0.000141)0.056:0.000131,1093464245___CAS-I-C___Neisseria_gonorrhoeae_MIA:0.000141)0.138:0.000141,(1081256193___CAS-I-C___Neisseria_gonorrhoeae_NG05:1e-06,1076396809___CAS-I-C___Neisseria_gonorrhoeae_n01:1e-06):0.057831)0.959:0.063311,1093392797___CAS-I-C___Neisseria_gonorrhoeae_MU_N:0.000161)0.902:0.011671,1093455313___CAS-I-C___Neisseria_gonorrhoeae_ATL:0.000211)0.845:0.005721,(1017865231___CAS-I-C___Neisseria_gonorrhoeae_PID1:1e-06,1093488794___CAS-I-C___Neisseria_gonorrhoeae_CH81:1e-06,1093442791___CAS-I-C___Neisseria_gonorrhoeae_SK69:1e-06,1017859257___CAS-I-C___Neisseria_gonorrhoeae_DGI1:1e-06,1093378424___CAS-I-C___Neisseria_gonorrhoeae_ATL:1e-06,1093444519___CAS-I-C___Neisseria_gonorrhoeae_SK29:1e-06,1093369766___CAS-I-C___Neisseria_gonorrhoeae_SK22:1e-06,1093437903___CAS-I-C___Neisseria_gonorrhoeae_MU_N:1e-06,1093390448___CAS-I-C___Neisseria_gonorrhoeae_MU_N:1e-06,1017861451___CAS-I-C___Neisseria_gonorrhoeae_FA61:1e-06,1093456365___CAS-I-C___Neisseria_gonorrhoeae_ALB:1e-06,1017869967___CAS-I-C___Neisseria_gonorrhoeae_PID2:1e-06,1013659145___CAS-I-C___Neisseria_gonorrhoeae_FA61:1e-06,1093398674___CAS-I-C___Neisseria_gonorrhoeae_SK78:1e-06,1093478576___CAS-I-C___Neisseria_gonorrhoeae_MU_N:1e-06,1093412250___CAS-I-C___Neisseria_gonorrhoeae_SK33:1e-06,1093440837___CAS-I-C___Neisseria_gonorrhoeae_SK19:1e-06):0.000141)0.325:0.000161,(((1093475104___CAS-I-C___Neisseria_gonorrhoeae_MU_N:1e-06,1093468209___CAS-I-C___Neisseria_gonorrhoeae_MU_N:1e-06):0.000161,(1018996191___CAS-I-C___Neisseria_gonorrhoeae_F62:1e-06,1000037493___CAS-I-C___Neisseria_gonorrhoeae_FA_1:1e-06):0.035711)0.985:0.000151,1095317708___CAS-I-C___Neisseria_gonorrhoeae_NG_8:0.011141)0.845:0.022331)0.739:0.010841,((((1093400513___CAS-I-C___Neisseria_gonorrhoeae_SK89:1e-06,1093379006___CAS-I-C___Neisseria_gonorrhoeae_ATL:1e-06):0.000141,(1093489981___CAS-I-C___Neisseria_gonorrhoeae_MU_N:0.000141,1093418451___CAS-I-C___Neisseria_gonorrhoeae_ATL:0.000141)0.990:0.000161)0.617:0.000151,(1093462774___CAS-I-C___Neisseria_gonorrhoeae_MIA:0.000141,1093592181___CAS-I-C___Neisseria_gonorrhoeae_G289:0.010501)0.892:0.000511)0.630:0.000151,1075212496___CAS-I-C___Neisseria_gonorrhoeae_m07:0.000161)0.404:0.000151)0.833:0.005491,((1017863788___CAS-I-C___Neisseria_gonorrhoeae_FA19:1e-06,1017867431___CAS-I-C___Neisseria_gonorrhoeae_PID1:1e-06,1013657552___CAS-I-C___Neisseria_gonorrhoeae_FA19:1e-06,1075210336___CAS-I-C___Neisseria_gonorrhoeae_i19:1e-06,1204177195___CAS-I-C___Neisseria_gonorrhoeae_FA19:1e-06,1017871673___CAS-I-C___Neisseria_gonorrhoeae_PID3:1e-06):0.000161,(1093395910___CAS-I-C___Neisseria_gonorrhoeae_SK70:0.000141,1075207633___CAS-I-C___Neisseria_gonorrhoeae_e03:0.004911)0.029:0.000631)0.764:0.011051)0.000:0.000161,(1093372032___CAS-I-C___Neisseria_gonorrhoeae_SK23:1e-06,1093412942___CAS-I-C___Neisseria_gonorrhoeae_ALB:1e-06,1093385791___CAS-I-C___Neisseria_gonorrhoeae_MIA:1e-06,1002140159___CAS-I-C___Neisseria_gonorrhoeae_NCCP:1e-06,1122368904___CAS-I-C___Neisseria_gonorrhoeae_H15:1e-06,1093432254___CAS-I-C___Neisseria_gonorrhoeae_MU_N:1e-06,1204180518___CAS-I-C___Neisseria_gonorrhoeae_MS11:1e-06,1003891103___CAS-I-C___Neisseria_gonorrhoeae_MS11:1e-06,1017854676___CAS-I-C___Neisseria_gonorrhoeae_1291:1e-06):0.000141)0.933:0.016581,((((((((((((((((((((1020397216___CAS-I-C___Neisseria_elongata_glycoly:0.219131,1093499519___CAS-I-C___Neisseria_gonorrhoeae_MU_N:0.000141)0.000:0.000151,1093469633___CAS-I-C___Neisseria_gonorrhoeae_MU_N:0.000141)0.498:0.000161,1093429099___CAS-I-C___Neisseria_gonorrhoeae_NYC:0.000141)0.118:0.000151,1093384181___CAS-I-C___Neisseria_gonorrhoeae_MIA:0.000141)0.000:0.000141,1093434202___CAS-I-C___Neisseria_gonorrhoeae_MU_N:0.000141)0.309:0.000151,1093426831___CAS-I-C___Neisseria_gonorrhoeae_MIA:0.000141)0.079:0.000151,1093363345___CAS-I-C___Neisseria_gonorrhoeae_SK74:0.000141)0.000:0.000161,1093494147___CAS-I-C___Neisseria_gonorrhoeae_MU_N:0.000141)0.524:0.000161,(1017874004___CAS-I-C___Neisseria_gonorrhoeae_SK_9:1e-06,1017876105___CAS-I-C___Neisseria_gonorrhoeae_SK_9:1e-06):0.000161)0.741:0.019711,(1093461698___CAS-I-C___Neisseria_gonorrhoeae_MIA:1e-06,1093453194___CAS-I-C___Neisseria_gonorrhoeae_SK39:1e-06):0.000151)0.664:0.000141,(1093480930___CAS-I-C___Neisseria_gonorrhoeae_MU_N:1e-06,1093492156___CAS-I-C___Neisseria_gonorrhoeae_MU_N:1e-06,1093419977___CAS-I-C___Neisseria_gonorrhoeae_ATL:1e-06):0.000141)0.000:0.000161,(1093459988___CAS-I-C___Neisseria_gonorrhoeae_ATL:1e-06,1093424280___CAS-I-C___Neisseria_gonorrhoeae_MIA:1e-06):0.000141)0.064:0.040221,1093402592___CAS-I-C___Neisseria_gonorrhoeae_SK15:0.000141)0.919:0.000161,(1076396813___CAS-I-C___Neisseria_gonorrhoeae_n01:1e-06,1081256189___CAS-I-C___Neisseria_gonorrhoeae_NG05:1e-06):0.001811)0.932:0.020381,(1013663035___CAS-I-C___Neisseria_gonorrhoeae_35_0:1e-06,1093406086___CAS-I-C___Neisseria_gonorrhoeae_SK16:1e-06):0.000161)0.910:0.005531,(1093409706___CAS-I-C___Neisseria_gonorrhoeae_SK29:1e-06,1093450114___CAS-I-C___Neisseria_gonorrhoeae_SK36:1e-06,1093403930___CAS-I-C___Neisseria_gonorrhoeae_SK16:1e-06,1017857517___CAS-I-C___Neisseria_gonorrhoeae_35_0:1e-06,1093389002___CAS-I-C___Neisseria_gonorrhoeae_NOR:1e-06,1093366735___CAS-I-C___Neisseria_gonorrhoeae_SK17:1e-06,1093484227___CAS-I-C___Neisseria_gonorrhoeae_SK12:1e-06,1093367534___CAS-I-C___Neisseria_gonorrhoeae_SK14:1e-06,1093486239___CAS-I-C___Neisseria_gonorrhoeae_GC1:1e-06,1093447956___CAS-I-C___Neisseria_gonorrhoeae_SK28:1e-06,1093383288___CAS-I-C___Neisseria_gonorrhoeae_ATL:1e-06):0.000141)1.000:0.004561,(1093418291___CAS-I-C___Neisseria_gonorrhoeae_ATL:1e-06,1093384262___CAS-I-C___Neisseria_gonorrhoeae_MIA:1e-06):0.000141)0.000:0.000141,1093462458___CAS-I-C___Neisseria_gonorrhoeae_MIA:0.000141)0.000:0.000151,1093430517___CAS-I-C___Neisseria_gonorrhoeae_NYC:0.000141)0.000:0.000141,(1093496343___CAS-I-C___Neisseria_gonorrhoeae_MU_N:1e-06,1093375863___CAS-I-C___Neisseria_gonorrhoeae_SK32:1e-06):0.000141)0.721:0.000161)0.855:0.007661,1093423005___CAS-I-C___Neisseria_gonorrhoeae_ATL:0.000151)0.947:0.031461,1020743067___CAS-I-C___Neisseria_lactamica_Y92_10:0.039881)0.843:0.010741,(((1020063838___CAS-I-C___Neisseria_lactamica_ATCC_2:1e-06,1079479179___CAS-I-C___Neisseria_lactamica_ATCC_2:1e-06):0.022671,1004643892___CAS-I-C___Neisseria_lactamica_020_06:0.045191)0.635:0.005621,1020392982___CAS-I-C___Neisseria_polysaccharea_AT:0.035931)0.878:0.013481)0.499:0.000141,1201004608___CAS-I-C___Neisseria_polysaccharea_NS:0.027771)0.823:0.005451,(((((((((1202387396___CAS-I-C___Haemophilus_sputorum_CCUG:1e-06,1028687689___CAS-I-C___Haemophilus_sputorum_HK_21:1e-06):0.021911,1091654972___CAS-I-C___Haemophilus_haemolyticus_1:0.016731)0.914:0.020131,(1020191626___CAS-I-C___Neisseria_flavescens_SK114:0.032351,1013884642___CAS-I-C___Aggregatibacter_aphrophilu:0.032141)0.457:0.007871)0.370:0.008781,1101189393___CAS-I-C___Haemophilus_C1_C1:0.028591)0.729:0.000161,(((1705698281___CAS-I-C___Neisseria_meningitidis_104:1e-06,1706011596___CAS-I-C___Neisseria_meningitidis_104:1e-06):0.010131,1091658764___CAS-I-C___Haemophilus_haemolyticus_3:0.025901)0.877:0.013491,(1026012093___CAS-I-C___Neisseria_sicca_VK64:0.033481,1706310454___CAS-I-C___Neisseria_meningitidis_433:0.039221)0.771:0.007431)0.761:0.008151)0.298:0.000141,((((1706379094___CAS-I-C___Shewanella_sediminis_599_S:1e-06,1705132964___CAS-I-C___Ferrimonas_balearica_598_F:1e-06,1705148384___CAS-I-C___Edwardsiella_tarda_612_ETA:1e-06):0.028191,(1705362780___CAS-I-C___Haemophilus_influenzae_841:0.013421,1200999441___CAS-I-C___Neisseria_sicca_4320:0.047961)0.164:0.008611)0.162:0.007601,1045841924___CAS-I-C___Aggregatibacter_oral_taxon:0.027391)0.795:0.009081,(((1707054294___CAS-I-C___Neisseria_meningitidis_776:1e-06,1707061340___CAS-I-C___Neisseria_meningitidis_782:1e-06):0.016361,1045842250___CAS-I-C___Aggregatibacter_oral_taxon:0.012181)0.037:0.000151,1024005902___CAS-I-C___Cardiobacterium_valvarum_F:0.094911)0.688:0.007521)0.735:0.004691)0.884:0.005821,((((1201001708___CAS-I-C___Neisseria_sicca_DS1:0.017821,1706156089___CAS-I-C___Neisseria_meningitidis_127:0.023081)0.777:0.010951,1087469985___CAS-I-C___Neisseria_HMSC06F02_HMSC06:0.028141)0.738:0.004891,1020056638___CAS-I-C___Neisseria_subflava_NJ9703:0.022271)0.774:0.006351,1706320540___CAS-I-C___Neisseria_meningitidis_480:0.032991)0.775:0.006091)0.765:0.008071,(((((1706535759___CAS-I-C___Neisseria_meningitidis_378:1e-06,1706279834___CAS-I-C___Neisseria_meningitidis_379:1e-06,1706541655___CAS-I-C___Rothia_mucilaginosa_382_RM:1e-06):0.005511,1706500311___CAS-I-C___Neisseria_meningitidis_313:0.000141)1.000:0.049301,1026082591___CAS-I-C___Haemophilus_haemolyticus_H:0.016311)0.544:0.000161,((1020047052___CAS-I-C___Neisseria_mucosa_ATCC_2599:0.016221,1023160608___CAS-I-C___Neisseria_GT4A_CT1_GT4A_CT:0.005361)0.754:0.005391,1020145600___CAS-I-C___Neisseria_sicca_ATCC_29256:0.010771)0.903:0.010741)0.768:0.000161,1022876366___CAS-I-C___Haemophilus_haemolyticus_M:0.016701)0.897:0.010931)0.000:0.000141,(1023234836___CAS-I-C___Aggregatibacter_aphrophilu:0.027531,1022784707___CAS-I-C___Neisseria_macacae_ATCC_339:0.027631)0.748:0.005441)0.174:0.000151)0.104:0.000141,(((((1706517063___CAS-I-C___Neisseria_meningitidis_338:0.005401,1706513610___CAS-I-C___Neisseria_lactamica_338_re:0.000141)0.999:0.050061,(1705039874___CAS-I-C___Haemophilus_parainfluenzae:0.016521,1022873366___CAS-I-C___Haemophilus_haemolyticus_M:0.033551)0.786:0.003911)0.756:0.001861,(((1903484599___CAS-I-C___Porphyrobacter_donghaensis:1e-06,1705939857___CAS-I-C___Neisseria_meningitidis_127:1e-06):0.014631,1021533664___CAS-I-C___Kingella_denitrificans_ATC:0.009481)0.980:0.038881,1084794691___CAS-I-C___Morococcus_cerebrosus_CIP:0.025951)0.799:0.009801)0.785:0.005941,1091659927___CAS-I-C___Haemophilus_haemolyticus_2:0.010861)0.781:0.005821,((1706559939___CAS-I-C___Neisseria_meningitidis_404:0.000151,1706574028___CAS-I-C___Neisseria_meningitidis_431:0.005521)0.768:0.005391,1018462577___CAS-I-C___Cardiobacterium_hominis_AT:0.066921)0.900:0.011041)0.971:0.000151)0.816:0.007261,(1020054904___CAS-I-C___Neisseria_flavescens_NRL30:0.069711,1201006278___CAS-I-C___Neisseria_lactamica_NS19:0.002161)0.752:0.009671)0.094:0.000151,(((((((1033090847___CAS-I-C___Aggregatibacter_actinomyce:1e-06,1024133393___CAS-I-C___Aggregatibacter_actinomyce:1e-06,1023142876___CAS-I-C___Aggregatibacter_actinomyce:1e-06,1003919472___CAS-I-C___Aggregatibacter_actinomyce:1e-06,1023136891___CAS-I-C___Aggregatibacter_actinomyce:1e-06,1015952041___CAS-I-C___Aggregatibacter_actinomyce:1e-06,1023138134___CAS-I-C___Aggregatibacter_actinomyce:1e-06,1023144241___CAS-I-C___Aggregatibacter_actinomyce:1e-06):0.000141,1031777062___CAS-I-C___Aggregatibacter_actinomyce:0.000151)0.789:0.005461,((1023148659___CAS-I-C___Aggregatibacter_actinomyce:1e-06,1005694824___CAS-I-C___Aggregatibacter_actinomyce:1e-06,1033094909___CAS-I-C___Aggregatibacter_actinomyce:1e-06):0.005471,1300802140___CAS-NA___Aggregatibacter_actinomycet:0.000151)0.987:0.036931)0.804:0.014581,(1097660404___CAS-I-C___Aggregatibacter_actinomyce:0.000141,1025977240___CAS-I-C___Aggregatibacter_actinomyce:0.000151)0.888:0.017811)0.772:0.027631,(((1023142691___CAS-I-C___Aggregatibacter_actinomyce:1e-06,1023143945___CAS-I-C___Aggregatibacter_actinomyce:1e-06,1033091198___CAS-I-C___Aggregatibacter_actinomyce:1e-06,1003921254___CAS-I-C___Aggregatibacter_actinomyce:1e-06,1023135865___CAS-I-C___Aggregatibacter_actinomyce:1e-06,1024132909___CAS-I-C___Aggregatibacter_actinomyce:1e-06):0.000161,(1023138868___CAS-I-C___Aggregatibacter_actinomyce:0.000141,1015952316___CAS-I-C___Aggregatibacter_actinomyce:0.003221)0.985:0.002261)0.909:0.010981,1031777233___CAS-I-C___Aggregatibacter_actinomyce:0.000151)0.755:0.011471)0.835:0.031401,1021139064___CAS-I-C___Neisseria_mucosa_C102:0.033871)0.437:0.006271,(((1507405768___CAS-I-C___Haemophilus_FF7:1e-06,1507527923___CAS-I-C___Haemophilus_FF7:1e-06):0.051871,1607251149___CAS-I-C___Necropsobacter_massiliensi:0.045241)0.883:0.024331,((1706702754___CAS-I-C___Neisseria_lactamica_595_NL:0.005421,1706698299___CAS-I-C___Neisseria_lactamica_583_NL:0.000161)0.887:0.016031,1022879961___CAS-I-C___Haemophilus_haemolyticus_M:0.031101)0.851:0.019441)0.718:0.007541)0.862:0.011231)0.733:0.005221,1091657957___CAS-I-C___Haemophilus_haemolyticus_1:0.028311)0.943:0.037731,((((((1058954714___CAS-I-C___Mannheimia_haemolytica_A1:0.056501,1500833328___CAS-I-C___Mannheimia_granulomatis_DS:0.042001)0.953:0.050771,1008765788___CAS-I-C___Mannheimia_varigena_USDA_A:0.179511)0.392:0.018791,1001672556___CAS-I-C___Actinobacillus_succinogene:0.121181)0.904:0.043491,(((1018436698___CAS-I-C___Kingella_oralis_ATCC_51147:0.123971,1031787484___CAS-I-C___Neisseria_oral_taxon_020_F:0.104191)0.365:0.050101,1305848714___CAS-I-C___Conchiformibius_kuhniae_DS:0.187151)0.897:0.058591,1081884513___CAS-I-C___Chelonobacter_oris_1662:0.164651)0.768:0.022121)0.867:0.029041,(((((1023177025___CAS-I-C___Neisseria_wadsworthii_9715:0.056771,1023151282___CAS-I-C___Neisseria_shayeganii_871:0.061271)0.824:0.012551,(1022979503___CAS-I-C___Neisseria_weaveri_LMG_5135:0.057781,1022982478___CAS-I-C___Neisseria_weaveri_ATCC_512:0.049521)0.699:0.006391)0.912:0.023711,1103300347___CAS-I-C___Neisseria_83E34_83E34:0.061051)0.857:0.023461,1103297271___CAS-I-C___Neisseria_74A18_74A18:0.024461)0.908:0.039881,(1020073610___CAS-I-C___Actinobacillus_minor_202:0.081951,1093575720___CAS-I-C___Neisseria_KH1503_KH1503:0.069931)0.750:0.034821)0.867:0.032871)0.785:0.026341,1507302519___CAS-I-C___Necropsobacter_rosorum:0.119981)0.769:0.013121)0.405:0.040751,((((((((((1012564536___CAS-I-C___Mannheimia_haemolytica_890:1e-06,1017380760___CAS-I-C___Mannheimia_haemolytica_PHL:1e-06,1012557736___CAS-I-C___Mannheimia_haemolytica_890:1e-06,1007499728___CAS-I-C___Mannheimia_haemolytica_USD:1e-06,1007882105___CAS-I-C___Mannheimia_haemolytica_D17:1e-06,1042900931___CAS-I-C___Mannheimia_haemolytica_D38:1e-06,1042916559___CAS-I-C___Mannheimia_haemolytica_D19:1e-06):0.005331,(1007888638___CAS-I-C___Mannheimia_haemolytica_D15:1e-06,1042919469___CAS-I-C___Mannheimia_haemolytica_MhB:1e-06,1007593876___CAS-I-C___Mannheimia_haemolytica_M42:1e-06,1008015272___CAS-I-C___Mannheimia_haemolytica_USM:1e-06,1007502610___CAS-I-C___Mannheimia_haemolytica_USD:1e-06,1034010444___CAS-I-C___Mannheimia_haemolytica_6_H:1e-06):0.000141)0.900:0.010721,1042913765___CAS-I-C___Mannheimia_haemolytica_MhS:0.000151)0.756:0.007791,1008768493___CAS-I-C___Mannheimia_varigena_USDA_A:0.052171)0.428:0.014691,1301229045___CAS-I-C___Actinobacillus_capsulatus:0.037281)0.866:0.016191,1008774510___CAS-I-C___Bibersteinia_trehalosi_USD:0.041731)0.752:0.008001,1008764387___CAS-I-C___Mannheimia_varigena_USDA_A:0.016701)0.877:0.016311,((1007899858___CAS-I-C___Mannheimia_haemolytica_D17:1e-06,1086544168___CAS-I-C___Mannheimia_haemolytica_MH1:1e-06,1011316577___CAS-I-C___Mannheimia_haemolytica_USD:1e-06,1020313109___CAS-I-C___Mannheimia_haemolytica_A2:1e-06):0.000141,1020315144___CAS-I-C___Mannheimia_haemolytica_A2:0.010641)0.948:0.035791)0.997:0.115651,((1008772237___CAS-I-C___Bibersteinia_trehalosi_USD:0.000141,1007452904___CAS-I-C___Bibersteinia_trehalosi_USD:0.000151)0.715:0.005721,1008775129___CAS-I-C___Bibersteinia_trehalosi_USD:0.050111)0.982:0.077531)0.887:0.043281,1075276821___CAS-I-C___Moraxella_bovoculi_237:0.308911)0.554:0.022731)0.875:0.061801,(((((1081835467___CAS-I-C___Gallibacterium_anatis_Gerl:1e-06,1045707997___CAS-I-C___Gallibacterium_anatis_1265:1e-06,1081856080___CAS-I-C___Gallibacterium_anatis_1067:1e-06,1081874773___CAS-I-C___Gallibacterium_anatis_4895:1e-06):0.000151,(1081853525___CAS-I-C___Gallibacterium_anatis_DSM:1e-06,1302175761___CAS-I-C___Gallibacterium_anatis_DSM:1e-06):0.005361)0.846:0.005391,(1081852113___CAS-I-C___Gallibacterium_anatis_1797:0.005361,1081838865___CAS-I-C___Gallibacterium_anatis_Gerl:0.000141)0.000:0.000141)0.406:0.000161,1081860397___CAS-I-C___Gallibacterium_anatis_Avic:0.005351)0.896:0.000141,((1081830147___CAS-I-C___Gallibacterium_anatis_21T2:1e-06,1081863611___CAS-I-C___Gallibacterium_anatis_23T1:1e-06,1081872569___CAS-I-C___Gallibacterium_anatis_23K1:1e-06):0.000151,1081864467___CAS-I-C___Gallibacterium_anatis_1215:0.005321)0.737:0.010631)1.000:0.256441)0.881:0.056371,1000163668___CAS-I-C___Mannheimia_succiniciproduc:0.147351)0.899:0.096471,(1026077116___CAS-I-C___Pasteurella_bettyae_CCUG_2:0.020221,1608305588___CAS-I-C___Mannheimia_MG13_MG13:0.013821)1.000:0.310421)0.890:0.070041,1029728795___CAS-I-C___Rheinheimera_nanhaiensis_E:0.185961)0.968:0.121651,((((1046438615___CAS-I-C___Marinobacter_C1S70_C1S70:0.005381,1109265123___CAS-I-C___Marinobacter_LQ44_LQ44:0.044291)0.196:0.010431,1046417253___CAS-I-C___Marinobacter_ES_1_ES_1:0.005571)0.983:0.069631,(1300862650___CAS-I-C___Marinobacter_lipolyticus_B:0.008681,1019543152___CAS-I-C___Marinobacter_ELB17_ELB17:0.007381)0.999:0.149321)0.802:0.023991,(1607640154___CAS-I-C___Marinobacter_excellens_HL:1e-06,1103527042___CAS-I-C___Marinobacter_excellens_HL:1e-06):0.099051)0.994:0.143201)0.746:0.060641,(1402538583___CAS-I-C___Thiomicrospira_Kp2_Kp2:0.149381,1502855226___CAS-I-C___Thiomicrospira_MA2_6_MA2_6:0.092981)0.999:0.183441)0.869:0.041221,((((((((1300650229___CAS-I-C___Dickeya_dianthicola_NCPPB:1e-06,1701645120___CAS-I-C___Dickeya_dianthicola_RNS04:1e-06,1303717457___CAS-I-C___Dickeya_chrysanthemi_NCPPB:1e-06,1306191658___CAS-I-C___Dickeya_dianthicola_IPO_98:1e-06):0.005291,(1300662174___CAS-I-C___Dickeya_dianthicola_GBBC_2:1e-06,1303713403___CAS-I-C___Dickeya_CSL_RW240_CSL_RW24:1e-06,1300659327___CAS-I-C___Dickeya_dianthicola_GBBC_2:1e-06,1300669894___CAS-I-C___Dickeya_dianthicola_NCPPB:1e-06):0.005401)0.808:0.022011,(1303725656___CAS-I-C___Dickeya_dadantii_NCPPB_898:0.005371,1003717811___CAS-I-C___Dickeya_dadantii_3937:0.000141)0.779:0.021971)1.000:0.277611,((1606176415___CAS-I-C___Aeromonas_veronii_sobria:0.033201,1604894147___CAS-I-C___Aeromonas_ZOR0001_ZOR0001:0.016411)0.459:0.010781,1606088546___CAS-I-C___Aeromonas_fluvialis_LMG_24:0.000151)0.999:0.166621)0.809:0.052261,1803381942___CAS-I-C___Serratia_rubidaea_CIP_1032:0.230421)0.870:0.053121,((((1020296371___CAS-I-C___Vibrio_metschnikovii_CIP_6:0.019601,1081356024___CAS-I-C___Vibrio_navarrensis_ATCC_51:0.010781)0.916:0.060791,1203217820___CAS-I-C___Pseudoalteromonas_flavipul:0.104891)0.995:0.196601,((1089011630___CAS-I-C___Pseudoalteromonas_rubra_S2:0.013521,1097545217___CAS-I-C___Pseudoalteromonas_rubra_OC:0.030621)0.996:0.196111,1031476952___CAS-I-C___Providencia_burhodogranari:0.295901)0.627:0.046361)0.979:0.175591,1032983080___CAS-I-C___Photobacterium_marinum_AK1:0.254461)0.981:0.135761)0.612:0.040221,1305254306___CAS-I-C___Ferrimonas_kyonanensis_DSM:0.379731)0.114:0.044721,((1002611052___CAS-I-C___Teredinibacter_turnerae_T7:0.000161,1302054380___CAS-I-C___Teredinibacter_turnerae_T7:0.010371)0.798:0.005111,1302437555___CAS-I-C___Teredinibacter_turnerae_T8:0.000141)1.000:0.555021)0.784:0.032551)0.916:0.076101,((((((((1301106959___CAS-I-C___Oligella_ureolytica_DSM_18:0.354721,1088303842___CAS-I-C___Gammaproteobacteria_bacter:0.255641)0.899:0.090781,1124188782___CAS-I-C___Legionella_birminghamensis:0.348971)0.200:0.031441,(1406949234___CAS-I-C___Legionella_pneumophila_pne:1e-06,1406923403___CAS-I-C___Legionella_pneumophila_pne:1e-06):0.440881)0.316:0.036921,1304599351___CAS-I-C___Methylohalobius_crimeensis:0.271711)0.872:0.075411,((1001058273___CAS-I-C___Methylobacillus_flagellatu:0.287861,1204979207___CAS-I-C___Limnohabitans_Rim28_Rim28:0.459381)0.576:0.079701,1007540535___CAS-I-C___Thalassolituus_oleivorans:0.337521)0.715:0.082491)0.901:0.076951,1001985255___CAS-I-C___Cellvibrio_japonicus_Ueda1:0.304361)0.726:0.076041,(1902874650___CAS-I-C___Gammaproteobacteria_bacter:0.367861,1000937913___CAS-I-C___Hahella_chejuensis_KCTC_23:0.397871)0.938:0.122521)0.901:0.086841,1507043605___CAS-NA___Stenoxybacter_acetivorans_D:0.264711)0.199:0.039461)0.858:0.108531,((1081379466___CAS-I-C___Taylorella_equigenitalis_M:0.000141,1006307988___CAS-I-C___Taylorella_equigenitalis_A:0.005011)0.714:0.024661,1501776276___CAS-I-C___Taylorella_asinigenitalis:0.006361)1.000:1.112791)0.967:0.230561)0.898:0.050091,(((((((1015057894___CAS-I-C___Nitrosomonas_ureae_Nm10:0.011441,1004086079___CAS-I-C___Nitrosomonas_AL212_AL212:0.005751)0.982:0.112021,1088573302___CAS-NA___Methylococcaceae_bacterium:0.178271)0.891:0.068021,1300876607___CAS-I-C___Methylosarcina_fibrata_AML:0.125931)0.662:0.044241,1005035582___CAS-I-C___Methylomonas_methanica_MC0:0.103801)0.885:0.068321,(1300013787___CAS-I-C___Methylomicrobium_buryatens:0.011521,1012678597___CAS-I-C___Methylomicrobium_alcaliphi:0.000141)0.891:0.063021)0.976:0.139501,(1501568710___CAS-I-C___Psychrobacter_phenylpyruvi:0.030251,1302538221___CAS-I-C___Psychrobacter_lutiphocae_D:0.066851)1.000:0.241631)0.991:0.247851,1123803201___CAS-I-C___Akkermansia_KLE1797_KLE179:0.685021)0.845:0.097781)0.847:0.037531,((((((((((((((((1081781593___CAS-I-C___Xanthomonas_campestris_are:1e-06,1085430197___CAS-I-C___Xanthomonas_citri_citri:1e-06,1012516048___CAS-I-C___Xanthomonas_citri_citri:1e-06,1115004229___CAS-I-C___Xanthomonas_citri_citri:1e-06,1085503919___CAS-I-C___Xanthomonas_citri_citri:1e-06,1085494747___CAS-I-C___Xanthomonas_citri_citri:1e-06,1115088586___CAS-I-C___Xanthomonas_citri_citri:1e-06,1085739158___CAS-I-C___Xanthomonas_citri_citri:1e-06,1200093402___CAS-I-C___Xanthomonas_campestris_mus:1e-06,1028608721___CAS-I-C___Xanthomonas_axonopodis_pun:1e-06,1027833387___CAS-I-C___Xanthomonas_vasicola_vascu:1e-06,1700817677___CAS-I-C___Xanthomonas_citri_citri:1e-06,1027824984___CAS-I-C___Xanthomonas_vasicola_vascu:1e-06,1027817652___CAS-I-C___Xanthomonas_campestris_mus:1e-06,1085427035___CAS-I-C___Xanthomonas_citri_citri:1e-06,1085485833___CAS-I-C___Xanthomonas_citri_citri:1e-06,1085490112___CAS-I-C___Xanthomonas_citri_citri:1e-06,1012511426___CAS-I-C___Xanthomonas_citri_citri:1e-06,1115030780___CAS-I-C___Xanthomonas_citri_citri:1e-06,1012506807___CAS-I-C___Xanthomonas_citri_citri:1e-06,1027800914___CAS-I-C___Xanthomonas_campestris_mus:1e-06,1700822300___CAS-I-C___Xanthomonas_citri_citri:1e-06,1085480827___CAS-I-C___Xanthomonas_citri_citri:1e-06,1081916302___CAS-I-C___Xanthomonas_vasicola_NCPPB:1e-06,1027807343___CAS-I-C___Xanthomonas_campestris_mus:1e-06,1027842415___CAS-I-C___Xanthomonas_vasicola_vascu:1e-06,1027829184___CAS-I-C___Xanthomonas_vasicola_vascu:1e-06,1027816779___CAS-I-C___Xanthomonas_campestris_mus:1e-06,1097655093___CAS-I-C___Xanthomonas_campestris_mus:1e-06,1115035613___CAS-I-C___Xanthomonas_citri_citri:1e-06,1115049481___CAS-I-C___Xanthomonas_citri_citri:1e-06,1085517959___CAS-I-C___Xanthomonas_citri_citri:1e-06,1114989495___CAS-I-C___Xanthomonas_citri_citri:1e-06,1085446030___CAS-I-C___Xanthomonas_citri_citri:1e-06,1012520664___CAS-I-C___Xanthomonas_citri_citri:1e-06,1700813089___CAS-I-C___Xanthomonas_citri_citri:1e-06,1085460834___CAS-I-C___Xanthomonas_citri_citri:1e-06,1115013970___CAS-I-C___Xanthomonas_citri_citri:1e-06,1007497862___CAS-I-C___Xanthomonas_citri_citri_Aw:1e-06,1115024084___CAS-I-C___Xanthomonas_citri_citri:1e-06,1027833009___CAS-I-C___Xanthomonas_vasicola_vascu:1e-06,1027803327___CAS-I-C___Xanthomonas_campestris_mus:1e-06,1115074380___CAS-I-C___Xanthomonas_citri_citri:1e-06,1085455310___CAS-I-C___Xanthomonas_citri_citri:1e-06,1085476311___CAS-I-C___Xanthomonas_citri_citri:1e-06,1202189161___CAS-I-C___Xanthomonas_campestris_mus:1e-06,1081918950___CAS-I-C___Xanthomonas_vasicola_NCPPB:1e-06,1200089415___CAS-I-C___Xanthomonas_vasicola_vascu:1e-06,1115054512___CAS-I-C___Xanthomonas_citri_citri:1e-06,1085513541___CAS-I-C___Xanthomonas_citri_citri:1e-06,1027809905___CAS-I-C___Xanthomonas_campestris_mus:1e-06,1081912439___CAS-I-C___Xanthomonas_vasicola_NCPPB:1e-06):0.000141,1082133184___CAS-I-C___Xanthomonas_vasicola_NCPPB:0.000141)0.000:0.000141,((1012444070___CAS-I-C___Xanthomonas_citri_citri:1e-06,1012470687___CAS-I-C___Xanthomonas_citri_citri:1e-06,1115059574___CAS-I-C___Xanthomonas_citri_citri:1e-06,1012488406___CAS-I-C___Xanthomonas_citri_citri:1e-06,1115069557___CAS-I-C___Xanthomonas_citri_citri:1e-06,1115009212___CAS-I-C___Xanthomonas_citri_citri:1e-06,1085508483___CAS-I-C___Xanthomonas_citri_citri:1e-06,1012475130___CAS-I-C___Xanthomonas_citri_citri:1e-06,1085421987___CAS-I-C___Xanthomonas_citri_citri:1e-06,1012466240___CAS-I-C___Xanthomonas_citri_citri:1e-06,1012461812___CAS-I-C___Xanthomonas_citri_citri:1e-06,1085522597___CAS-I-C___Xanthomonas_citri_citri:1e-06,1012479555___CAS-I-C___Xanthomonas_citri_citri:1e-06,1012448496___CAS-I-C___Xanthomonas_citri_citri_UI:1e-06,1115044702___CAS-I-C___Xanthomonas_citri_citri:1e-06,1114999417___CAS-I-C___Xanthomonas_citri_citri:1e-06,1085450680___CAS-I-C___Xanthomonas_citri_citri:1e-06,1085436393___CAS-I-C___Xanthomonas_citri_citri:1e-06,1011254376___CAS-I-C___Xanthomonas_citri_citri_A3:1e-06,1012452943___CAS-I-C___Xanthomonas_citri_citri:1e-06,1115019074___CAS-I-C___Xanthomonas_citri_citri:1e-06,1085513021___CAS-I-C___Xanthomonas_citri_citri:1e-06,1012501783___CAS-I-C___Xanthomonas_citri_citri:1e-06,1007476074___CAS-I-C___Xanthomonas_axonopodis_Xac:1e-06,1012492855___CAS-I-C___Xanthomonas_citri_citri:1e-06,1115064772___CAS-I-C___Xanthomonas_citri_citri:1e-06,1085470290___CAS-I-C___Xanthomonas_citri_citri:1e-06,1114994517___CAS-I-C___Xanthomonas_citri_citri:1e-06,1085465183___CAS-I-C___Xanthomonas_citri_citri:1e-06,1012497320___CAS-I-C___Xanthomonas_citri_citri:1e-06,1085499522___CAS-I-C___Xanthomonas_citri_citri:1e-06,1013483302___CAS-I-C___Xanthomonas_citri_citri:1e-06,1085441376___CAS-I-C___Xanthomonas_citri_citri:1e-06,1114984718___CAS-I-C___Xanthomonas_citri_citri:1e-06,1012483982___CAS-I-C___Xanthomonas_citri_citri:1e-06,1012457389___CAS-I-C___Xanthomonas_citri_citri:1e-06,1806080469___CAS-I-C___Xanthomonas_citri_citri:1e-06):0.000141,1000089476___CAS-I-C___Xanthomonas_axonopodis_cit:0.007981)0.908:0.006141)0.835:0.012401,1401125351___CAS-I-C___Xanthomonas_cassavae_CFBP:0.005921)0.998:0.091761,((((1900205614___CAS-I-C___Xanthomonas_translucens_CS:1e-06,1900228909___CAS-I-C___Xanthomonas_translucens_LB:1e-06,1900211701___CAS-I-C___Xanthomonas_translucens_CR:1e-06,1900259658___CAS-I-C___Xanthomonas_translucens_XT:1e-06,1900115722___CAS-I-C___Xanthomonas_translucens_XT:1e-06,1033177229___CAS-I-C___Xanthomonas_translucens_DA:1e-06,1900112670___CAS-I-C___Xanthomonas_translucens_LB:1e-06,1900224400___CAS-I-C___Xanthomonas_translucens_LG:1e-06,1900235526___CAS-I-C___Xanthomonas_translucens_XT:1e-06,1900202030___CAS-I-C___Xanthomonas_translucens_CS:1e-06,1900236359___CAS-I-C___Xanthomonas_translucens_XT:1e-06):0.014621,1092064031___CAS-I-C___Xanthomonas_hyacinthi_DSM:0.042991)0.000:0.000151,((1101941489___CAS-I-C___Xanthomonas_translucens_po:0.000151,1605391227___CAS-I-C___Xanthomonas_translucens_ce:0.011991)0.952:0.018211,1900255520___CAS-I-C___Xanthomonas_translucens_XT:0.000141)0.805:0.006891)0.355:0.006051,(((((1121012694___CAS-I-C___Xanthomonas_translucens_B2:1e-06,1120978630___CAS-I-C___Xanthomonas_translucens_B1:1e-06,1112398476___CAS-I-C___Xanthomonas_translucens_tr:1e-06,1900253288___CAS-I-C___Xanthomonas_translucens_XT:1e-06):0.000161,(((1802644297___CAS-I-C___Xanthomonas_translucens_gr:0.000161,1101948245___CAS-I-C___Xanthomonas_translucens_ph:0.024191)0.831:0.006281,1101944518___CAS-I-C___Xanthomonas_translucens_ar:0.005981)0.000:0.000151,1032992289___CAS-I-C___Xanthomonas_translucens_tr:0.000141)0.912:0.006311)0.000:0.000161,1900242501___CAS-I-C___Xanthomonas_translucens_LW:0.012021)0.850:0.006281,1900214703___CAS-I-C___Xanthomonas_translucens_P3:0.000151)0.889:0.017951,1900222557___CAS-I-C___Xanthomonas_translucens_CS:0.013451)0.622:0.013571)0.898:0.030941)0.761:0.023261,(((((1701095547___CAS-I-C___Xanthomonas_albilineans_RE:1e-06,1701069848___CAS-I-C___Xanthomonas_albilineans_GP:1e-06,1701108164___CAS-I-C___Xanthomonas_albilineans_Xa:1e-06,1701073120___CAS-I-C___Xanthomonas_albilineans_LK:1e-06,1701082521___CAS-I-C___Xanthomonas_albilineans_GP:1e-06,1003372953___CAS-I-C___Xanthomonas_albilineans_GP:1e-06,1701092249___CAS-I-C___Xanthomonas_albilineans_MT:1e-06):0.000151,(1701088926___CAS-I-C___Xanthomonas_albilineans_GA:1e-06,1701085792___CAS-I-C___Xanthomonas_albilineans_HV:1e-06,1701063564___CAS-I-C___Xanthomonas_albilineans_HV:1e-06,1701098852___CAS-I-C___Xanthomonas_albilineans_RE:1e-06):0.005971)0.826:0.006001,1701066616___CAS-I-C___Xanthomonas_albilineans_PN:0.006591)0.742:0.006071,1701079334___CAS-I-C___Xanthomonas_GPE_39_GPE_39:0.036911)0.912:0.031881,(((1015749763___CAS-I-C___Xanthomonas_oryzae_oryzae:1e-06,1012145799___CAS-I-C___Xanthomonas_oryzae_oryzae:1e-06,1013300729___CAS-I-C___Xanthomonas_oryzae_oryzico:1e-06,1000111593___CAS-I-C___Xanthomonas_oryzae_oryzae:1e-06,1000488339___CAS-I-C___Xanthomonas_oryzae_oryzae:1e-06):0.000161,1402604494___CAS-I-C___Xanthomonas_oryzae_ATCC_35:0.063541)0.994:0.070191,(1300607358___CAS-I-C___Xanthomonas_SHU166_SHU166:0.007671,1300601940___CAS-I-C___Xanthomonas_SHU199_SHU199:0.011141)0.952:0.035841)0.792:0.017551)0.929:0.042691)0.964:0.054271,(1905241017___CAS-I-C___Xanthomonas_SN8_SN8:0.045131,1005514510___CAS-I-C___Pseudoxanthomonas_spadix_B:0.105591)0.925:0.048741)0.305:0.022121,(((1405680270___CAS-I-C___Pseudoxanthomonas_suwonens:1e-06,1405035680___CAS-I-C___Pseudoxanthomonas_suwonens:1e-06):0.096361,1406311642___CAS-I-C___Luteimonas_huabeiensis_HB2:0.204791)0.204:0.028161,1026319249___CAS-I-C___Rhodanobacter_thiooxydans:0.137201)0.529:0.011661)0.809:0.017971,1107777193___CAS-I-C___Stenotrophomonas_ginsengis:0.167271)0.865:0.030551,(1123870829___CAS-I-C___Pseudomonadales_bacterium:0.261931,1107142167___CAS-I-C___Rhodanobacter_Root561_Root:0.133961)0.861:0.056081)0.107:0.027181,(((((1603674115___CAS-I-C___Pseudomonas_aeruginosa_AZP:1e-06,1603680568___CAS-I-C___Pseudomonas_aeruginosa_AZP:1e-06,1080597607___CAS-I-C___Pseudomonas_aeruginosa_ATC:1e-06,1603011686___CAS-I-C___Pseudomonas_aeruginosa_AZP:1e-06,1604116144___CAS-I-C___Pseudomonas_aeruginosa_AZP:1e-06,1604002397___CAS-I-C___Pseudomonas_aeruginosa_AZP:1e-06,1604008438___CAS-I-C___Pseudomonas_aeruginosa_AZP:1e-06,1110685786___CAS-I-C___Pseudomonas_aeruginosa_WH:1e-06,1602400140___CAS-I-C___Pseudomonas_aeruginosa_AZP:1e-06,1602672243___CAS-I-C___Pseudomonas_aeruginosa_AZP:1e-06,1604081601___CAS-I-C___Pseudomonas_aeruginosa_AZP:1e-06):0.000141,((1201751586___CAS-I-C___Pseudomonas_aeruginosa_9BR:1e-06,1905292908___CAS-I-C___Pseudomonas_aeruginosa_19B:1e-06,1110185869___CAS-I-C___Pseudomonas_aeruginosa_WH:1e-06,1603805845___CAS-I-C___Pseudomonas_aeruginosa_AZP:1e-06,1507981670___CAS-I-C___Pseudomonas_aeruginosa_ST2:1e-06,1110399029___CAS-I-C___Pseudomonas_aeruginosa_WH:1e-06,1905299166___CAS-I-C___Pseudomonas_aeruginosa_213:1e-06,1110361663___CAS-I-C___Pseudomonas_aeruginosa_WH:1e-06,1603826210___CAS-I-C___Pseudomonas_aeruginosa_AZP:1e-06,1603817166___CAS-I-C___Pseudomonas_aeruginosa_AZP:1e-06):0.005631,1047032146___CAS-I-C___Pseudomonas_aeruginosa_BL0:0.005761)0.000:0.000141)0.898:0.027001,((1109486845___CAS-I-C___Pseudomonas_aeruginosa_WH:1e-06,1047011835___CAS-I-C___Pseudomonas_aeruginosa_BL1:1e-06,1047154130___CAS-I-C___Pseudomonas_aeruginosa_BWH:1e-06,1604471755___CAS-I-C___Pseudomonas_aeruginosa_AZP:1e-06,1805594690___CAS-I-C___Pseudomonas_aeruginosa:1e-06,1087473019___CAS-I-C___Pseudomonas_HMSC05H02_HMSC:1e-06,1602332136___CAS-I-C___Pseudomonas_aeruginosa_AZP:1e-06,1076973303___CAS-I-C___Pseudomonas_aeruginosa_MRS:1e-06,1109483153___CAS-I-C___Pseudomonas_aeruginosa_WH:1e-06):0.005791,(1064780394___CAS-I-C___Pseudomonas_aeruginosa_357:1e-06,1064786708___CAS-I-C___Pseudomonas_aeruginosa_357:1e-06):0.000141)0.757:0.008021)0.996:0.139691,(1001074998___CAS-I-C___Pseudomonas_stutzeri_A1501:1e-06,1706451401___CAS-I-C___Pseudomonas_stutzeri_267_P:1e-06,1041552032___CAS-I-C___Pseudomonas_stutzeri_B1SMN:1e-06):0.152321)0.860:0.051471,1305288542___CAS-I-C___Pseudomonas_azotifigens_DS:0.233551)0.878:0.052401)0.946:0.043841,((((((((1904905216___CAS-I-C___Delftia_tsuruhatensis_NBRC:1e-06,1701490469___CAS-I-C___Delftia_acidovorans_CM13:1e-06):0.000141,1076930933___CAS-I-C___Delftia_670_670:0.000161)0.721:0.004111,1076938555___CAS-I-C___Delftia_tsuruhatensis_391:0.014441)0.738:0.011221,1040970793___CAS-I-C___Delftia_acidovorans_CCUG_1:0.000161)0.027:0.017411,1079468481___CAS-I-C___Delftia_acidovorans_2167:0.000611)0.900:0.052091,1100346982___CAS-I-C___Achromobacter_DMS1_DMS1:0.132811)0.906:0.044021,1507040110___CAS-I-C___Xenophilus_azovorans_DSM_1:0.127491)0.932:0.079161,(((((1802944089___CAS-I-C___Acidovorax_avenae_T10_61:0.023831,1004130359___CAS-I-C___Acidovorax_avenae_avenae_A:0.011991)0.944:0.024241,1501737810___CAS-I-C___Acidovorax_oryzae_ATCC_198:0.030511)0.681:0.006021,1201583527___CAS-I-C___Acidovorax_avenae_avenae_R:0.005661)0.998:0.128131,1501841174___CAS-I-C___Simplicispira_psychrophila:0.144781)0.791:0.038301,1005082412___CAS-I-C___Ramlibacter_tataouinensis:0.263821)0.572:0.004331)0.901:0.069341)0.298:0.015011,((1121217864___CAS-I-C___Burkholderia_humi_Vandamme:0.075921,1106420725___CAS-I-C___Burkholderia_Leaf177_Leaf1:0.216671)0.665:0.047421,1121226751___CAS-I-C___Burkholderia_telluris:0.183491)0.999:0.208791)0.458:0.019441,((((((1803830780___CAS-I-C___Thauera_DNT_1_JCM_12309:1e-06,1031093376___CAS-I-C___Thauera_aminoaromatica_S2:1e-06):0.052921,(1031082269___CAS-I-C___Thauera_27_27:0.014151,1023174459___CAS-I-C___Thiorhodospira_sibirica_AT:0.048011)0.941:0.030821)0.669:0.014561,1031091233___CAS-I-C___Thauera_63_63:0.061821)0.987:0.114561,((1302566892___CAS-I-C___Solimonas_variicoloris_DSM:0.011421,1305511895___CAS-I-C___Solimonas_flava_DSM_18980:0.018981)0.932:0.087831,1402336659___CAS-I-C___Solimonas_soli_DSM_21787:0.098351)0.999:0.175351)0.853:0.036341,1005317648___CAS-I-C___Marichromatium_purpuratum:0.226301)0.243:0.017671,(((1002290149___CAS-I-C___Azotobacter_vinelandii_DJ:1e-06,1007605152___CAS-I-C___Azotobacter_vinelandii_CA:1e-06,1007610201___CAS-I-C___Azotobacter_vinelandii_CA6:1e-06):0.080821,1304445093___CAS-I-C___Aquaspirillum_serpens_DSM:0.120611)0.941:0.073681,(1301997029___CAS-I-C___Methyloversatilis_universa:0.184761,1000158997___CAS-I-C___Chromobacterium_violaceum:0.223461)0.795:0.046381)0.958:0.070101)0.868:0.038311)0.971:0.088661,((((((((((((((1049665489___CAS-I-C___Rhodobacter_capsulatus_Y26:1e-06,1049569985___CAS-I-C___Rhodobacter_capsulatus_B6:1e-06,1049601259___CAS-I-C___Rhodobacter_capsulatus_R12:1e-06,1002414100___CAS-I-C___Rhodobacter_capsulatus_SB:1e-06,1049554411___CAS-I-C___Rhodobacter_capsulatus_DE4:1e-06):0.143051,1002281249___CAS-I-C___Rhodobacter_sphaeroides_KD:0.140501)0.854:0.034681,((1003935669___CAS-I-C___Ketogulonicigenium_vulgare:1e-06,1014688475___CAS-I-C___Ketogulonicigenium_vulgare:1e-06):0.196751,(1501008140___CAS-I-C___Paracoccus_yeei_ATCC_BAA_5:0.071451,1201619342___CAS-I-C___Paracoccus_denitrificans_S:0.140201)0.855:0.041081)0.901:0.047361)0.937:0.066181,1107120852___CAS-I-C___Mesorhizobium_Root552_Root:0.150361)0.027:0.017381,(1065194722___CAS-I-C___Pseudomonas_bauzanensis_W1:1e-06,1059019769___CAS-I-C___Aquamicrobium_defluvii_W13:1e-06):0.210201)0.153:0.029741,((((1305730644___CAS-I-C___Rhizobium_leguminosarum_vi:0.121921,1000893825___CAS-I-C___Nitrobacter_winogradskyi_N:0.161261)0.248:0.011001,1302069649___CAS-I-C___Verrucomicrobium_3C_3C:0.221061)0.872:0.036981,(1403785716___CAS-I-C___Martelella_AD_3_AD_3:1e-06,1016500315___CAS-I-C___Martelella_AD_3_AD_3:1e-06):0.171321)0.420:0.021251,((1002808626___CAS-I-C___Zymomonas_mobilis_mobilis:0.056361,1005144878___CAS-I-C___Zymomonas_mobilis_pomaceae:0.059411)1.000:0.181041,1048767308___CAS-I-C___Shinella_DD12_DD12:0.091191)0.877:0.047781)0.923:0.055191)0.886:0.030331,((1605598404___CAS-I-C___Halocynthiibacter_arcticus:0.222771,1302570955___CAS-I-C___Woodsholea_maritima_DSM_17:0.580861)0.691:0.108361,1304934219___CAS-I-C___Stappia_stellulata_DSM_588:0.206311)0.000:0.026921)0.798:0.061301,(1065287896___CAS-I-C___Rhodomicrobium_udaipurense:0.030581,1003987158___CAS-I-C___Rhodomicrobium_vannielii_A:0.027941)1.000:0.287271)0.149:0.024801,(1501882677___CAS-I-C___Afifella_pfennigii_DSM_171:0.177011,1106494525___CAS-I-C___Aureimonas_Leaf454_Leaf454:0.199951)0.954:0.081921)0.905:0.033911,(((((1005361440___CAS-I-C___Rhodospirillum_rubrum_F11:1e-06,1000957698___CAS-I-C___Rhodospirillum_rubrum_ATCC:1e-06):0.167851,(1029516700___CAS-I-C___Phaeospirillum_molischianu:0.039691,1042873721___CAS-I-C___Phaeospirillum_fulvum_MGU:0.023961)0.938:0.062201)0.933:0.083501,((1097566242___CAS-I-C___Pannonibacter_phragmitetus:0.000161,1015361696___CAS-I-C___Pannonibacter_phragmitetus:0.024491)0.966:0.082521,1015362628___CAS-I-C___Pannonibacter_phragmitetus:0.114101)0.996:0.117141)0.814:0.033851,((1115844746___CAS-I-C___Chelatococcus_sambhunathii:1e-06,1806741953___CAS-I-C___Chelatococcus_sambhunathii:1e-06):0.040421,(1204431880___CAS-I-C___Chelatococcus_GW1_GW1:1e-06,1014077724___CAS-I-C___Chelatococcus_CO_6_CO_6:1e-06):0.028311)1.000:0.173151)0.377:0.023451,1073901523___CAS-I-C___Hyphomonas_polymorpha_PS72:0.193951)0.208:0.011841)0.953:0.066541,1506915979___CAS-I-C___Beijerinckia_mobilis_UQM_1:0.286461)0.819:0.028511,(((((1702348992___CAS-I-C___Rhodopseudomonas_palustris:0.030961,1004154202___CAS-I-C___Rhodopseudomonas_palustris:0.000151)0.906:0.047041,1404434254___CAS-I-C___Rhodopseudomonas_palustris:0.067171)1.000:0.157851,((1008491132___CAS-I-C___Hyphomicrobium_nitrativora:0.117451,1302678175___CAS-I-C___Hyphomicrobium_zavarzinii:0.192151)0.096:0.027001,1507254538___CAS-I-C___bacterium_YEK0313:0.155631)0.871:0.039371)0.105:0.016561,(((1014698468___CAS-I-C___Blastochloris_viridis_ATCC:1e-06,1015175575___CAS-I-C___Blastochloris_viridis:1e-06,1016013520___CAS-I-C___Blastochloris_viridis_DSM:1e-06):0.109231,1029413839___CAS-I-C___Rhodovulum_PH10_PH10:0.096101)0.912:0.040191,1017266597___CAS-I-C___Nitrobacter_Nb_311A_Nb_311:0.225401)0.947:0.063841)0.945:0.069361,1204439262___CAS-I-C___Methylocystis_parvus_OBBP:0.304621)0.156:0.024891)1.000:0.214181,(((((((((((1106703862___CAS-I-C___Methylobacterium_Leaf466_L:0.170441,1095559967___CAS-I-C___Methylobacterium_aquaticum:0.145601)0.092:0.022221,(1095575030___CAS-I-C___Methylobacterium_variabile:0.211871,1002456251___CAS-I-C___Methylobacterium_nodulans:0.030651)0.993:0.108221)0.853:0.029491,((1204910895___CAS-I-C___Roseomonas_B5_B5:1e-06,1501019155___CAS-I-C___Roseomonas_mucosa_ATCC_BAA:1e-06):0.006021,1112012125___CAS-I-C___Roseomonas_mucosa_SAVE376:0.000161)1.000:0.249661)0.196:0.026891,(1304840632___CAS-I-C___Inquilinus_limosus_DSM_160:0.103921,1502336558___CAS-I-C___Bosea_117_117:0.169801)0.945:0.067851)0.696:0.017691,1030715881___CAS-I-C___Acidocella_MX_AZ02_MX_AZ02:0.426451)0.865:0.045031,1506848925___CAS-I-C___Rhizobiales_bacterium_YIM:0.140481)0.962:0.089711,(((((1201880273___CAS-I-C___Sphingomonas_elodea_ATCC_3:0.040851,1006441298___CAS-I-C___Sphingobium_SYK_6_SYK_6:0.010761)0.962:0.081801,1043013971___CAS-I-C___Sphingobium_lactosutens_DS:0.144701)0.918:0.061081,1304482899___CAS-I-C___Sandarakinorhabdus_limnoph:0.242721)0.763:0.020321,1304807011___CAS-I-C___Porphyrobacter_cryptus_DSM:0.146341)0.805:0.030261,1003837703___CAS-I-C___Parvularcula_bermudensis_H:0.263791)0.953:0.071151)0.813:0.063191,((((1021740973___CAS-I-C___Acetobacter_pomorum_DM001:1e-06,1080568331___CAS-I-C___Acetobacter_pomorum_DmCS_0:1e-06):0.048011,1500337405___CAS-I-C___Acetobacter_persici_JCM_25:0.000151)0.999:0.195561,(1083065287___CAS-I-C___Acetobacter_tropicalis_NBR:0.024291,1080564384___CAS-I-C___Acetobacter_tropicalis_DmC:0.000141)0.985:0.133681)0.996:0.160481,(1002331716___CAS-I-C___Gluconacetobacter_diazotro:1e-06,1003305482___CAS-I-C___Gluconacetobacter_diazotro:1e-06):0.178941)0.904:0.070421)0.905:0.069001,1102584596___CAS-I-C___Novosphingobium_AAP83_AAP8:0.324871)0.941:0.103021,(((1057718325___CAS-I-C___Skermanella_stibiiresisten:0.197211,1201805695___CAS-I-C___Nitrospirillum_amazonense:0.176701)0.820:0.089741,1303600916___CAS-I-C___Azospirillum_brasilense_FP:0.173721)0.296:0.040271,1306010673___CAS-I-C___Azospirillum_halopraeferen:0.167271)0.389:0.055901)0.897:0.066531,(1507083612___CAS-I-C___Methylocapsa_aurea_KYG_T:0.094761,1506863206___CAS-I-C___Methylosinus_PW1_PW1:0.039551)1.000:0.282331)0.748:0.018471)0.342:0.014831,(((((1506623516___CAS-I-C___Maribius_MOLA_401_MOLA_401:0.136281,1104781513___CAS-I-C___Jannaschia_rubra_CECT_5088:0.021911)0.507:0.026771,1086231979___CAS-I-C___Jannaschia_aquimarina_GSW:0.056661)0.770:0.019261,1029975560___CAS-I-C___Oceaniovalibus_guishaninsu:0.089381)0.996:0.159991,1903008634___CAS-I-C___Celeribacter_NH195_NH195:0.217671)0.946:0.110581,1006121866___CAS-I-C___Tistrella_mobilis_KA081020:0.413061)0.972:0.134101)0.951:0.078261)0.774:0.070861,((((1115309411___CAS-I-C___Halomonas_54_146:0.042541,1301775664___CAS-I-C___Halomonas_zhanjiangensis_D:0.016771)0.997:0.203251,1202756766___CAS-I-C___Halomonas_KM_1_KM_1:0.040681)0.917:0.102731,1302557239___CAS-I-C___Kushneria_aurantia_DSM_213:0.162621)0.625:0.098911,1022529027___CAS-I-C___Salinisphaera_shabanensis:0.350591)0.961:0.146041)0.977:0.106431)0.428:0.015481,(1904232022___CAS-I-C___Pseudovibrio_hongkongensis:0.375951,1103509341___CAS-I-C___Rhodobacteraceae_bacterium:0.356451)0.987:0.224451)0.705:0.081631,1008537118___CAS-I-C___Salinispira_pacifica_L21_R:0.553111)0.875:0.079971,(((((((((((((((((1202727313___CAS-I-C___Leptospira_interrogans_Cop:1e-06,1300234064___CAS-I-C___Leptospira_interrogans_Cop:1e-06,1300143110___CAS-I-C___Leptospira_interrogans_Cop:1e-06,1201384891___CAS-I-C___Leptospira_interrogans_Cop:1e-06,1300190407___CAS-I-C___Leptospira_interrogans_Ict:1e-06,1300219520___CAS-I-C___Leptospira_interrogans_Cop:1e-06,1300231268___CAS-I-C___Leptospira_interrogans_Cop:1e-06,1201401001___CAS-I-C___Leptospira_interrogans_Cop:1e-06,1201346597___CAS-I-C___Leptospira_interrogans_Cop:1e-06,1201301832___CAS-I-C___Leptospira_interrogans_Cop:1e-06,1201334782___CAS-I-C___Leptospira_interrogans_Cop:1e-06,1201467465___CAS-I-C___Leptospira_interrogans_Cop:1e-06,1904394215___CAS-I-C___Leptospira_interrogans_566:1e-06,1904397657___CAS-I-C___Leptospira_interrogans_566:1e-06,1201427362___CAS-I-C___Leptospira_interrogans_Cop:1e-06,1030764264___CAS-I-C___Leptospira_interrogans_Ict:1e-06,1300212923___CAS-I-C___Leptospira_interrogans_Cop:1e-06,1030845027___CAS-I-C___Leptospira_interrogans_HAI:1e-06,1201520494___CAS-I-C___Leptospira_interrogans_Cop:1e-06,1201415469___CAS-I-C___Leptospira_interrogans_Cop:1e-06,1201492009___CAS-I-C___Leptospira_interrogans_Cop:1e-06,1201474574___CAS-I-C___Leptospira_interrogans_Cop:1e-06,1201438597___CAS-I-C___Leptospira_interrogans_Cop:1e-06,1300104388___CAS-I-C___Leptospira_interrogans_Cop:1e-06,1201354670___CAS-I-C___Leptospira_interrogans_Cop:1e-06,1201450703___CAS-I-C___Leptospira_interrogans_Cop:1e-06,1300248614___CAS-I-C___Leptospira_interrogans_Cop:1e-06,1300119310___CAS-I-C___Leptospira_interrogans_Cop:1e-06,1300139546___CAS-I-C___Leptospira_interrogans_Cop:1e-06,1201429448___CAS-I-C___Leptospira_interrogans_Cop:1e-06,1202714602___CAS-I-C___Leptospira_interrogans_Ict:1e-06,1300107055___CAS-I-C___Leptospira_interrogans_Cop:1e-06,1904438812___CAS-I-C___Leptospira_interrogans_561:1e-06,1201503740___CAS-I-C___Leptospira_interrogans_Cop:1e-06,1201505378___CAS-I-C___Leptospira_interrogans_Cop:1e-06,1201407634___CAS-I-C___Leptospira_interrogans_Cop:1e-06,1201411564___CAS-I-C___Leptospira_interrogans_Cop:1e-06,1201358023___CAS-I-C___Leptospira_interrogans_Cop:1e-06,1300078288___CAS-I-C___Leptospira_interrogans_Cop:1e-06,1300223247___CAS-I-C___Leptospira_interrogans_Cop:1e-06,1300237157___CAS-I-C___Leptospira_interrogans_Cop:1e-06,1300110818___CAS-I-C___Leptospira_interrogans_Cop:1e-06,1300188068___CAS-I-C___Leptospira_interrogans_Cop:1e-06,1201435195___CAS-I-C___Leptospira_interrogans_Cop:1e-06,1033047856___CAS-I-C___Leptospira_interrogans_Cop:1e-06,1201381023___CAS-I-C___Leptospira_interrogans_Cop:1e-06,1202707959___CAS-I-C___Leptospira_interrogans_Ict:1e-06,1904566333___CAS-I-C___Leptospira_interrogans_566:1e-06,1000156942___CAS-I-C___Leptospira_interrogans_Cop:1e-06,1300125227___CAS-I-C___Leptospira_interrogans_Fio:1e-06,1300202241___CAS-I-C___Leptospira_interrogans_Cop:1e-06,1201453949___CAS-I-C___Leptospira_interrogans_Cop:1e-06,1024619409___CAS-I-C___Leptospira_interrogans_Cop:1e-06,1201390789___CAS-I-C___Leptospira_interrogans_Cop:1e-06,1201421833___CAS-I-C___Leptospira_interrogans_Cop:1e-06,1300129968___CAS-I-C___Leptospira_interrogans_Fio:1e-06,1102060573___CAS-I-C___Leptospira_interrogans_Cap:1e-06,1024546383___CAS-I-C___Leptospira_interrogans_UI:1e-06,1904517484___CAS-I-C___Leptospira_interrogans_566:1e-06,1201351980___CAS-I-C___Leptospira_interrogans_Cop:1e-06,1300132539___CAS-I-C___Leptospira_interrogans_Ict:1e-06,1904429506___CAS-I-C___Leptospira_interrogans_566:1e-06,1300245098___CAS-I-C___Leptospira_interrogans_Fio:1e-06,1201518645___CAS-I-C___Leptospira_interrogans_Cop:1e-06,1300241407___CAS-I-C___Leptospira_interrogans_Cop:1e-06,1300205583___CAS-I-C___Leptospira_interrogans_Cop:1e-06,1201480630___CAS-I-C___Leptospira_interrogans_Cop:1e-06,1201457136___CAS-I-C___Leptospira_interrogans_Cop:1e-06,1201367661___CAS-I-C___Leptospira_interrogans_Cop:1e-06,1300080459___CAS-I-C___Leptospira_interrogans_Cop:1e-06,1201393848___CAS-I-C___Leptospira_interrogans_Cop:1e-06,1024641541___CAS-I-C___Leptospira_interrogans_MMD:1e-06,1300195555___CAS-I-C___Leptospira_interrogans_Cop:1e-06,1201388343___CAS-I-C___Leptospira_interrogans_Cop:1e-06,1300184725___CAS-I-C___Leptospira_interrogans_Cop:1e-06,1201307338___CAS-I-C___Leptospira_interrogans_Cop:1e-06,1201376460___CAS-I-C___Leptospira_interrogans_Cop:1e-06,1201331210___CAS-I-C___Leptospira_interrogans_Cop:1e-06,1300226506___CAS-I-C___Leptospira_interrogans_Cop:1e-06,1201399569___CAS-I-C___Leptospira_interrogans_Cop:1e-06,1201515035___CAS-I-C___Leptospira_interrogans_Cop:1e-06,1300050856___CAS-I-C___Leptospira_interrogans_Cop:1e-06,1201424065___CAS-I-C___Leptospira_interrogans_Cop:1e-06,1300136559___CAS-I-C___Leptospira_interrogans_Cop:1e-06,1201308418___CAS-I-C___Leptospira_interrogans_Cop:1e-06,1300057969___CAS-I-C___Leptospira_interrogans_Cop:1e-06,1300209628___CAS-I-C___Leptospira_interrogans_Cop:1e-06,1201408703___CAS-I-C___Leptospira_interrogans_Cop:1e-06,1201488889___CAS-I-C___Leptospira_interrogans_Cop:1e-06,1201493778___CAS-I-C___Leptospira_interrogans_Cop:1e-06,1300069669___CAS-I-C___Leptospira_interrogans_Cop:1e-06,1300159291___CAS-I-C___Leptospira_interrogans_Ict:1e-06,1201363632___CAS-I-C___Leptospira_interrogans_Cop:1e-06,1102046923___CAS-I-C___Leptospira_interrogans_Pre:1e-06,1201340554___CAS-I-C___Leptospira_interrogans_Cop:1e-06,1300147933___CAS-I-C___Leptospira_interrogans_Cop:1e-06,1201443058___CAS-I-C___Leptospira_interrogans_Cop:1e-06,1024589984___CAS-I-C___Leptospira_interrogans_Ict:1e-06,1201368363___CAS-I-C___Leptospira_interrogans_Cop:1e-06,1300122003___CAS-I-C___Leptospira_interrogans_Cop:1e-06,1300151706___CAS-I-C___Leptospira_interrogans_Cop:1e-06,1202703471___CAS-I-C___Leptospira_interrogans_Cop:1e-06,1201469767___CAS-I-C___Leptospira_interrogans_Cop:1e-06,1300217232___CAS-I-C___Leptospira_interrogans_Cop:1e-06,1201483693___CAS-I-C___Leptospira_interrogans_Cop:1e-06,1202712195___CAS-I-C___Leptospira_interrogans_Ict:1e-06,1904363206___CAS-I-C___Leptospira_interrogans_566:1e-06,1300154781___CAS-I-C___Leptospira_interrogans_Cop:1e-06,1201499078___CAS-I-C___Leptospira_interrogans_Cop:1e-06,1201342982___CAS-I-C___Leptospira_interrogans_Cop:1e-06,1201445859___CAS-I-C___Leptospira_interrogans_Cop:1e-06,1201371981___CAS-I-C___Leptospira_interrogans_Cop:1e-06,1201316775___CAS-I-C___Leptospira_interrogans_Cop:1e-06,1201299272___CAS-I-C___Leptospira_interrogans_Cop:1e-06,1201475220___CAS-I-C___Leptospira_interrogans_Cop:1e-06):0.000141,((1300175722___CAS-I-C___Leptospira_interrogans_Jal:1e-06,1300171923___CAS-I-C___Leptospira_interrogans_Jal:1e-06,1093110067___CAS-I-C___Leptospira_interrogans_Mue:1e-06):0.000151,1022543574___CAS-I-C___Leptospira_interrogans_Cop:0.000141)0.000:0.000151)0.869:0.000141,(1014351521___CAS-I-C___Leptospira_interrogans_Har:1e-06,1024432965___CAS-I-C___Leptospira_interrogans_Mue:1e-06,1022583631___CAS-I-C___Leptospira_interrogans_200:1e-06,1024583842___CAS-I-C___Leptospira_interrogans_Aus:1e-06,1022555044___CAS-I-C___Leptospira_interrogans_Dja:1e-06,1022609473___CAS-I-C___Leptospira_interrogans_200:1e-06,1024557569___CAS-I-C___Leptospira_interrogans_Gri:1e-06,1904580394___CAS-I-C___Leptospira_interrogans_566:1e-06,1022558402___CAS-I-C___Leptospira_interrogans_C10:1e-06,1030758420___CAS-I-C___Leptospira_interrogans_Lor:1e-06,1030816853___CAS-I-C___Leptospira_interrogans_Pyr:1e-06,1904574944___CAS-I-C___Leptospira_interrogans_566:1e-06,1034375683___CAS-I-C___Leptospira_interrogans_200:1e-06,1024471794___CAS-I-C___Leptospira_interrogans_Pyr:1e-06,1024509308___CAS-I-C___Leptospira_interrogans_Pyr:1e-06,1034357037___CAS-I-C___Leptospira_interrogans_200:1e-06,1024529489___CAS-I-C___Leptospira_interrogans_Bat:1e-06,1030743350___CAS-I-C___Leptospira_interrogans_Bre:1e-06,1022575218___CAS-I-C___Leptospira_interrogans_200:1e-06,1024460968___CAS-I-C___Leptospira_interrogans_FPW:1e-06,1024518510___CAS-I-C___Leptospira_interrogans_Gri:1e-06,1022590105___CAS-I-C___Leptospira_interrogans_Bul:1e-06,1904449391___CAS-I-C___Leptospira_interrogans_561:1e-06,1005462813___CAS-I-C___Leptospira_interrogans_Lai:1e-06,1024381103___CAS-I-C___Leptospira_interrogans_Pyr:1e-06,1108953249___CAS-I-C___Leptospira_interrogans_Har:1e-06,1121059568___CAS-I-C___Leptospira_interrogans_702:1e-06,1003513134___CAS-I-C___Leptospira_interrogans_Lai:1e-06,1024571860___CAS-I-C___Leptospira_interrogans_UI:1e-06,1904419472___CAS-I-C___Leptospira_interrogans_566:1e-06,1030809900___CAS-I-C___Leptospira_interrogans_FPW:1e-06,1013171480___CAS-I-C___Leptospira_interrogans_Bra:1e-06,1121063278___CAS-I-C___Leptospira_interrogans_733:1e-06,1904404833___CAS-I-C___Leptospira_interrogans_566:1e-06,1034372421___CAS-I-C___Leptospira_interrogans_200:1e-06,1022551706___CAS-I-C___Leptospira_interrogans_Can:1e-06,1024389114___CAS-I-C___Leptospira_interrogans_200:1e-06):0.000141)0.121:0.024241,1012132667___CAS-I-C___Leptospira_interrogans_Lin:0.000151)0.804:0.070581,(((1904470593___CAS-I-C___Leptospira_interrogans_566:0.000151,1904474936___CAS-I-C___Leptospira_interrogans_566:0.000141)0.609:0.000151,1202680116___CAS-I-C___Leptospira_interrogans_Bra:0.000151)0.825:0.014401,1022534821___CAS-I-C___Leptospira_interrogans_Zan:0.000151)0.953:0.060791)0.822:0.084421,1202718513___CAS-I-C___Leptospira_interrogans_Bim:0.008611)0.000:0.000161,1024495576___CAS-I-C___Leptospira_interrogans_L12:0.010961)0.361:0.000141,(1024480285___CAS-I-C___Leptospira_interrogans_L09:1e-06,1034379335___CAS-I-C___Leptospira_interrogans_Pom:1e-06,1030851451___CAS-I-C___Leptospira_interrogans_Gri:1e-06,1024562572___CAS-I-C___Leptospira_interrogans_Gri:1e-06,1022586565___CAS-I-C___Leptospira_interrogans_Pom:1e-06,1024477075___CAS-I-C___Leptospira_interrogans_Med:1e-06,1080849460___CAS-I-C___Leptospira_interrogans_Lai:1e-06,1030727660___CAS-I-C___Leptospira_interrogans_Can:1e-06,1024524026___CAS-I-C___Leptospira_interrogans_UI:1e-06,1024536485___CAS-I-C___Leptospira_interrogans_UI:1e-06,1034089951___CAS-I-C___Leptospira_interrogans_Pom:1e-06,1024550982___CAS-I-C___Leptospira_interrogans_UI:1e-06,1024515583___CAS-I-C___Leptospira_interrogans_Gri:1e-06,1030717382___CAS-I-C___Leptospira_interrogans_Gri:1e-06,1024512033___CAS-I-C___Leptospira_interrogans_Heb:1e-06,1024406099___CAS-I-C___Leptospira_interrogans_Pom:1e-06,1024575476___CAS-I-C___Leptospira_interrogans_Med:1e-06,1022540741___CAS-I-C___Leptospira_interrogans_Gri:1e-06,1024496808___CAS-I-C___Leptospira_interrogans_Aut:1e-06,1034402039___CAS-I-C___Leptospira_interrogans_Kit:1e-06,1024487589___CAS-I-C___Leptospira_interrogans_Bat:1e-06,1034315270___CAS-I-C___Leptospira_interrogans_Pom:1e-06):0.000141)0.394:0.000141,1201315130___CAS-I-C___Leptospira_interrogans_Aus:0.000141)0.907:0.088311,(1904461043___CAS-I-C___Leptospira_interrogans_562:0.009551,1300095698___CAS-AM___Leptospira_interrogans_Szwa:0.030631)0.749:0.018561)0.846:0.020661,(((1030740581___CAS-I-C___Leptospira_noguchii_200103:1e-06,1904648629___CAS-I-C___Leptospira_noguchii_56190:1e-06,1024382856___CAS-I-C___Leptospira_noguchii_199300:1e-06,1024391852___CAS-I-C___Leptospira_noguchii_200700:1e-06,1024661078___CAS-I-C___Leptospira_noguchii_Autumn:1e-06):0.000151,(((1030836763___CAS-I-C___Leptospira_interrogans_HAI:1e-06,1904486418___CAS-I-C___Leptospira_noguchii_56682:1e-06):0.000141,1030753371___CAS-I-C___Leptospira_noguchii_Panama:0.005851)0.787:0.005881,1904653190___CAS-I-C___Leptospira_noguchii_56189:0.005941)0.913:0.011941)0.842:0.005921,((((1904646037___CAS-I-C___Leptospira_noguchii_56183:1e-06,1022565060___CAS-I-C___Leptospira_noguchii_200600:1e-06):0.000151,1802802022___CAS-I-C___Leptospira_noguchii_U73:0.005921)0.824:0.011891,((1904656497___CAS-I-C___Leptospira_noguchii_56271:1e-06,1034667330___CAS-I-C___Leptospira_noguchii_Hook:1e-06):0.002041,1024632185___CAS-I-C___Leptospira_interrogans_Bat:0.000151)1.000:0.009811)0.000:0.000161,(1034664026___CAS-I-C___Leptospira_noguchii_Cascat:1e-06,1034304921___CAS-I-C___Leptospira_noguchii_Bonito:1e-06):0.000141)0.000:0.000161)0.977:0.036951)0.935:0.024291,((1202744514___CAS-I-C___Leptospira_kirschneri_Grip:1e-06,1024464688___CAS-I-C___Leptospira_kirschneri_H1:1e-06,1034395058___CAS-I-C___Leptospira_kirschneri_Bulg:1e-06,1030810916___CAS-I-C___Leptospira_kirschneri_H2:1e-06,1202647766___CAS-I-C___Leptospira_kirschneri_Grip:1e-06,1202651558___CAS-I-C___Leptospira_kirschneri_Grip:1e-06,1030778098___CAS-I-C___Leptospira_kirschneri_2008:1e-06,1024403980___CAS-I-C___Leptospira_kirschneri_Grip:1e-06,1034392885___CAS-I-C___Leptospira_kirschneri_Bim:1e-06,1034347824___CAS-I-C___Leptospira_kirschneri_MMD1:1e-06,1030820488___CAS-I-C___Leptospira_kirschneri_2008:1e-06,1024454354___CAS-I-C___Leptospira_kirschneri_Grip:1e-06,1024411635___CAS-I-C___Leptospira_kirschneri_Bim:1e-06,1030828464___CAS-I-C___Leptospira_kirschneri_2008:1e-06,1202673059___CAS-I-C___Leptospira_kirschneri_Valb:1e-06,1030786162___CAS-I-C___Leptospira_kirschneri_2008:1e-06,1024458659___CAS-I-C___Leptospira_kirschneri_Soko:1e-06,1024602362___CAS-I-C___Leptospira_kirschneri_Valb:1e-06):0.000141,(((1300063631___CAS-I-C___Leptospira_kirschneri_Mozd:1e-06,1300199245___CAS-I-C___Leptospira_kirschneri_Mozd:1e-06,1104621825___CAS-I-C___Leptospira_kirschneri_Mozd:1e-06,1202682219___CAS-I-C___Leptospira_kirschneri_Mozd:1e-06,1081929596___CAS-I-C___Leptospira_kirschneri_Mozd:1e-06,1202684380___CAS-I-C___Leptospira_kirschneri_Mozd:1e-06):0.000161,(1034325308___CAS-I-C___Leptospira_kirschneri_JB:0.012231,1034345341___CAS-I-C___Leptospira_santarosai_CBC6:0.000161)0.892:0.006031)0.907:0.006071,1024419604___CAS-I-C___Leptospira_kirschneri_Cyno:0.012201)0.000:0.000151)0.000:0.000161)0.176:0.005991,1030735587___CAS-I-C___Leptospira_kirschneri_2008:0.000151)0.986:0.278951,1024353427___CAS-I-C___Leptonema_illini_DSM_21528:0.282731)1.000:0.473081,1204981966___CAS-I-C___Sulfobacillus_thermosulfid:0.604321)0.846:0.117441,(((((1020045018___CAS-I-U___Alicyclobacillus_acidocald:0.016811,1002814297___CAS-I-U___Alicyclobacillus_acidocald:0.006621)0.995:0.097351,1903255624___CAS-I-U___Alicyclobacillus_sendaiens:0.084361)0.853:0.041491,1005217274___CAS-I-U___Alicyclobacillus_acidocald:0.081311)0.763:0.049731,1904789170___CAS-I-U___Alicyclobacillus_mali_NBRC:0.227941)1.000:0.403511,(1902927085___CAS-I-C___Alicyclobacillus_acidiphil:0.222671,1306121424___CAS-I-U___Alicyclobacillus_herbarius:0.175261)0.998:0.341251)0.902:0.145081)0.400:0.048581,(((((((((((((((((((((1106032410___CAS-I-C___Pseudorhodoferax_Leaf267_L:0.081591,1106044798___CAS-I-C___Pseudorhodoferax_Leaf274_L:0.104031)0.889:0.062801,1107033539___CAS-I-C___Pelomonas_Root1444_Root144:0.219981)0.824:0.024361,(1083529392___CAS-I-C___Comamonadaceae_bacterium_B:0.067191,1011433278___CAS-I-C___Comamonadaceae_bacterium_A:0.066841)1.000:0.175711)0.322:0.020801,1001036291___CAS-I-C___Rhodoferax_ferrireducens_T:0.224721)0.941:0.072071,((1304393088___CAS-I-C___Rubrivivax_benzoatilyticus:0.000161,1021521913___CAS-I-C___Rubrivivax_benzoatilyticus:0.000141)1.000:0.197951,1002080619___CAS-I-C___Leptothrix_cholodnii_SP_6:0.097921)0.952:0.082791)0.336:0.029241,1099981839___CAS-I-C___Methylibium_NZG:0.135611)0.980:0.111411,1003074664___CAS-I-C___Aromatoleum_aromaticum_EbN:0.158651)0.901:0.053041,1300878708___CAS-I-C___Methyloversatilis_thermoto:0.281461)0.754:0.042761,1305799639___CAS-I-C___Chitinimonas_koreensis_DSM:0.273671)0.838:0.035811,(((((((1501023842___CAS-I-C___Herminiimonas_CN_CN:0.039591,1506251614___solo___Ferrovum_myxofaciens_P3G:0.105581)0.226:0.003611,1506251613___NA___Ferrovum_myxofaciens_P3G:0.131691)0.909:0.078151,1002892927___CAS-I-C___Halothiobacillus_neapolita:0.107631)0.570:0.022771,1301002863___CAS-I-C___Thiobacillus_thioparus_DSM:0.089511)0.730:0.059051,1506092535___CAS-I-C___Acidithiobacillus_ferrooxi:0.172111)0.842:0.027331,((1023181984___CAS-I-C___Thiorhodovibrio_970_970:0.172831,1048642021___CAS-I-C___uncultured_Thiohalocapsa_P:0.236691)0.940:0.087781,1902100678___CAS-I-C___Thiocapsa_KS1_KS1:0.137501)0.954:0.097041)0.838:0.052311,1305279116___CAS-I-C___Tepidiphilus_margaritifer:0.377901)0.973:0.095371)0.405:0.030611,1021946993___CAS-I-C___Oxalobacteraceae_bacterium:0.451851)0.354:0.019221,((((1506417555___CAS-I-C___uncultured_Chromatiaceae_b:0.001241,1506417564___CAS-I-C___uncultured_Chromatiaceae_b:0.036561)1.000:0.320621,1058990354___CAS-I-C___Thiorhodococcus_AK35_AK35:0.139411)0.857:0.127641,1012677794___CAS-I-C___Methylomicrobium_alcaliphi:0.620331)0.220:0.038171,1012067610___CAS-I-C___Rhodocyclaceae_bacterium_P:0.359641)0.956:0.071341)0.948:0.074231,((1122737764___CAS-I-C___Nitrosomonas_europaea:0.094471,1001233617___CAS-I-C___Nitrosomonas_eutropha_C91:0.090671)0.977:0.097171,1013150509___CAS-I-C___Nitrosomonas_communis_Nm2:0.100721)0.961:0.081501)0.877:0.039541,(1900461183___CAS-I-C___Gammaproteobacteria_bacter:0.090681,1900535774___CAS-I-C___Gammaproteobacteria_bacter:0.087781)0.996:0.154101)0.966:0.106721,(((((1500880475___CAS-I-C___Thiothrix_lacustris_DSM_21:0.117601,1025999820___CAS-I-C___Thiothrix_nivea_DSM_5205:0.081551)0.994:0.138911,1302239446___CAS-I-C___Thiothrix_flexilis_DSM_146:0.159021)0.126:0.025711,1300733551___CAS-I-C___Thiothrix_disciformis_DSM:0.109641)0.997:0.210271,(((1205054782___CAS-I-C___Methylococcus_capsulatus_T:1e-06,1305097594___CAS-I-C___Methylococcus_capsulatus_T:1e-06):0.028751,1000239754___CAS-I-C___Methylococcus_capsulatus_B:0.006971)0.989:0.196481,1305590039___CAS-I-C___Methylocaldum_szegediense:0.312051)0.712:0.111261)0.987:0.170291,(1096275503___CAS-I-C___Candidatus_Competibacter_d:0.222731,1002887460___CAS-I-C___Nitrosococcus_halophilus_N:0.189001)0.984:0.131311)0.299:0.034331)0.904:0.057201,(((1900181319___CAS-I-C___nitrifying_bacterium_enric:1e-06,1015173138___CAS-I-C___Candidatus_Nitrospira_inop:1e-06,1900175005___CAS-I-C___nitrifying_bacterium_enric:1e-06):0.235691,(1122738762___CAS-NA___Nitrospira_OLB3:0.051401,1111487396___CAS-I-C___Candidatus_Nitrospira_nitr:0.074021)0.950:0.061371)0.924:0.084831,((1000961195___CAS-I-C___Moorella_thermoacetica_ATC:1e-06,1014047536___CAS-I-C___Moorella_thermoacetica_DSM:1e-06,1014050179___CAS-I-C___Moorella_thermoacetica_DSM:1e-06):0.021681,1104100170___CAS-I-C___Moorella_glycerini_NMP:0.025641)1.000:0.341981)0.876:0.057601)0.863:0.084431,((((1024368795___CAS-I-C___Geobacter_metallireducens:1e-06,1000922939___CAS-I-C___Geobacter_metallireducens:1e-06):0.078611,1011280648___CAS-I-C___Geobacter_pickeringii_G13:0.035851)0.968:0.122671,1001589909___CAS-I-C___Geobacter_uraniireducens_R:0.193721)0.302:0.078791,1002499844___CAS-I-C___Geobacter_daltonii_FRC_32:0.153951)1.000:0.333571)0.890:0.090971,((((((((((1097180137___CAS-I-C___Geobacillus_stearothermoph:1e-06,1097173623___CAS-I-C___Geobacillus_stearothermoph:1e-06,1013956476___CAS-I-C___Geobacillus_LC300_LC300:1e-06,1097172657___CAS-I-C___Geobacillus_stearothermoph:1e-06):0.000141,1013478609___CAS-I-C___Geobacillus_12AMOR1_12AMOR:0.000151)0.927:0.011901,(1093359793___CAS-I-C___Geobacillus_T6_T6:1e-06,1500163719___CAS-I-C___Geobacillus_thermocatenula:1e-06):0.000161)0.934:0.005961,1502009319___CAS-I-C___Geobacillus_CAMR12739_CAMR:0.000161)0.928:0.022211,(1700551918___CAS-I-C___Anoxybacillus_ATCC_BAA_255:0.027211,1102336215___CAS-I-C___Geobacillus_BCO2_BCO2:0.182261)0.646:0.000121)0.846:0.018761,(((1806182444___CAS-I-C___Campylobacter_jejuni_Campy:1e-06,1806205505___CAS-I-C___Campylobacter_jejuni_Campy:1e-06,1806177951___CAS-I-C___Campylobacter_jejuni_Campy:1e-06,1032414230___CAS-I-C___Anoxybacillus_flavithermus:1e-06):0.000141,1806250940___CAS-I-C___Campylobacter_jejuni_Campy:0.011881)1.000:0.105991,(1700523965___CAS-I-C___Geobacillus_kaustophilus_E:0.000151,1087054281___CAS-I-C___Geobacillus_kaustophilus_E:0.005801)0.953:0.031451)0.824:0.016311)0.935:0.095441,(1034108401___CAS-I-C___Clostridium_ultunense_Esp:0.005701,1404817436___CAS-I-C___Thermicanus_aegyptius_DSM:0.000141)0.965:0.107831)1.000:0.320791,((((((((1601748508___CAS-III-B___Meiothermus_ruber_TC_1:1e-06,1002839997___CAS-I-C___Meiothermus_ruber_DSM_1279:1e-06,1038217766___CAS-I-C___Meiothermus_ruber_DSM_1279:1e-06,1034255992___CAS-I-C___Meiothermus_ruber_H328:1e-06):0.018261,(1402664706___CAS-I-C-III-B___Meiothermus_taiwanen:1e-06,1086093338___CAS-I-C___Meiothermus_ruber_A:1e-06):0.063871)0.921:0.031291,1500627979___CAS-I-C___Meiothermus_cerbereus_DSM:0.042141)0.897:0.043481,1003450034___CAS-I-C-III-B___Meiothermus_silvanus:0.052661)0.120:0.034281,(1300953430___CAS-I-C-III-B___Meiothermus_timidus:0.083541,1304876903___CAS-I-C-III-B___Meiothermus_rufus_DS:0.195511)0.817:0.053721)1.000:0.399751,1116103630___CAS-I-C___Rhodothermaceae_bacterium:0.282481)0.366:0.043331,(((((1000220807___CAS-I-C___Thermus_thermophilus_HB27:0.000421,1050581322___CAS-I-C___Clostridium_straminisolven:1.535171)0.000:0.014051,1303487686___CAS-I-C___Thermus_thermophilus_ATCC:0.000141)0.993:0.162631,1005058655___CAS-I-C___Thermus_thermophilus_SG0_5:0.039551)0.937:0.132391,1306089998___CAS-I-C___Meiothermus_chliarophilus:0.246481)0.073:0.032881,1004589585___CAS-I-C___Marinithermus_hydrothermal:0.424931)0.895:0.055021)0.758:0.048521,1020992965___CAS-I-C___Thermaerobacter_subterrane:0.263291)0.913:0.049631)0.401:0.024741,1009407342___CAS-I-C___Rubrobacter_radiotolerans:0.464311)0.272:0.055801,1003495691___CAS-III-B___Truepera_radiovictrix_DS:0.414891)0.700:0.023551)0.738:0.049361,(((1031736548___CAS-I-C___Chamaesiphon_minutus_PCC_6:0.363921,1206857665___CAS-I-C___Leptolyngbya_PCC_6406_PCC:0.239221)0.825:0.059131,1007039326___CAS-I-C___Pseudanabaena_PCC_7367_PCC:0.198291)0.547:0.088221,1205886892___CAS-I-C___Spirulina_subsalsa_PCC_944:0.506601)0.937:0.114901)0.942:0.119661,(((((1402548918___CAS-I-C___Deinococcus_wulumuqiensis:1e-06,1300438509___CAS-I-C___Deinococcus_wulumuqiensis:1e-06):0.222661,1106387679___CAS-I-C___Deinococcus_Leaf326_Leaf32:0.118851)0.641:0.035011,1502215104___CAS-I-C___Deinococcus_frigens_DSM_12:0.239591)0.948:0.101201,(1076819531___CAS-III-B___Deinococcus_RL_RL:0.014221,1402671798___CAS-III-B___Deinococcus_murrayi_DSM:0.000151)1.000:0.234801)0.588:0.040221,(1506854477___CAS-I-C___Deinococcus_YIM_77859_YIM:0.095961,1004640353___CAS-I-C___Deinococcus_geothermalis_D:0.074961)1.000:0.246771)0.999:0.310011)0.836:0.061271,(((((((((1301384759___CAS-I-C___Salinispora_arenicola_CNP1:1e-06,1301381580___CAS-I-C___Salinispora_arenicola_CNS0:1e-06,1405275133___CAS-I-C___Salinispora_arenicola_CNH9:1e-06,1301766567___CAS-I-C___Salinispora_arenicola_CNT8:1e-06,1305104780___CAS-I-C___Salinispora_arenicola_CNH9:1e-06,1301951827___CAS-I-C___Salinispora_arenicola_CNH9:1e-06):0.000141,(1405343886___CAS-I-C___Salinispora_arenicola_CNB5:0.006461,1405208922___CAS-I-C___Salinispora_arenicola_CNB4:0.000141)0.944:0.013031)0.000:0.000161,(1301962350___CAS-I-C___Salinispora_arenicola_CNY2:0.000161,1301406564___CAS-I-C___Salinispora_arenicola_CNX8:0.006571)0.973:0.019681)0.920:0.012971,(((1405211899___CAS-I-C___Salinispora_pacifica_CNT14:1e-06,1301982022___CAS-I-C___Salinispora_pacifica_DSM_4:1e-06):0.032911,1305154785___CAS-I-C___Salinispora_pacifica_CNS23:0.040051)0.737:0.004421,1405246853___CAS-I-C___Salinispora_pacifica_CNT56:0.021611)0.793:0.006511)0.536:0.000151,((1405338916___CAS-I-C___Salinispora_tropica_CNH898:1e-06,1305144532___CAS-I-C___Salinispora_tropica_CNT261:1e-06,1301649718___CAS-I-C___Salinispora_tropica_CNR699:1e-06,1500689305___CAS-I-C___Salinispora_tropica_CNT250:1e-06,1405218307___CAS-I-C___Salinispora_tropica_CNS197:1e-06):0.014011,(1405230497___CAS-I-C___Salinispora_pacifica_CNT79:1e-06,1301450900___CAS-I-C___Salinispora_pacifica_CNT85:1e-06):0.054511)0.920:0.031691)0.834:0.043331,1121024300___CAS-I-C___Micromonospora_rifamycinic:0.107981)1.000:0.496071,((((((1503970612___CAS-I-C___Actinoalloteichus_cyanogri:1e-06,1503257301___CAS-I-C___Actinoalloteichus_cyanogri:1e-06):0.006701,1305929853___CAS-I-C___Actinoalloteichus_cyanogri:0.000141)0.752:0.000151,1202400052___CAS-I-C___Actinoalloteichus_spitiens:0.020491)1.000:0.304811,((1302821340___CAS-I-C___Actinopolyspora_mortivalli:0.028521,1300711694___CAS-I-C___Actinopolyspora_halophila:0.050101)0.994:0.209731,(1302864892___CAS-I-C___Amycolatopsis_alba_DSM_442:0.202051,1503160490___CAS-I-C___Saccharopolyspora_phatthal:0.166141)0.981:0.186961)0.986:0.192371)0.881:0.081431,((1304914278___CAS-I-C___Pseudonocardia_asaccharoly:0.353901,1503112903___CAS-I-C___Goodfellowiella_coeruleovi:0.183061)0.007:0.044981,1101697909___CAS-I-C___Saccharothrix_NRRL_B_16348:0.231011)0.927:0.099321)0.963:0.189261,(((1405259155___CAS-I-C___Salinispora_pacifica_CNT85:1e-06,1301451841___CAS-I-C___Salinispora_pacifica_CNT85:1e-06,1405230423___CAS-I-C___Salinispora_pacifica_CNT79:1e-06):0.011151,1405343188___CAS-I-C___Salinispora_arenicola_CNB5:0.020411)0.991:0.281241,(1062511247___CAS-I-C___Frankia_Thr_Thr:1e-06,1073926419___CAS-I-C___Frankia_BMG5_23_BMG5_23:1e-06,1000994284___CAS-I-C___Frankia_CcI3_CcI3:1e-06):0.448001)0.991:0.334141)0.309:0.102421)0.861:0.137101,(((((((1504198895___CAS-I-C___Streptomyces_purpeochromog:1e-06,1503239810___CAS-I-C___Streptomyces_californicus:1e-06):0.000161,1503960136___CAS-I-C___Streptomyces_purpeochromog:0.000141)0.998:0.117871,(1013214018___CAS-I-C___Streptomyces_leeuwenhoekii:1e-06,1502071111___CAS-I-C___Streptomyces_leeuwenhoekii:1e-06):0.058231)0.948:0.064171,(1114906503___CAS-I-C___Streptomyces_acidiscabies:0.006491,1202533460___CAS-I-C___Streptomyces_acidiscabies:0.000161)0.997:0.132101)0.504:0.034051,(1903163429___CAS-I-C___Actinomadura_rubrobrunea_N:0.165641,1505259477___CAS-I-C___Streptomyces_NRRL_F_5123_N:0.199391)0.637:0.020991)0.231:0.021281,((((1200927111___CAS-NA___Streptomyces_PP_C42_PP_C42:0.247581,1405055377___CAS-I-C___Streptomyces_DpondAA_B6_Dp:0.172551)0.799:0.087561,1059626904___CAS-I-C___Streptomyces_PRh5_PRh5:0.065531)0.923:0.054281,(1009478071___CAS-I-C___Streptomyces_albulus_NK660:0.105511,1605296844___CAS-I-C___Streptomyces_CT34_CT34:0.089811)0.985:0.076441)0.000:0.000161,(1505211293___CAS-I-C___Kitasatospora_NRRL_B_11411:0.205761,1504404208___CAS-I-C___Streptomyces_avicenniae_NR:0.144051)0.994:0.129871)0.892:0.040911)0.961:0.135721,((((1207279388___CAS-I-C___Nocardiopsis_baichengensis:0.006001,1300004478___CAS-I-C___Nocardiopsis_halophila_DSM:0.000141)0.995:0.159571,1903227204___CAS-I-C___Nocardiopsis_trehalosi_NBR:0.185221)0.846:0.052021,1101521293___CAS-I-C___Nocardiopsis_NRRL_B_16309:0.183711)0.912:0.070511,((1405530413___CAS-I-C___Actinomadura_oligospora_AT:0.122731,1402588412___CAS-I-C___Nocardia_CNY236_CNY236:0.384441)0.304:0.041511,1302476745___CAS-I-C___Actinomadura_atramentaria:0.206161)0.904:0.070781)0.948:0.164061)0.988:0.276341)0.838:0.110201,1032516649___CAS-I-C___Mycobacterium_canettii_CIP:1.036861)0.970:0.208761)0.962:0.119331)0.879:0.069661)0.481:0.094741,((((((((((((((1042533836___CAS-I-C___Ruminococcus_CAG_57:1e-06,1701699342___CAS-I-C___Ruminococcus_N15_MGS_57:1e-06):0.000141,1124087971___CAS-NA___uncultured_Eubacterium_ADJS:0.018991)0.939:0.017731,1009661682___CAS-I-C___Ruminococcus_bicirculans_8:0.000161)0.998:0.180221,1042687592___CAS-I-C___Ruminococcus_CAG_403:0.181801)0.979:0.106011,1042403852___CAS-I-C___Ruminococcus_CAG_579:0.141501)0.957:0.093261,1042793479___CAS-I-C___Ruminococcus_CAG_353:0.283461)0.870:0.061251,(((1804297426___CAS-I-C___Ruminococcus_champanellens:0.008781,1042362201___CAS-I-C___Ruminococcus_CAG_379:0.009691)0.990:0.157641,1124146701___CAS-I-C___uncultured_Ruminococcus_AD:0.327321)0.909:0.127441,(1202777777___CAS-I-C___Ruminococcus_flavefaciens:0.127681,1502917713___CAS-I-C___Ruminococcus_HUN007_HUN007:0.119861)0.514:0.041861)0.728:0.063891)0.983:0.187961,1040132057___CAS-I-C___Lachnospiraceae_bacterium:0.294701)0.743:0.088411,1042074918___CAS-I-C___Firmicutes_bacterium_CAG_4:0.241601)0.862:0.092811,((((1017643187___CAS-I-C___Clostridiales_bacterium_1:0.243191,1042392010___CAS-I-C___Firmicutes_bacterium_CAG_5:0.133541)0.445:0.052581,1124086474___CAS-I-C___uncultured_Eubacterium_ADJ:0.175621)0.919:0.136501,1021085429___CAS-I-C___Pseudoramibacter_alactolyt:0.555711)0.565:0.100671,1042012146___CAS-I-C___Firmicutes_bacterium_CAG_5:0.599221)0.904:0.165531)1.000:0.824591,(((1206215979___CAS-I-C___Streptococcus_agalactiae_S:1e-06,1009087698___CAS-I-C___Streptococcus_agalactiae_1:1e-06,1009386039___CAS-I-C___Streptococcus_agalactiae_1:1e-06,1300703190___CAS-I-C___Streptococcus_agalactiae_S:1e-06):3.074201,1018390964___CAS-I-C___Hungatella_hathewayi_DSM_1:0.732341)0.916:0.816781,1201616618___NA___Paracoccus_denitrificans_SD1:2.236991)0.321:0.484661)0.446:0.081701,(((1305047529___CAS-I-C___Butyrivibrio_fibrisolvens:0.005201,1304972821___CAS-I-C___Butyrivibrio_fibrisolvens:0.000141)1.000:0.930511,(1042541293___CAS-I-C___Firmicutes_bacterium_CAG_1:0.348601,1042132088___CAS-I-C___Firmicutes_bacterium_CAG_1:0.476921)0.973:0.305001)0.605:0.171911,1090690604___CAS-I-C___Clostridiales_bacterium_PH:0.586861)0.945:0.187921)0.941:0.149121,1034644414___CAS-I-C___Halanaerobium_saccharolyti:0.767531)0.173:0.000151,1003721136___CAS-I-C___Spirochaeta_thermophila_DS:0.658721)0.002:0.032881)0.996:0.187233238361612,((((((((((((((((((1904605406___CAS-I-B___Leptospira_interrogans_561:1e-06,1201493961___CAS-I-B___Leptospira_interrogans_Cop:1e-06,1201379706___CAS-I-B___Leptospira_interrogans_Cop:1e-06,1201342581___CAS-I-B___Leptospira_interrogans_Cop:1e-06,1300126454___CAS-I-B___Leptospira_interrogans_Fio:1e-06,1201479050___CAS-I-B___Leptospira_interrogans_Cop:1e-06,1201451565___CAS-I-B___Leptospira_interrogans_Cop:1e-06,1300243016___CAS-I-B___Leptospira_interrogans_Cop:1e-06,1300077420___CAS-I-B___Leptospira_interrogans_Cop:1e-06,1300244437___CAS-I-B___Leptospira_interrogans_Fio:1e-06,1300059500___CAS-I-B___Leptospira_interrogans_Cop:1e-06,1102057857___CAS-I-B___Leptospira_interrogans_Cap:1e-06,1201375827___CAS-I-B___Leptospira_interrogans_Cop:1e-06,1201430525___CAS-I-B___Leptospira_interrogans_Cop:1e-06,1201498008___CAS-I-B___Leptospira_interrogans_Cop:1e-06,1102053299___CAS-I-B___Leptospira_interrogans_RCA:1e-06,1201350737___CAS-I-B___Leptospira_interrogans_Cop:1e-06,1201415828___CAS-I-B___Leptospira_interrogans_Cop:1e-06,1201522766___CAS-I-B___Leptospira_interrogans_Cop:1e-06,1300129233___CAS-I-B___Leptospira_interrogans_Fio:1e-06,1300050044___CAS-I-B___Leptospira_interrogans_Cop:1e-06,1201513949___CAS-I-B___Leptospira_interrogans_Cop:1e-06,1201302684___CAS-I-B___Leptospira_interrogans_Cop:1e-06,1300144193___CAS-I-B___Leptospira_interrogans_Cop:1e-06,1201397465___CAS-I-B___Leptospira_interrogans_Cop:1e-06,1300141304___CAS-I-B___Leptospira_interrogans_Cop:1e-06,1102050903___CAS-I-B___Leptospira_interrogans_RCA:1e-06,1300153477___CAS-I-B___Leptospira_interrogans_Cop:1e-06,1201455880___CAS-I-B___Leptospira_interrogans_Cop:1e-06,1000155028___CAS-I-B___Leptospira_interrogans_Cop:1e-06,1201445005___CAS-I-B___Leptospira_interrogans_Cop:1e-06,1201364738___CAS-I-B___Leptospira_interrogans_Cop:1e-06,1201464412___CAS-I-B___Leptospira_interrogans_Cop:1e-06,1201475373___CAS-I-B___Leptospira_interrogans_Cop:1e-06,1201393493___CAS-I-B___Leptospira_interrogans_Cop:1e-06,1201462457___CAS-I-B___Leptospira_interrogans_Cop:1e-06,1024591085___CAS-I-B___Leptospira_interrogans_Ict:1e-06,1201314205___CAS-I-B___Leptospira_interrogans_Aus:1e-06,1904453846___CAS-I-B___Leptospira_interrogans_561:1e-06,1904457701___CAS-I-B___Leptospira_interrogans_561:1e-06,1904570513___CAS-I-B___Leptospira_interrogans_566:1e-06,1300182336___CAS-I-B___Leptospira_interrogans_Pyr:1e-06,1024377351___CAS-I-B___Leptospira_interrogans_Pyr:1e-06,1034358901___CAS-I-B___Leptospira_interrogans_200:1e-06,1024387833___CAS-I-B___Leptospira_interrogans_200:1e-06,1034375605___CAS-I-B___Leptospira_interrogans_200:1e-06,1202636225___CAS-I-B___Leptospira_interrogans_Pyr:1e-06,1904446423___CAS-I-B___Leptospira_interrogans_561:1e-06,1022608098___CAS-I-B___Leptospira_interrogans_200:1e-06,1201437632___CAS-I-B___Leptospira_interrogans_Cop:1e-06,1202716616___CAS-I-B___Leptospira_interrogans_Ict:1e-06,1201483497___CAS-I-B___Leptospira_interrogans_Cop:1e-06,1904539556___CAS-I-B___Leptospira_interrogans_J42:1e-06,1201469078___CAS-I-B___Leptospira_interrogans_Cop:1e-06,1201300143___CAS-I-B___Leptospira_interrogans_Cop:1e-06,1300123968___CAS-I-B___Leptospira_interrogans_Cop:1e-06,1300072091___CAS-I-B___Leptospira_interrogans_Cop:1e-06,1022543159___CAS-I-B___Leptospira_interrogans_Cop:1e-06,1300219500___CAS-I-B___Leptospira_interrogans_Cop:1e-06,1201309668___CAS-I-B___Leptospira_interrogans_Cop:1e-06,1201319514___CAS-I-B___Leptospira_interrogans_Cop:1e-06,1300213268___CAS-I-B___Leptospira_interrogans_Cop:1e-06,1300231223___CAS-I-B___Leptospira_interrogans_Cop:1e-06,1034400848___CAS-I-B___Leptospira_interrogans_Kit:1e-06,1300193502___CAS-I-B___Leptospira_interrogans_Ict:1e-06,1904398433___CAS-I-B___Leptospira_interrogans_566:1e-06,1201486859___CAS-I-B___Leptospira_interrogans_Cop:1e-06,1202666573___CAS-I-B___Leptospira_interrogans_Bat:1e-06,1300206675___CAS-I-B___Leptospira_interrogans_Cop:1e-06,1300136218___CAS-I-B___Leptospira_interrogans_Cop:1e-06,1300159325___CAS-I-B___Leptospira_interrogans_Ict:1e-06,1030728685___CAS-I-B___Leptospira_interrogans_Can:1e-06,1201504411___CAS-I-B___Leptospira_interrogans_Cop:1e-06,1201434314___CAS-I-B___Leptospira_interrogans_Cop:1e-06,1201346815___CAS-I-B___Leptospira_interrogans_Cop:1e-06,1201354763___CAS-I-B___Leptospira_interrogans_Cop:1e-06,1904381270___CAS-I-B___Leptospira_interrogans_CMC:1e-06,1904364739___CAS-I-B___Leptospira_interrogans_566:1e-06,1024539542___CAS-I-B___Leptospira_interrogans_UI:1e-06,1300112240___CAS-I-B___Leptospira_interrogans_Cop:1e-06,1201340012___CAS-I-B___Leptospira_interrogans_Cop:1e-06,1300047174___CAS-I-B___Leptospira_interrogans_Can:1e-06,1201501701___CAS-I-B___Leptospira_interrogans_Cop:1e-06,1201448147___CAS-I-B___Leptospira_interrogans_Cop:1e-06,1202643816___CAS-I-B___Leptospira_interrogans_Bat:1e-06,1300194769___CAS-I-B___Leptospira_interrogans_Cop:1e-06,1201420178___CAS-I-B___Leptospira_interrogans_Cop:1e-06,1806343985___CAS-I-B___Leptospira_interrogans_Can:1e-06,1904610027___CAS-I-B___Leptospira_interrogans_566:1e-06,1300223216___CAS-I-B___Leptospira_interrogans_Cop:1e-06,1300131876___CAS-I-B___Leptospira_interrogans_Ict:1e-06,1904628151___CAS-I-B___Leptospira_interrogans_566:1e-06,1300237718___CAS-I-B___Leptospira_interrogans_Cop:1e-06,1806687312___CAS-I-B___Leptospira_interrogans_Can:1e-06,1201390318___CAS-I-B___Leptospira_interrogans_Cop:1e-06,1201492791___CAS-I-B___Leptospira_interrogans_Cop:1e-06,1300209157___CAS-I-B___Leptospira_interrogans_Cop:1e-06,1300182802___CAS-I-B___Leptospira_interrogans_Cop:1e-06,1904438887___CAS-I-B___Leptospira_interrogans_561:1e-06,1202669346___CAS-I-B___Leptospira_interrogans_Bat:1e-06,1202704369___CAS-I-B___Leptospira_interrogans_Cop:1e-06,1201518622___CAS-I-B___Leptospira_interrogans_Cop:1e-06,1201320969___CAS-I-B___Leptospira_interrogans_Can:1e-06,1201372603___CAS-I-B___Leptospira_interrogans_Cop:1e-06,1201331844___CAS-I-B___Leptospira_interrogans_Cop:1e-06,1202725750___CAS-I-B___Leptospira_interrogans_Cop:1e-06,1201305674___CAS-I-B___Leptospira_interrogans_Cop:1e-06,1201361258___CAS-I-B___Leptospira_interrogans_Cop:1e-06,1904385058___CAS-I-B___Leptospira_interrogans_J50:1e-06,1300229316___CAS-I-B___Leptospira_interrogans_Cop:1e-06,1904395995___CAS-I-B___Leptospira_interrogans_566:1e-06,1300203005___CAS-I-B___Leptospira_interrogans_Cop:1e-06,1201335965___CAS-I-B___Leptospira_interrogans_Cop:1e-06,1904631353___CAS-I-B___Leptospira_interrogans_566:1e-06,1201426609___CAS-I-B___Leptospira_interrogans_Cop:1e-06,1201402549___CAS-I-B___Leptospira_interrogans_Cop:1e-06,1300083008___CAS-I-B___Leptospira_interrogans_Cop:1e-06,1300118841___CAS-I-B___Leptospira_interrogans_Cop:1e-06,1300153984___CAS-I-B___Leptospira_interrogans_Cop:1e-06,1201509290___CAS-I-B___Leptospira_interrogans_Gri:1e-06,1300103645___CAS-I-B___Leptospira_interrogans_Cop:1e-06,1202708138___CAS-I-B___Leptospira_interrogans_Ict:1e-06,1202712227___CAS-I-B___Leptospira_interrogans_Ict:1e-06,1300189263___CAS-I-B___Leptospira_interrogans_Cop:1e-06,1201471925___CAS-I-B___Leptospira_interrogans_Cop:1e-06,1202639951___CAS-I-B___Leptospira_interrogans_Bat:1e-06,1102047215___CAS-I-B___Leptospira_interrogans_Pre:1e-06,1201404748___CAS-I-B___Leptospira_interrogans_Cop:1e-06,1201422784___CAS-I-B___Leptospira_interrogans_Cop:1e-06,1012132351___CAS-I-B___Leptospira_interrogans_Lin:1e-06,1300248398___CAS-I-B___Leptospira_interrogans_Cop:1e-06,1201412047___CAS-I-B___Leptospira_interrogans_Cop:1e-06,1201325193___CAS-I-B___Leptospira_interrogans_Cop:1e-06,1201382764___CAS-I-B___Leptospira_interrogans_Cop:1e-06,1102046840___CAS-I-B___Leptospira_interrogans_Pre:1e-06,1300147623___CAS-I-B___Leptospira_interrogans_Cop:1e-06,1300218400___CAS-I-B___Leptospira_interrogans_Cop:1e-06,1201368334___CAS-I-B___Leptospira_interrogans_Cop:1e-06,1300235611___CAS-I-B___Leptospira_interrogans_Cop:1e-06,1201386542___CAS-I-B___Leptospira_interrogans_Cop:1e-06,1300068222___CAS-I-B___Leptospira_interrogans_Naa:1e-06,1300108383___CAS-I-B___Leptospira_interrogans_Cop:1e-06,1201442016___CAS-I-B___Leptospira_interrogans_Cop:1e-06):0.000141,(1201357927___CAS-I-B___Leptospira_interrogans_Cop:0.005601,1904449433___CAS-I-B___Leptospira_interrogans_561:0.005551)0.000:0.000161)0.000:0.000141,((((1904545575___CAS-I-B___Leptospira_interrogans_566:1e-06,1904433322___CAS-I-B___Leptospira_interrogans_566:1e-06):0.000161,(1030733016___CAS-I-B___Leptospira_interrogans_Val:1e-06,1034331118___CAS-I-B___Leptospira_interrogans_Val:1e-06):0.005761)0.841:0.005531,(1024490027___CAS-I-B___Leptospira_interrogans_Bat:0.003051,1201408712___CAS-I-B___Leptospira_interrogans_Cop:0.000141)0.633:0.002491)0.000:0.000141,1904580474___CAS-I-B___Leptospira_interrogans_566:0.028121)0.000:0.000151)0.000:0.000141,(((1904535374___CAS-I-B___Leptospira_interrogans_G30:1e-06,1904617069___CAS-I-B___Leptospira_interrogans_566:1e-06,1904589679___CAS-I-B___Leptospira_interrogans_566:1e-06,1904358562___CAS-I-B___Leptospira_interrogans_566:1e-06,1202654791___CAS-I-B___Leptospira_interrogans_Lai:1e-06,1904465236___CAS-I-B___Leptospira_interrogans_566:1e-06,1904549786___CAS-I-B___Leptospira_interrogans_566:1e-06,1904392068___CAS-I-B___Leptospira_interrogans_G32:1e-06,1202661552___CAS-I-B___Leptospira_interrogans_Lai:1e-06,1904362578___CAS-I-B___Leptospira_interrogans_566:1e-06,1904531894___CAS-I-B___Leptospira_interrogans_H30:1e-06):0.000141,(1005464788___CAS-I-B___Leptospira_interrogans_Lai:1e-06,1003515109___CAS-I-B___Leptospira_interrogans_Lai:1e-06,1022592284___CAS-I-B___Leptospira_interrogans_Bul:1e-06):0.000151)0.917:0.005661,(1014351151___CAS-I-B___Leptospira_interrogans_Har:1e-06,1030744734___CAS-I-B___Leptospira_interrogans_Bre:1e-06,1034370173___CAS-I-B___Leptospira_interrogans_200:1e-06,1024587467___CAS-I-B___Leptospira_interrogans_Aus:1e-06,1108952946___CAS-I-B___Leptospira_interrogans_Har:1e-06,1022603955___CAS-I-B___Leptospira_interrogans_200:1e-06,1022581648___CAS-I-B___Leptospira_interrogans_200:1e-06,1030850047___CAS-I-B___Leptospira_interrogans_Gri:1e-06,1033047668___CAS-I-B___Leptospira_interrogans_Cop:1e-06,1030843242___CAS-I-B___Leptospira_interrogans_HAI:1e-06,1024618827___CAS-I-B___Leptospira_interrogans_Cop:1e-06,1024642959___CAS-I-B___Leptospira_interrogans_MMD:1e-06,1030763365___CAS-I-B___Leptospira_interrogans_Ict:1e-06,1030720763___CAS-I-B___Leptospira_interrogans_Gri:1e-06):0.000141)0.000:0.000161)0.831:0.005541,(((1904543547___CAS-I-B___Leptospira_interrogans_J9:1e-06,1904558822___CAS-I-B___Leptospira_interrogans_566:1e-06,1904578709___CAS-I-B___Leptospira_interrogans_566:1e-06):0.000141,(1024581107___CAS-I-B___Leptospira_interrogans_Pom:0.000141,1024509632___defence___Leptospira_interrogans_Heb:0.000141)0.937:0.005531)0.000:0.000151,1904407368___CAS-I-B___Leptospira_interrogans_566:0.005551)0.000:0.000151)0.270:0.005521,(1904388205___defence___Leptospira_interrogans_200:1e-06,1904634535___defence___Leptospira_interrogans_566:1e-06,1904524551___CAS-I-B___Leptospira_interrogans_A05:1e-06,1904527785___CAS-I-B___Leptospira_interrogans_CMC:1e-06,1904369061___CAS-I-B___Leptospira_interrogans_200:1e-06,1904403240___CAS-I-B___Leptospira_interrogans_566:1e-06,1030807292___CAS-I-B___Leptospira_interrogans_FPW:1e-06):0.000151)0.816:0.005561,((((1300164098___defence___Leptospira_interrogans_Pom:1e-06,1034312128___defence___Leptospira_interrogans_Pom:1e-06,1904621618___defence___Leptospira_interrogans_566:1e-06,1904617334___defence___Leptospira_interrogans_566:1e-06,1904410334___defence___Leptospira_interrogans_566:1e-06,1904600672___defence___Leptospira_interrogans_561:1e-06,1300115354___defence___Leptospira_interrogans_Pom:1e-06,1034381953___defence___Leptospira_interrogans_Pom:1e-06,1024574132___defence___Leptospira_interrogans_Med:1e-06,1904418793___CAS-I-B___Leptospira_interrogans_566:1e-06,1904574884___CAS-I-B___Leptospira_interrogans_566:1e-06,1904422480___CAS-I-B___Leptospira_interrogans_566:1e-06,1904520020___CAS-I-B___Leptospira_interrogans_566:1e-06,1300176516___CAS-I-B___Leptospira_interrogans_Jal:1e-06,1904552498___CAS-I-B___Leptospira_interrogans_566:1e-06,1904567281___CAS-I-B___Leptospira_interrogans_566:1e-06,1202662507___CAS-I-B___Leptospira_interrogans_Lai:1e-06,1024530378___CAS-I-B___Leptospira_interrogans_Bat:1e-06,1121059411___CAS-I-B___Leptospira_interrogans_702:1e-06,1904415734___CAS-I-B___Leptospira_interrogans_566:1e-06,1904467732___CAS-I-B___Leptospira_interrogans_566:1e-06,1904560441___CAS-I-B___Leptospira_interrogans_566:1e-06,1300086324___CAS-I-B___Leptospira_interrogans_Pyr:1e-06,1202718137___CAS-I-B___Leptospira_interrogans_Bim:1e-06,1904428725___CAS-I-B___Leptospira_interrogans_566:1e-06,1121063129___CAS-I-B___Leptospira_interrogans_733:1e-06,1300093254___CAS-I-B___Leptospira_interrogans_Pyr:1e-06,1202696105___CAS-I-B___Leptospira_interrogans_Pyr:1e-06,1202677180___CAS-I-B___Leptospira_interrogans_Bra:1e-06,1093108447___CAS-I-B___Leptospira_interrogans_Mue:1e-06,1904355448___CAS-I-B___Leptospira_interrogans_H78:1e-06,1024517818___CAS-I-B___Leptospira_interrogans_Gri:1e-06,1904609017___CAS-I-B___Leptospira_interrogans_561:1e-06,1300055908___CAS-I-B___Leptospira_interrogans_Pyr:1e-06,1300173508___CAS-I-B___Leptospira_interrogans_Jal:1e-06,1904472051___CAS-I-B___Leptospira_interrogans_566:1e-06,1904441695___CAS-I-B___Leptospira_interrogans_561:1e-06,1202736195___CAS-I-B___Leptospira_interrogans_Med:1e-06,1202732510___CAS-I-B___Leptospira_interrogans_Bat:1e-06,1904477306___CAS-I-B___Leptospira_interrogans_566:1e-06,1024570727___CAS-I-B___Leptospira_interrogans_UI:1e-06):0.000141,((1904585138___CAS-I-B___Leptospira_interrogans_566:1e-06,1904372152___CAS-I-B___Leptospira_interrogans_200:1e-06):0.000141,1024463138___CAS-I-B___Leptospira_interrogans_FPW:0.000151)0.929:0.005541)0.000:0.000161,(1022586648___defence___Leptospira_interrogans_Pom:1e-06,1034090603___defence___Leptospira_interrogans_Pom:1e-06,1024407306___defence___Leptospira_interrogans_Pom:1e-06,1022549001___CAS-I-B___Leptospira_interrogans_Can:1e-06,1022556436___CAS-I-B___Leptospira_interrogans_Dja:1e-06,1024554141___CAS-I-B___Leptospira_interrogans_UI:1e-06,1024431701___CAS-I-B___Leptospira_interrogans_Mue:1e-06,1022557923___CAS-I-B___Leptospira_interrogans_C10:1e-06,1030757629___CAS-I-B___Leptospira_interrogans_Lor:1e-06,1024509266___CAS-I-B___Leptospira_interrogans_Pyr:1e-06,1034365464___CAS-I-B___Leptospira_interrogans_UT1:1e-06,1024498299___CAS-I-B___Leptospira_interrogans_Aut:1e-06,1030815024___CAS-I-B___Leptospira_interrogans_Pyr:1e-06,1013169503___CAS-I-B___Leptospira_interrogans_Bra:1e-06,1022571721___CAS-I-B___Leptospira_interrogans_200:1e-06,1022538569___CAS-I-B___Leptospira_interrogans_Gri:1e-06,1024522626___CAS-I-B___Leptospira_interrogans_Gri:1e-06,1024561043___CAS-I-B___Leptospira_interrogans_Gri:1e-06,1024470612___CAS-I-B___Leptospira_interrogans_Pyr:1e-06,1024548530___CAS-I-B___Leptospira_interrogans_UI:1e-06,1024527006___CAS-I-B___Leptospira_interrogans_UI:1e-06,1024478934___CAS-I-B___Leptospira_interrogans_L09:1e-06,1024475992___CAS-I-B___Leptospira_interrogans_Med:1e-06,1024558215___CAS-I-B___Leptospira_interrogans_Gri:1e-06):0.000141)0.000:0.000151,1904425977___CAS-I-B___Leptospira_interrogans_566:0.000141)0.000:0.000141)0.915:0.005471,(1904377706___CAS-I-B___Leptospira_interrogans_CMC:1e-06,1300076263___CAS-I-B___Leptospira_interrogans_Pyr:1e-06):0.000141)0.832:0.030561,((((((((1024417364___CAS-I-B___Leptospira_kirschneri_Cyno:1e-06,1024458107___CAS-I-B___Leptospira_kirschneri_Soko:1e-06,1030774936___CAS-I-B___Leptospira_kirschneri_2008:1e-06):0.000141,1030734800___CAS-I-B___Leptospira_kirschneri_2008:0.014651)0.000:0.000161,(1034396301___CAS-I-B___Leptospira_kirschneri_Bulg:0.000141,1030813075___CAS-I-B___Leptospira_kirschneri_H2:0.000141)0.919:0.005671)0.000:0.000161,(1030819953___CAS-I-B___Leptospira_kirschneri_2008:1e-06,1030786405___CAS-I-B___Leptospira_kirschneri_2008:1e-06):0.000141)0.000:0.000121,((1300063476___CAS-I-B___Leptospira_kirschneri_Mozd:1e-06,1202680826___CAS-I-B___Leptospira_kirschneri_Mozd:1e-06,1300197299___CAS-I-B___Leptospira_kirschneri_Mozd:1e-06,1081928464___CAS-I-B___Leptospira_kirschneri_Mozd:1e-06):0.000141,(1104620739___CAS-I-B___Leptospira_kirschneri_Mozd:1e-06,1024412839___CAS-I-B___Leptospira_kirschneri_Bim:1e-06,1030831468___CAS-I-B___Leptospira_kirschneri_2008:1e-06,1034393837___CAS-I-B___Leptospira_kirschneri_Bim:1e-06):0.000141)0.920:0.005701)0.000:0.000141,1202685429___CAS-I-B___Leptospira_kirschneri_Mozd:0.005781)0.852:0.005621,((1202648837___CAS-I-B___Leptospira_kirschneri_Grip:1e-06,1202676219___CAS-I-B___Leptospira_kirschneri_Valb:1e-06,1024603740___CAS-I-B___Leptospira_kirschneri_Valb:1e-06,1202654000___CAS-I-B___Leptospira_kirschneri_Grip:1e-06):0.000151,(1034350413___CAS-I-B___Leptospira_kirschneri_MMD1:1e-06,1024401149___CAS-I-B___Leptospira_kirschneri_Grip:1e-06,1024454073___CAS-I-B___Leptospira_kirschneri_Grip:1e-06):0.000141)1.000:0.000141)0.992:0.054801,((((((((1034330553___CAS-I-B___Leptospira_santarosai_HAI1:1e-06,1024623988___CAS-I-B___Leptospira_santarosai_HAI1:1e-06,1091665452___CAS-I-B___Leptospira_santarosai_U164:1e-06,1091664881___CAS-I-B___Leptospira_santarosai_U233:1e-06):0.000141,1033026213___CAS-I-B___Leptospira_santarosai_ST18:0.005801)0.000:0.000141,1904491014___CAS-I-B___Leptospira_santarosai_5619:0.011841)0.308:0.005761,(1030803986___CAS-I-B___Leptospira_santarosai_JET:1e-06,1033016843___CAS-I-B___Leptospira_santarosai_Sher:1e-06,1022567355___CAS-I-B___Leptospira_santarosai_2000:1e-06,1030836443___CAS-I-B___Leptospira_santarosai_CBC1:1e-06,1030827755___CAS-I-B___Leptospira_santarosai_2004:1e-06,1024593976___CAS-I-B___Leptospira_santarosai_2007:1e-06):0.000161)0.875:0.005771,(1034309857___CAS-I-B___Leptospira_Fiocruz_LV4135:1e-06,1030794058___CAS-I-B___Leptospira_Fiocruz_LV3954:1e-06):0.005761)0.000:0.000151,((1904670070___CAS-I-B___Leptospira_santarosai_5627:0.000161,1030797638___CAS-I-B___Leptospira_santarosai_AIM:0.005791)0.000:0.000141,1024637093___CAS-I-B___Leptospira_santarosai_HAI1:0.005761)0.000:0.000161)0.000:0.000151,1024637272___CAS-I-B___Leptospira_santarosai_HAI8:0.030811)0.185:0.000611,1024617045___CAS-I-B___Leptospira_santarosai_CBC5:0.093551)0.960:0.040801)0.206:0.005881)0.720:0.010411,1024422706___CAS-I-B___Leptospira_broomii_Hurstbr:0.056871)0.761:0.018011,1033023053___CAS-I-B___Leptospira_weilii_Ranarum:0.068811)1.000:0.393101,(((((((((((((((((((((1007103655___CAS-I-B___Cyanobacterium_stanieri_PC:0.039431,1015998606___CAS-I-B___Geminocystis_NIES_3708_NIE:0.016341)1.000:0.116301,1002407196___CAS-I-B___Cyanothece_PCC_7424_PCC_74:0.082941)0.021:0.018541,(1001760005___CAS-I-B___Cyanothece_ATCC_51142_ATCC:1e-06,1202179846___CAS-I-B___Cyanothece_ATCC_51472_ATCC:1e-06):0.064721)0.372:0.017901,((1008262526___CAS-I-B___Synechocystis_PCC_6714_PCC:0.154831,1033004221___CAS-I-B___Gloeocapsa_PCC_73106_PCC_7:0.040901)0.952:0.049521,1007087045___CAS-I-B___Gloeocapsa_PCC_7428_PCC_74:0.076721)0.868:0.023441)0.862:0.031431,1205884082___CAS-I-B___Spirulina_subsalsa_PCC_944:0.109491)0.818:0.024481,1031286051___CAS-I-B___Microcystis_aeruginosa_PCC:0.131181)0.999:0.123311,1101199619___CAS-I-B___Planktothricoides_SR001_SR:0.099881)0.872:0.035491,(1081055383___CAS-I-B___Tolypothrix_bouteillei_VB5:0.066291,1300380687___CAS-I-B___Scytonema_hofmanni_PCC_711:0.017921)0.993:0.069311)0.513:0.006601,1206817633___CAS-I-B___Calothrix_PCC_7103_PCC_710:0.057111)0.742:0.010181,((((((1400748362___CAS-I-B___Fischerella_PCC_9431_PCC_9:0.000161,1100998254___CAS-I-B___Hapalosiphon_MRB220_MRB220:0.053301)0.934:0.028051,(1102820313___CAS-NA___Nostoc_piscinale_CENA21:0.055931,1206886343___CAS-I-B___cyanobacterium_PCC_7702_PC:0.055761)0.877:0.021911)0.840:0.011951,1205955840___CAS-I-B___Mastigocladopsis_repens_PC:0.012841)0.431:0.007541,1300389100___CAS-I-B___Scytonema_hofmanni_PCC_711:0.050501)0.751:0.007931,((1085049117___CAS-I-B___Hassallia_byssoidea_VB5121:0.043471,1206906126___CAS-I-B___Oscillatoria_PCC_10802_PCC:0.114241)0.742:0.023191,1020255404___CAS-I-B___Raphidiopsis_brookii_D9:0.111651)0.895:0.023371)0.786:0.010161,1405882593___CAS-I-B___Aphanizomenon_flos_aquae_N:0.048601)0.937:0.038331)0.899:0.032301,1007091699___CAS-I-B___Stanieria_cyanosphaera_PCC:0.171541)0.691:0.017901,1017656313___CAS-I-B___Coleofasciculus_chthonopla:0.082051)0.009:0.024371,((((1103539882___CAS-I-B___Phormidium_OSCR:0.086151,1206912224___CAS-I-B___Geitlerinema_PCC_7105_PCC:0.103401)1.000:0.229861,1007027104___CAS-I-B___Synechococcus_PCC_6312_PCC:0.162291)0.659:0.039341,(1206872498___CAS-I-B___Pseudanabaena_PCC_6802_PCC:0.080171,1002028202___CAS-I-B___Synechococcus_PCC_7002_PCC:0.256331)0.872:0.039281)0.215:0.012621,((1206866724___CAS-I-B___Kamptonema_formosum_PCC_64:1e-06,1020737067___CAS-I-B___Oscillatoria_PCC_6506_PCC:1e-06):0.095651,1206890616___CAS-I-B___Synechococcus_PCC_7336_PCC:0.102631)0.830:0.019561)0.783:0.017751)0.973:0.053101,((1506155931___CAS-I-B___Leptolyngbya_JSC_1_JSC_1:0.116521,1031078796___CAS-I-B___Oscillatoriales_cyanobacte:0.101411)0.468:0.024891,1049548411___CAS-NA___Thermosynechococcus_NK55a_N:0.280911)0.756:0.021361)0.913:0.044051,1016062338___CAS-I-B___Leptolyngbya_O_77_O_77:0.096921)0.992:0.143531,1900549740___CAS-I-B___Deltaproteobacteria_bacter:0.278391)0.850:0.084091,((((1000889656___CAS-I-B___Myxococcus_xanthus_DK_1622:1e-06,1204271591___CAS-I-B___Myxococcus_xanthus_DZ2:1e-06,1207199678___CAS-I-B___Myxococcus_xanthus_DZF1:1e-06):0.032531,1006385482___CAS-I-B___Myxococcus_hansupus_mixupu:0.072501)0.913:0.075201,1007299201___CAS-I-B___Myxococcus_stipitatus_DSM:0.129961)1.000:0.335931,1013906876___CAS-I-B___Chondromyces_crocatus_Cm_c:0.294751)0.712:0.063661)0.925:0.074141,(((1005722974___CAS-I-B___Singulisphaera_acidiphila:0.000151,1202940714___CAS-I-B___Singulisphaera_acidiphila:0.014201)0.991:0.160051,(1200404243___CAS-I-B___Gemmata_obscuriglobus_UQM:0.165481,1402712629___CAS-I-B___Ralstonia_JGI_0001001_B07:0.269941)0.947:0.094441)0.985:0.158421,1014098476___CAS-I-B___Nitrospira_moscoviensis_NS:0.152141)0.572:0.024041)0.295:0.017071,1088297977___CAS-I-B___Peptococcaceae_bacterium_B:0.266611)0.819:0.060641,((((1502407070___CAS-I-B___Desulfovibrio_alcoholivora:0.385051,1406081900___CAS-I-B___Deferrisoma_camini_S3R1:0.139481)0.307:0.042461,1041945456___CAS-I-B___Desulfococcus_multivorans:0.237591)0.925:0.088721,(1115312453___CAS-I-B___Desulfonauticus_38_4375:0.013611,1400344539___CAS-I-B___Desulfonauticus_A7A:0.003801)1.000:0.249591)0.978:0.162841,(1900756584___CAS-I-B___Oscillatoriales_cyanobacte:1e-06,1900763092___CAS-I-B___Chloracidobacterium_thermo:1e-06):0.347901)0.898:0.109741)0.914:0.082941,((((1035306406___CAS-I-B___Brevibacillus_borstelensis:1e-06,1605786982___CAS-I-B___Brevibacillus_borstelensis:1e-06):0.005471,(1500146310___CAS-I-B___Brevibacillus_borstelensis:0.000161,1079245805___CAS-I-B___Brevibacillus_borstelensis:0.005801)0.805:0.000161)0.999:0.200461,((1404817349___CAS-I-B___Thermicanus_aegyptius_DSM:1e-06,1034104869___CAS-I-B___Clostridium_ultunense_Esp:1e-06):0.214391,1115777264___CAS-I-B___Acidibacillus_ferrooxidans:0.221381)0.915:0.115031)0.911:0.108791,1060555650___CAS-I-B___Paenibacillus_darwinianus:0.388351)0.971:0.147761)0.959:0.129121)0.344:0.056201,1003061943___CAS-I-B___Aminobacterium_colombiense:0.366811)1.000:0.641001,((((((1089717767___CAS-I-D___Methanosarcina_mazei_1_H_M:1e-06,1089863990___CAS-I-D___Methanosarcina_mazei_1_H_T:1e-06,1089827521___CAS-I-D___Methanosarcina_mazei_1_H_A:1e-06,1089710684___CAS-I-D___Methanosarcina_mazei_1_H_A:1e-06,1089850504___CAS-I-D___Methanosarcina_mazei_1_H_M:1e-06,1089787451___CAS-I-D___Methanosarcina_mazei_3_F_T:1e-06,1089831226___CAS-I-D___Methanosarcina_mazei_1_H_A:1e-06,1089714093___CAS-I-D___Methanosarcina_mazei_1_H_A:1e-06,1089860679___CAS-I-D___Methanosarcina_mazei_1_H_M:1e-06,1089870633___CAS-I-D___Methanosarcina_mazei_1_H_T:1e-06,1089857294___CAS-I-D___Methanosarcina_mazei_1_H_M:1e-06,1089843391___CAS-I-D___Methanosarcina_mazei_1_H_A:1e-06,1089724495___CAS-I-D___Methanosarcina_mazei_1_H_M:1e-06,1089853893___CAS-I-D___Methanosarcina_mazei_1_H_M:1e-06,1089704333___CAS-I-D___Methanosarcina_mazei_1_H_A:1e-06,1089730869___CAS-I-D___Methanosarcina_mazei_2_F_A:1e-06,1089867333___CAS-I-D___Methanosarcina_mazei_1_H_T:1e-06,1012753372___CAS-I-D___Methanosarcina_mazei_S_6:1e-06):0.023711,1089792169___CAS-I-D___Methanosarcina_mazei_3_H_A:0.023671)0.995:0.179011,(1115370522___CAS-I-D___Methanosaeta_harundinacea:1e-06,1104937471___CAS-I-D___Methanosaeta_SDB:1e-06):0.163161)0.000:0.023121,((((((((1033543528___CAS-I-D___Haloferax_alexandrinus_JCM:1e-06,1033752558___CAS-I-D___Haloferax_sulfurifontis_AT:1e-06):0.039871,1033699718___CAS-I-D___Natrialba_asiatica_DSM_122:0.063721)0.915:0.020381,(1046259713___CAS-I-D___Halarchaeum_acidiphilum_MH:1e-06,1303421762___CAS-I-D___Halarchaeum_acidiphilum_MH:1e-06):0.004521)0.999:0.190051,(1003085082___CAS-I-D___Natronomonas_pharaonis_DSM:0.060401,1005629443___CAS-I-D___Haloquadratum_walsbyi_C23:0.055831)0.992:0.166751)0.684:0.067921,1904323360___CAS-I-D___Haloferacaceae_archaeon_PL:0.093861)0.872:0.091341,1002486312___CAS-I-D___Halorubrum_lacusprofundi_A:0.047461)0.991:0.204001,((((1011364933___CAS-I-D___Haloarcula_CBA1115_CBA1115:1e-06,1900883140___CAS-I-D___Haloarcula_CBA1128_CBA1128:1e-06):0.307781,(1401276455___CAS-I-D___Halopiger_goleamassiliensi:0.092281,1033539416___CAS-I-D___Halococcus_thailandensis_J:0.194031)0.090:0.028001)0.718:0.016991,(1005326629___CAS-I-D___halophilic_archaeon_DL31_D:0.101951,1033699855___CAS-I-D___Natrialba_hulunbeirensis_J:0.097811)0.926:0.035391)0.359:0.000321,1502792554___CAS-I-D___Haladaptatus_cibarius_D43:0.093331)0.997:0.253531)1.000:0.277841,(1089741948___CAS-I-D___Methanosarcina_2_H_A_1B_4:0.151141,1001274530___CAS-I-D___Methanosaeta_thermophila_P:0.251381)0.947:0.169821)0.824:0.059081)0.938:0.213591,((1115377301___CAS-I-D___Methanomicrobiales_archaeo:1e-06,1115357990___CAS-I-D___Methanocalculus_52_23:1e-06):0.227161,(1904917424___CAS-I-D___Methanofollis_ethanolicus:0.059301,1115359691___CAS-I-D___Methanocalculus_52_23:0.041571)0.995:0.211411)0.780:0.082481)0.921:0.230011,1001012360___CAS-I-D___Methanospirillum_hungatei:0.293881)1.000:0.694631)0.881:0.143071,(((((((((((((((1401438501___CAS-I-D___Planktothrix_agardhii_NIVA:1e-06,1401466594___CAS-I-D___Planktothrix_prolifica_NIV:1e-06,1401421625___CAS-I-D___Planktothrix_agardhii_NIVA:1e-06,1401451632___CAS-I-D___Planktothrix_rubescens_NIV:1e-06,1401445947___CAS-I-D___Planktothrix_prolifica_NIV:1e-06,1401439455___CAS-I-D___Planktothrix_mougeotii_NIV:1e-06,1401459685___CAS-I-D___Planktothrix_agardhii_NIVA:1e-06,1401454479___CAS-I-D___Planktothrix_prolifica_NIV:1e-06):0.032421,1076965023___CAS-I-D___Planktothrix_agardhii_NIVA:0.057451)0.932:0.107821,((1206908668___CAS-I-D___Oscillatoria_PCC_10802_PCC:0.148801,1046551832___CAS-I-A___Lyngbya_aestuarii_BL_J:0.372391)0.815:0.123371,1033006978___CAS-I-A___Xenococcus_PCC_7305_PCC_73:0.225211)0.379:0.059571)0.313:0.021711,(((((1101000453___CAS-I-D___Hapalosiphon_MRB220_MRB220:1e-06,1400747754___CAS-I-D___Fischerella_PCC_9431_PCC_9:1e-06):0.031421,(1006999688___CAS-I-D___Calothrix_PCC_7507_PCC_750:0.048831,1300390389___CAS-I-D___Scytonema_hofmanni_PCC_711:0.046831)0.736:0.015581)0.795:0.031201,1900155583___CAS-NA___Chrysosporum_ovalisporum_UA:0.189641)0.754:0.029231,1085058379___CAS-I-D___Hassallia_byssoidea_VB5121:0.137211)0.988:0.208561,(1402134097___CAS-I-D___Mastigocoleus_testarum_BC0:1e-06,1111224366___CAS-I-D___Mastigocoleus_testarum_BC0:1e-06):0.050631)0.959:0.167781)0.598:0.051311,(1007083897___CAS-NA___Microcoleus_PCC_7113_PCC_71:0.083231,1089400441___CAS-I-D___Limnoraphis_robusta_CS_951:0.260881)0.783:0.033971)0.747:0.017901,((1405886633___CAS-I-A___Aphanizomenon_flos_aquae_N:0.030111,1014174769___CAS-I-D___Anabaena_wa102_WA102:0.000141)0.872:0.031441,(1007112558___CAS-I-A___Anabaena_cylindrica_PCC_71:0.031521,1016057671___CAS-I-D___Nostoc_NIES_3756_NIES_3756:0.078871)0.765:0.014741)0.876:0.031171)0.778:0.024241,(1300388355___CAS-NA___Scytonema_hofmanni_PCC_7110:0.070471,1100997388___CAS-NA___Hapalosiphon_MRB220_MRB220:0.000161)0.978:0.101391)0.752:0.015961,((((((1502991327___CAS-AM___Synechococcus_NKBG042902_NK:0.031001,1402805234___CAS-I-D___Synechococcus_NKBG15041c_N:0.000161)0.851:0.015391,1015766545___CAS-I-B___Synechococcus_PCC_73109_PC:0.000151)0.405:0.032641,1002029317___CAS-I-D___Synechococcus_PCC_7002_PCC:0.029701)0.998:0.166531,((1114933655___CAS-I-D___Leptolyngbya_NIES_2104_NIE:0.089781,1016070968___CAS-I-D___Leptolyngbya_NIES_3755_NIE:0.091691)0.924:0.095891,1031075098___CAS-I-D___Oscillatoriales_cyanobacte:0.187061)0.210:0.045311)0.767:0.033651,1506161216___CAS-I-D___Leptolyngbya_JSC_1_JSC_1:0.057171)0.695:0.034951,(1002448989___CAS-I-D___Cyanothece_PCC_7425_PCC_74:0.196771,1082480679___CAS-I-D___Neosynechococcus_sphagnico:0.112581)0.912:0.083371)0.799:0.045191)0.924:0.069061,1206911129___CAS-I-D___Geitlerinema_PCC_7105_PCC:0.242051)0.496:0.017361,(((1002397705___CAS-I-D___Cyanothece_PCC_8801_PCC_88:1e-06,1002779341___CAS-I-D___Cyanothece_PCC_8802_PCC_88:1e-06):0.132851,1033004503___CAS-I-D___Gloeocapsa_PCC_73106_PCC_7:0.062261)0.850:0.053971,(1003730755___CAS-I-D___Cyanothece_PCC_7822_PCC_78:0.088661,1002403261___CAS-I-D___Cyanothece_PCC_7424_PCC_74:0.136751)0.860:0.056821)0.755:0.029851)0.951:0.127041,1302247372___CAS-I-D___filamentous_cyanobacterium:0.003381)0.998:0.597711,(((((((((1003414712___CAS-I-B___Thermus_thermophilus_HB8:1e-06,1303485700___CAS-I-B___Thermus_thermophilus_ATCC:1e-06):0.000141,1000220868___CAS-I-B___Thermus_thermophilus_HB27:0.006861)0.787:0.007081,(1005995346___CAS-I-B___Thermus_thermophilus_JL_18:1e-06,1005058600___CAS-I-B___Thermus_thermophilus_SG0_5:1e-06):0.007221)0.859:0.022891,1803948771___CAS-I-B___Thermus_kawarayensis_JCM_1:0.036221)0.888:0.051591,1304626433___CAS-I-B___Thermus_islandicus_DSM_215:0.087061)0.788:0.024811,1506644154___CAS-I-A___Thermus_scotoductus_KI2:0.339351)0.785:0.050181,1506648439___CAS-I-B___Thermus_tengchongensis_YIM:0.170421)0.904:0.152161,((1003450159___CAS-I-B___Meiothermus_silvanus_DSM_9:0.000141,1306090059___CAS-I-B___Meiothermus_chliarophilus:0.006971)0.921:0.000161,1300954642___CAS-I-A___Meiothermus_timidus_DSM_17:0.020571)0.942:0.141151)1.000:0.738001,(((1093055816___CAS-I-D___Marinitoga_1155_1155:0.954751,1115389721___CAS-I-D___bacterium_42_11:0.189211)0.593:0.204271,1905380485___CAS-I-D___Thermotoga_caldifontis_AZM:0.440381)0.995:0.749171,(1004535290___CAS-I-D___Caldicellulosiruptor_lacto:0.550771,1042005296___CAS-I-D___Thermobrachium_celere_DSM:0.329991)1.000:0.745891)0.767:0.179091)0.478:0.101761)0.797:0.107851,((1406131349___CAS-I-D___bacterium_JKG1_JKG1:0.193831,1017130092___CAS-I-D___Oscillochloris_trichoides:0.171051)0.917:0.256821,1001882805___CAS-I-D___Herpetosiphon_aurantiacus:0.344121)0.978:0.351321)0.909:0.167481,(((1001485692___CAS-III-A___Desulfotomaculum_reducen:0.342201,1002804094___CAS-III-B___Desulfotomaculum_acetoxi:0.258671)0.956:0.142941,(1902507812___CAS-NA___Clostridia_bacterium_DTU030:0.245201,1088326856___CAS-I-B___Clostridiaceae_bacterium_B:0.432981)0.198:0.054641)0.992:0.481431,(1300779731___CAS-IV___Candidatus_Poribacteria_WGA:0.235611,1303702935___NA___Poribacteria_bacterium_WGA_3G_W:0.063831)0.999:0.451451)0.764:0.069261)0.635:0.073121,(((1200402009___CAS-I-U___Gemmata_obscuriglobus_UQM:0.067941,1406292808___CAS-I-U___Gemmata_IIL30_IIL30:0.102321)0.896:0.137401,1202943203___CAS-I-U___Zavarzinella_formosa_DSM_1:0.327191)1.000:0.504211,(1102040480___CAS-I-D___Candidatus_Magnetomorum_HK:0.099911,1050189012___CAS-I-D___Candidatus_Magnetoglobus_m:0.045171)1.000:0.507901)0.797:0.165481)0.899:0.118371)0.631:0.022921,((((((((((((((((((((((1014698337___CAS-I-U___Blastochloris_viridis_ATCC:1e-06,1015175444___CAS-I-U___Blastochloris_viridis:1e-06,1016013663___CAS-I-U___Blastochloris_viridis_DSM:1e-06):0.012051,(1014697883___CAS-I-U___Blastochloris_viridis_ATCC:1e-06,1015174990___CAS-I-U___Blastochloris_viridis:1e-06,1016014142___CAS-I-U___Blastochloris_viridis_DSM:1e-06):0.000161)0.966:0.064011,1103115693___CAS-I-U___Prosthecomicrobium_hirschi:0.040831)0.801:0.059041,((1000959208___CAS-I-U___Rhodospirillum_rubrum_ATCC:1e-06,1005362987___CAS-I-U___Rhodospirillum_rubrum_F11:1e-06):0.006021,(1005360761___CAS-I-U___Rhodospirillum_rubrum_F11:1e-06,1000957049___CAS-I-U___Rhodospirillum_rubrum_ATCC:1e-06):0.000141)1.000:0.301351)0.908:0.090271,1200648885___CAS-I-U___Methylosinus_trichosporium:0.122191)0.997:0.229321,((((1029413282___CAS-I-U___Rhodovulum_PH10_PH10:0.090261,1402792491___CAS-I-U___Chloroflexi_bacterium_JGI:0.054111)0.747:0.025361,1506848429___CAS-I-U___Rhizobiales_bacterium_YIM:0.086771)0.976:0.142831,(1804717707___CAS-I-U___Rhodobacteraceae_bacterium:0.253541,1507118094___CAS-I-U___Thermopetrobacter_TC1_TC_1:0.282961)0.704:0.076351)0.886:0.072431,(((1000607357___CAS-I-U___Azospirillum_B510:0.007101,1207019668___CAS-I-U___Azospirillum_B506_B506:0.038651)0.962:0.062601,1006461040___CAS-I-U___Azospirillum_lipoferum_4B:0.040941)0.998:0.189651,1506237472___CAS-I-U___Caulobacteraceae_bacterium:0.167251)0.818:0.093381)0.038:0.059401)0.956:0.134291,((1091625021___CAS-I-U___Candidatus_Synechococcus_s:0.012061,1091626849___CAS-I-U___Candidatus_Synechococcus_s:0.000151)0.984:0.125421,1900189336___CAS-I-U___nitrifying_bacterium_enric:0.177241)0.997:0.194691)0.949:0.110391,(((((((1022404610___CAS-I-U___Methylomicrobium_album_BG8:1e-06,1506230399___CAS-I-U___Methylomicrobium_agile_ATC:1e-06):0.012061,1300877232___CAS-I-U___Methylosarcina_fibrata_AML:0.024511)0.000:0.000161,1406250533___CAS-I-U___Methylosarcina_lacus_LW14:0.044061)0.883:0.058611,((1502434724___CAS-I-U___Methylomonas_LW13_LW13:0.000141,1804044858___CAS-I-U___Methylomonas_koyamae_JCM_1:0.008371)0.836:0.017771,1300676710___CAS-I-U___Methylomonas_MK1_MK1:0.012401)0.961:0.071731)0.972:0.098801,(((1002437411___CAS-I-U___Thioalkalivibrio_sulfidiph:1e-06,1301817439___CAS-I-U___Thioalkalivibrio_sulfidiph:1e-06):0.040791,1301999209___CAS-I-U___Thioalkalivibrio_thiocyano:0.023821)0.669:0.036311,(1031102604___CAS-I-U___Thauera_phenylacetica_B4P:0.029401,1031093285___CAS-I-U___Thauera_aminoaromatica_S2:0.008231)0.994:0.128291)0.894:0.077671)0.832:0.034591,(1027228614___CAS-I-U___Hydrocarboniphaga_effusa_A:0.190711,1302465005___CAS-I-U___Thioalkalivibrio_ALJT_ALJT:0.240381)0.566:0.064591)0.000:0.011581,(((1900620428___CAS-I-U___Thiohalocapsa_ML1_ML1:0.137401,1007202490___CAS-I-U___Thioflavicoccus_mobilis_83:0.117421)0.615:0.023751,1302100252___CAS-I-U___Lamprocystis_purpurea_DSM:0.151281)0.282:0.009551,1022970298___CAS-I-U___Thiocapsa_marina_5811:0.083981)0.996:0.101411)0.943:0.062331)0.238:0.010901,1301911908___CAS-I-U___Elioraea_tepidiphila_DSM_1:0.268331)0.956:0.088141,(((1305625084___CAS-I-U___Rhodanobacter_OR92_OR92:1e-06,1026315485___CAS-I-U___Rhodanobacter_denitrifican:1e-06):0.017831,(1305619622___CAS-I-U___Rhodanobacter_OR444_OR444:0.011931,1026319193___CAS-I-U___Rhodanobacter_thiooxydans:0.000141)0.933:0.000151)0.956:0.078201,1700878631___CAS-I-U___Mizugakiibacter_sediminis:0.043511)0.993:0.147881)0.460:0.039721,((1306065018___CAS-I-U___Desulfatirhabdium_butyrati:0.292801,1304569740___CAS-I-U___Desulfotignum_balticum_DSM:0.253191)0.480:0.127381,(1000200415___CAS-I-U___Geobacter_sulfurreducens_P:0.181011,1503793298___CAS-I-U___Desulfonatronum_thiodismut:0.187161)0.800:0.064721)0.945:0.102181)0.921:0.076101,((((1900181385___CAS-I-U___nitrifying_bacterium_enric:1e-06,1900175071___CAS-I-U___nitrifying_bacterium_enric:1e-06,1015173066___CAS-I-U___Candidatus_Nitrospira_inop:1e-06):0.141601,(1111487264___CAS-I-U___Candidatus_Nitrospira_nitr:0.103001,1122740719___CAS-I-U___Nitrospira_OLB3:0.077381)0.946:0.103831)0.979:0.124811,1111485803___CAS-I-U___Candidatus_Nitrospira_nitr:0.145591)0.482:0.078541,1003391436___CAS-I-U___Candidatus_Methylomirabili:0.233641)0.945:0.119331)0.393:0.038671,((((1006848931___CAS-I-U___Methanoculleus_bourgensis:1e-06,1016576819___CAS-I-U___Methanoculleus_MAB1:1e-06):0.000161,1115377288___CAS-I-U___Methanomicrobiales_archaeo:0.114721)0.993:0.195381,1005533498___CAS-III-B___Methanosaeta_harundinace:0.263721)0.454:0.085821,(1012718274___CAS-I-U___Methanosarcina_barkeri_Wie:1e-06,1004613984___CAS-I-U___Methanosarcina_barkeri_Fus:1e-06):0.479491)0.959:0.167211)0.467:0.021751,(1202931427___CAS-I-U___Schlesneria_paludicola_DSM:0.148391,1003443962___CAS-NA___Planctopirus_limnophila_DSM:0.198971)0.999:0.307001)0.915:0.053061,(((((1900760764___CAS-I-U___Oscillatoriales_cyanobacte:1e-06,1900762671___CAS-I-U___Chloracidobacterium_thermo:1e-06):0.022991,1005377066___CAS-I-U___Chloracidobacterium_thermo:0.013971)1.000:0.302401,1085307139___CAS-NA___Pyrinomonas_methylaliphatog:0.136981)0.869:0.073561,1002903877___CAS-I-U___Haliangium_ochraceum_DSM_1:0.418901)0.835:0.068611,(1025832447___CAS-I-U___Mycobacterium_xenopi_RIVM7:0.132771,1096431854___CAS-I-U___Mycobacterium_heckeshornen:0.095201)1.000:0.432901)0.866:0.049451)0.847:0.037191,1007834100___CAS-I-U___Sorangium_cellulosum_So015:0.466481)0.770:0.050651,(((((((1085892888___CAS-V-B___Bacillus_thermoamylovorans:1e-06,1085897750___CAS-V-B___Bacillus_thermoamylovorans:1e-06):0.120951,(1401748296___CAS-V-B___Bacillus_NSP2_1:0.006081,1028348699___CAS-V-B___Brevibacillus_CF112_CF112:0.000141)1.000:0.282831)0.454:0.056601,1306139962___CAS-V-B___Tuberibacillus_calidus_DSM:0.149571)0.943:0.138421,(((1902927053___CAS-V-B___Alicyclobacillus_acidiphil:0.012371,1042942656___CAS-V-B___Alicyclobacillus_acidoterr:0.063711)0.980:0.118251,1903255200___CAS-V-B___Alicyclobacillus_kakegawen:0.200721)0.739:0.063321,1305990913___CAS-V-B___Alicyclobacillus_contamina:0.137861)0.264:0.077041)0.998:0.400481,1079139106___CAS-I-U___Enhygromyxa_salina_DSM_152:0.649351)0.758:0.160061,1305945732___CAS-V-B___Desulfovibrio_inopinatus_D:0.738321)0.968:0.258791,((1123970079___CAS-I-U___Thermoplasmatales_archaeon:0.571911,1124162844___CAS-I-U___Thermoplasmatales_archaeon:0.299881)0.436:0.112771,1048700389___CAS-I-U___Thermoplasmatales_archaeon:0.453981)0.821:0.103391)0.947:0.132561)0.810:0.037741,(((((((((1043139197___CAS-NA___Saccharopolyspora_erythraea:1e-06,1003284027___CAS-NA___Saccharopolyspora_erythraea:1e-06,1200389068___CAS-NA___Saccharopolyspora_erythraea:1e-06):0.927361,(1607204863___CAS-I-U___Mobilicoccus_SIT2_SIT2:0.209871,1041158971___CAS-I-U___Propionibacterium_oral_tax:0.685201)0.924:0.131301)0.154:0.062351,(1006355879___CAS-I-U___Propionibacterium_propioni:0.419631,1304881062___CAS-I-U___Propionicicella_superfundi:0.335321)0.710:0.131181)0.610:0.055601,((((1034117752___CAS-I-U___Gordonia_paraffinivorans_N:0.190061,1005818684___CAS-I-U___Gordonia_polyisoprenivoran:0.054851)0.785:0.055771,1024166235___CAS-I-U___Gordonia_amarae_NBRC_15530:0.134331)0.969:0.142461,(1903241529___CAS-I-U___Millisia_brevis_NBRC_10586:0.123651,1903279522___CAS-NA___Skermania_piniformis_NBRC_1:0.187581)0.134:0.042341)0.994:0.203641,(1302192497___CAS-I-U___Mycobacterium_hassiacum_DS:1e-06,1030039310___CAS-I-U___Mycobacterium_hassiacum_DS:1e-06):0.193781)0.932:0.130141)0.990:0.137181,(((1305499225___CAS-I-U___Propionibacterium_acidifac:0.000151,1046605118___CAS-I-U___Propionibacterium_acidifac:0.000141)0.990:0.176171,1006353921___CAS-I-U___Propionibacterium_propioni:0.125421)0.993:0.250541,1304912670___CAS-I-U___Pseudonocardia_asaccharoly:0.370411)0.942:0.098471)0.944:0.102751,(((((1032516899___CAS-I-U___Mycobacterium_canettii_CIP:1e-06,1300260808___CAS-I-U___Mycobacterium_canettii_CIP:1e-06,1032528864___CAS-I-U___Mycobacterium_canettii_CIP:1e-06):0.000141,1300252393___CAS-I-U___Mycobacterium_canettii_CIP:0.000161)0.992:0.039841,1032524843___CAS-I-U___Mycobacterium_canettii_CIP:0.019121)0.617:0.025621,1050548486___CAS-I-U___Mycobacterium_gastri_Wayne:0.025341)0.989:0.153031,1406097843___CAS-I-U___Nocardia_BMG51109_BMG51109:0.232741)0.997:0.250651)0.849:0.067501,(1024093289___CAS-I-U___Patulibacter_medicamentivo:0.584691,1205099518___CAS-I-U___Candidatus_Microthrix_parv:0.405841)0.332:0.138521)0.696:0.096521,1905187191___CAS-I-U___Marinimicrobia_bacterium_T:0.695101)0.821:0.052211,(1002913277___CAS-I-U___Rhodothermus_marinus_DSM_4:0.297911,1900190373___CAS-I-U___nitrifying_bacterium_enric:0.417231)0.958:0.161061)0.901:0.068401)0.786:0.050211,(((((1905258065___CAS-I-U___Verrucomicrobium_spinosum:1e-06,1804389934___CAS-AM___Verrucomicrobium_spinosum_D:1e-06):0.014611,(1506443045___CAS-I-U___Verrucomicrobium_BvORR034:0.012051,1506446029___CAS-I-U___Verrucomicrobium_BvORR106:0.048371)0.252:0.007531)0.997:0.245831,(1005754537___CAS-I-U___Opitutaceae_bacterium_TAV5:0.000141,1024372225___CAS-I-U___Opitutaceae_bacterium_TAV1:0.005701)0.998:0.258571)0.987:0.242341,1302426687___CAS-I-U___Acidobacteriaceae_bacteriu:0.369301)0.943:0.164821,(1004335133___CAS-I-U___Isosphaera_pallida_ATCC_43:0.347531,1501872310___CAS-I-U___Acidobacterium_PMMR2_PMMR2:0.364911)0.726:0.040221)0.058:0.033681)0.915:0.148951,(1900762401___CAS-V-B___Chloracidobacterium_thermo:1e-06,1900759952___CAS-V-B___Oscillatoriales_cyanobacte:1e-06):0.747841)0.412:0.063301,1005750992___CAS-V-B___Opitutaceae_bacterium_TAV5:0.764341)0.895:0.139951,((((((((1002970585___CAS-I-U___Bifidobacterium_animalis_l:1e-06,1019910449___CAS-I-U___Bifidobacterium_animalis_l:1e-06,1007808005___CAS-I-U___Bifidobacterium_animalis_l:1e-06,1006346915___CAS-I-U___Bifidobacterium_animalis_l:1e-06,1100038510___CAS-I-U___Bifidobacterium_animalis_l:1e-06,1024100427___CAS-I-U___Bifidobacterium_animalis_l:1e-06,1005246495___CAS-I-U___Bifidobacterium_animalis_l:1e-06,1100036906___CAS-I-U___Bifidobacterium_animalis_l:1e-06,1011269657___CAS-I-U___Bifidobacterium_animalis_A:1e-06,1005343221___CAS-I-U___Bifidobacterium_animalis_l:1e-06,1002348672___CAS-I-U___Bifidobacterium_animalis_l:1e-06):0.000141,(1002604689___CAS-I-U___Bifidobacterium_animalis_l:1e-06,1011223555___CAS-I-U___Bifidobacterium_animalis_l:1e-06,1011295217___CAS-I-U___Bifidobacterium_animalis_l:1e-06,1003532854___CAS-I-U___Bifidobacterium_animalis_l:1e-06,1009488105___CAS-I-U___Bifidobacterium_animalis_R:1e-06,1002567201___CAS-I-U___Bifidobacterium_animalis_l:1e-06,1006345325___CAS-I-U___Bifidobacterium_animalis_l:1e-06,1062545832___CAS-I-U___Bifidobacterium_animalis_l:1e-06):0.000141)1.000:0.385551,((1508296100___CAS-I-U___Bifidobacterium_thermacido:0.035441,1079437389___CAS-I-U___Bifidobacterium_thermophil:0.064541)1.000:0.378151,1079421966___CAS-I-U___Bifidobacterium_pullorum_L:0.187891)0.094:0.098951)0.553:0.005201,((((1016955877___CAS-I-U___Bifidobacterium_dentium_AT:1e-06,1017118523___CAS-I-U___Bifidobacterium_dentium_JC:1e-06):0.080711,1124062196___CAS-I-U___uncultured_Bifidobacterium:0.100021)0.747:0.028991,(1092097477___CAS-I-U___Bifidobacterium_adolescent:0.031481,1502427152___CAS-I-U___Bifidobacterium_adolescent:0.025421)0.691:0.013821)0.961:0.094741,(1079460942___CAS-I-U___Bifidobacterium_tsurumiens:1e-06,1306032989___CAS-I-U___Bifidobacterium_tsurumiens:1e-06,1508298550___CAS-I-U___Bifidobacterium_tsurumiens:1e-06):0.103181)0.952:0.125021)0.996:0.285671,1501862736___CAS-I-U___Arthrobacter_sanguinis_DSM:0.291711)0.937:0.144301,((((((((1302712211___CAS-I-U___Salinispora_pacifica_DSM_4:1e-06,1405155338___CAS-I-U___Salinispora_pacifica_CNT13:1e-06,1302838076___CAS-I-U___Salinispora_pacifica_DSM_4:1e-06):0.006381,1405178277___CAS-I-U___Salinispora_pacifica_CNT00:0.000141)0.000:0.000151,1405169589___CAS-I-U___Salinispora_pacifica_CNT08:0.006401)0.000:0.000161,(1500692457___CAS-I-U___Salinispora_tropica_CNT250:1e-06,1301448314___CAS-I-U___Salinispora_pacifica_CNT60:1e-06):0.000141)0.840:0.006461,1301324292___CAS-I-U___Salinispora_pacifica_CNT04:0.006881)0.000:0.000161,1301380353___CAS-I-U___Salinispora_arenicola_CNS0:0.006441)0.000:0.000141,(((1302023981___CAS-I-U___Salinispora_pacifica_DSM_4:1e-06,1405152903___CAS-I-U___Salinispora_pacifica_CNT15:1e-06):0.014371,1405163874___CAS-I-U___Salinispora_pacifica_CNT13:0.012721)0.722:0.000151,1405194774___CAS-I-U___Salinispora_arenicola_CNR9:0.006401)0.000:0.000151)0.705:0.000151,(((((1305150068___CAS-I-U___Salinispora_arenicola_CNS2:0.021761,1301458781___CAS-I-U___Salinispora_arenicola_CNY2:0.000141)0.949:0.019311,1305109734___CAS-I-U___Salinispora_arenicola_CNS2:0.000161)0.837:0.006431,1301401249___CAS-I-U___Salinispora_arenicola_CNX4:0.000151)0.863:0.006451,1405183222___CAS-I-U___Salinispora_arenicola_CNX4:0.000151)0.898:0.012891,((1301656831___CAS-I-U___Salinispora_tropica_CNS416:1e-06,1305339170___CAS-I-U___Salinispora_arenicola_CNR4:1e-06,1405319524___CAS-I-U___Salinispora_tropica_CNB536:1e-06):0.006391,1301653717___CAS-I-U___Salinispora_tropica_CNR699:0.012851)0.944:0.019211)0.825:0.006371)1.000:0.535271)0.309:0.068551,((((((((((((1005074479___CAS-I-U___Corynebacterium_ulcerans_8:1e-06,1102807942___CAS-I-U___Corynebacterium_ulcerans_0:1e-06,1010628231___CAS-I-U___Corynebacterium_ulcerans_2:1e-06,1006897235___CAS-I-U___Corynebacterium_ulcerans_0:1e-06,1014318685___CAS-I-U___Corynebacterium_ulcerans_1:1e-06):0.000161,(1048887142___CAS-I-U___Corynebacterium_ulcerans_N:1e-06,1010662304___CAS-I-U___Corynebacterium_ulcerans_F:1e-06):0.024921)0.809:0.005981,1005076654___CAS-I-U___Corynebacterium_ulcerans_B:0.000151)1.000:0.512391,(1009910409___CAS-I-U___Corynebacterium_imitans_DS:0.177361,1018313170___CAS-I-U___Corynebacterium_glucuronol:0.201731)0.997:0.318791)0.722:0.119041,1305851823___CAS-I-U___Corynebacterium_freiburgen:0.265391)0.932:0.100461,(1020015485___CAS-I-U___Corynebacterium_amycolatum:0.405271,1015751138___CAS-I-U___Corynebacterium_glutamicum:0.343111)0.912:0.116921)0.649:0.076151,(((((1000662467___CAS-I-U___Rothia_mucilaginosa_DY_18:0.000141,1706421805___CAS-I-U___Rothia_mucilaginosa_207_RM:0.018841)0.911:0.011991,1016028007___CAS-I-U___Rothia_mucilaginosa_NUM_Rm:0.005971)0.942:0.000151,(1706204169___CAS-I-U___Rothia_mucilaginosa_175_RM:0.000161,1706612950___CAS-I-U___Rothia_mucilaginosa_470_RM:0.006161)0.500:0.000161)0.952:0.012141,1020228327___CAS-I-U___Rothia_mucilaginosa_ATCC_2:0.000151)0.954:0.000151,(1706681083___CAS-I-U___Rothia_mucilaginosa_574_RM:1e-06,1800343529___CAS-I-U___Streptococcus_parasanguini:1e-06):0.006121)1.000:0.290801)0.844:0.105241,(1030039871___CAS-I-U___Mycobacterium_hassiacum_DS:0.000141,1302194000___CAS-I-U___Mycobacterium_hassiacum_DS:0.000151)1.000:0.403901)0.697:0.063321,((((1103920764___CAS-I-U___Propionibacterium_freudenr:1e-06,1086982297___CAS-I-U___Propionibacterium_freudenr:1e-06,1123901384___CAS-I-U___Propionibacterium_freudenr:1e-06,1123905253___CAS-I-U___Propionibacterium_freudenr:1e-06,1123907634___CAS-I-U___Propionibacterium_freudenr:1e-06,1012100213___CAS-I-U___Propionibacterium_freudenr:1e-06,1103911387___CAS-I-U___Propionibacterium_freudenr:1e-06,1103913772___CAS-I-U___Propionibacterium_freudenr:1e-06,1123893693___CAS-I-U___Propionibacterium_freudenr:1e-06,1123896031___CAS-I-U___Propionibacterium_freudenr:1e-06,1123912260___CAS-I-U___Propionibacterium_freudenr:1e-06,1003422539___CAS-I-U___Propionibacterium_freudenr:1e-06,1103916049___CAS-I-U___Propionibacterium_freudenr:1e-06):0.000141,1123898274___CAS-I-U___Propionibacterium_freudenr:0.006201)0.999:0.000161,1123900563___CAS-I-U___Propionibacterium_freudenr:0.006071)0.996:0.308481,(1305499413___CAS-I-U___Propionibacterium_acidifac:0.284191,1304878889___CAS-I-U___Propionibacterium_thoenii:0.211351)0.955:0.149781)0.989:0.218601)0.168:0.008491,(1023163735___CAS-I-U___Propionibacterium_avidum_A:1e-06,1045694321___CAS-I-U___Propionibacterium_avidum_T:1e-06,1046496319___CAS-I-U___Propionibacterium_KPL1838:1e-06,1046492979___CAS-I-U___Propionibacterium_KPL1852:1e-06):0.398101)0.809:0.047181,(1900878278___CAS-I-U___Gordonia_desulfuricans_NBR:0.000141,1034406280___CAS-I-U___Gordonia_NB4_1Y_NB4_1Y:0.006301)1.000:0.525211)0.901:0.086401,((1045835875___CAS-I-U___Actinomyces_johnsonii_F054:1e-06,1045832266___CAS-I-U___Actinomyces_johnsonii_F051:1e-06):0.145891,1204998138___CAS-I-U___Actinomyces_timonensis_DSM:0.101191)0.997:0.209251)0.777:0.049951)0.738:0.040611,(((1085650859___CAS-I-U___Micrococcus_luteus_2385:1e-06,1200684276___CAS-I-U___Pseudonocardia_P2_P2:1e-06):0.275501,1904813388___CAS-I-U___Micrococcus_lylae_NBRC_153:0.142691)0.970:0.185931,1904810821___CAS-I-U___Kocuria_kristinae_NBRC_153:0.466911)0.904:0.156381)1.000:1.019991)0.876:0.185931)0.892:0.058361,(((1100186146___CAS-I-D___Clostridium_botulinum_LNC5:1e-06,1100178407___CAS-I-D___Clostridium_botulinum_4729:1e-06,1100174541___CAS-I-D___Clostridium_botulinum_5171:1e-06):0.012161,(1802999563___CAS-I-D___Clostridiaceae_bacterium_m:0.142801,1502471268___CAS-I-D___Clostridium_algidicarnis_B:0.077471)0.874:0.192701)0.989:0.889421,1304666635___CAS-I-D___Laceyella_sacchari_1_1:0.629031)0.969:0.560591)0.834:0.050671,((((((((((((((((((((((1305562792___CAS-I-D___Dolichospermum_circinale_A:1e-06,1405883761___CAS-I-D___Aphanizomenon_flos_aquae_N:1e-06,1305566362___CAS-I-D___Dolichospermum_circinale_A:1e-06):0.000161,(1206859914___CAS-I-D___Anabaena_PCC_7108_PCC_7108:0.015371,1007108596___CAS-I-D___Anabaena_cylindrica_PCC_71:0.078371)0.782:0.014871)0.427:0.015091,(1014174661___CAS-I-D___Anabaena_wa102_WA102:1e-06,1083149713___CAS-I-D___Aphanizomenon_flos_aquae_2:1e-06):0.000161)0.800:0.025521,1006981537___CAS-I-D___Anabaena_90_90:0.020151)0.991:0.161871,1406823059___CAS-I-D___Scytonema_hofmanni_UTEX_23:0.042571)0.878:0.070391,((((1111223271___CAS-I-D___Mastigocoleus_testarum_BC0:1e-06,1402133696___CAS-I-D___Mastigocoleus_testarum_BC0:1e-06):0.064341,(1206895661___CAS-I-D___Microchaete_PCC_7126_PCC_7:0.092691,1004801899___CAS-I-D___Anabaena_variabilis_ATCC_2:0.070781)0.682:0.045501)0.881:0.000151,1030022801___CAS-I-D___Tolypothrix_PCC_7601_UTEX:0.124691)0.868:0.031721,((1081056980___CAS-I-D___Tolypothrix_bouteillei_VB5:0.025271,1300380771___CAS-I-D___Scytonema_hofmanni_PCC_711:0.022261)0.945:0.061841,1085642908___CAS-I-D___Scytonema_tolypothrichoide:0.061461)0.748:0.015911)0.292:0.000141)0.827:0.015191,1031753124___CAS-I-D___Cylindrospermum_stagnale_P:0.117631)0.756:0.018381,((((((1007053520___CAS-I-B___Chroococcidiopsis_thermali:0.047701,1085027877___CAS-I-D___Scytonema_millei_VB511283:0.051051)0.874:0.031971,1405458859___CAS-I-D___Fischerella_PCC_9605_PCC_9:0.047271)0.774:0.015571,(1206069902___CAS-I-D___Chlorogloeopsis_fritschii:1e-06,1206063548___CAS-I-D___Chlorogloeopsis_fritschii:1e-06):0.031291)0.431:0.000141,1007014797___CAS-I-D___Nostoc_PCC_7524_PCC_7524:0.047271)0.893:0.032301,1007010067___CAS-I-D___Nostoc_PCC_7107_PCC_7107:0.096441)0.863:0.031761,((1007019570___CAS-I-D___Rivularia_PCC_7116_PCC_711:0.095771,1007062639___CAS-I-D___Calothrix_PCC_6303:0.109751)0.695:0.037441,1206810492___CAS-I-D___Calothrix_PCC_7103_PCC_710:0.109731)0.777:0.019431)0.000:0.000161)0.910:0.031831,(((1016075346___CAS-I-D___Fischerella_NIES_3754_NIES:1e-06,1206046634___CAS-I-D___Fischerella_muscicola_PCC:1e-06):0.000151,(1023245260___CAS-I-D___Fischerella_JSC_11_JSC_11:1e-06,1206053258___CAS-I-D___Fischerella_thermalis_PCC:1e-06):0.030831)0.877:0.039181,((1205960752___CAS-I-D___Fischerella_PCC_9339_PCC_9:0.015381,1086624863___CAS-I-D___Mastigocladus_laminosus_UU:0.000161)0.810:0.015461,1206061397___CAS-I-D___Fischerella_muscicola_SAG:0.016291)0.755:0.025091)0.863:0.033231)0.708:0.012081,(((1089400792___CAS-I-D___Limnoraphis_robusta_CS_951:0.008281,1019492325___CAS-I-D___Lyngbya_PCC_8106_PCC_8106:0.072741)0.877:0.077421,1046550824___CAS-I-D___Lyngbya_aestuarii_BL_J:0.044251)0.794:0.060361,(1002783204___CAS-I-B___Cyanothece_PCC_8802_PCC_88:0.160731,1007032810___CAS-I-D___Pleurocapsa_PCC_7327:0.053251)0.804:0.031341)0.874:0.064391)0.866:0.035291,1007001354___CAS-I-D___Calothrix_PCC_7507_PCC_750:0.035971)0.902:0.035511,(((((1015999314___CAS-I-D___Geminocystis_NIES_3708_NIE:0.036041,1007106349___CAS-I-D___Cyanobacterium_aponinum_PC:0.082561)0.896:0.103351,1016003636___CAS-I-D___Geminocystis_NIES_3709_NIE:0.030411)0.967:0.172941,1205886779___CAS-I-D___Spirulina_subsalsa_PCC_944:0.146201)0.904:0.079411,1302248457___CAS-I-D___filamentous_cyanobacterium:0.135741)0.000:0.000151,1002122745___CAS-I-D___Nostoc_punctiforme_PCC_731:0.099531)0.877:0.037971)0.221:0.000141,((((1020741956___CAS-I-D___Oscillatoria_PCC_6506_PCC:1e-06,1206866294___CAS-I-D___Kamptonema_formosum_PCC_64:1e-06):0.044741,(1007071634___CAS-I-D___Oscillatoria_nigro_viridis:0.029081,1007097874___CAS-I-D___Halothece_PCC_7418_PCC_741:0.198651)0.847:0.037291)0.773:0.086761,(1007050352___CAS-I-D___Oscillatoria_acuminata_PCC:0.116151,1007088547___CAS-I-D___Gloeocapsa_PCC_7428_PCC_74:0.134411)0.546:0.051881)0.830:0.055541,(1017659006___CAS-I-D___Coleofasciculus_chthonopla:0.184841,1007080798___CAS-I-D___Microcoleus_PCC_7113_PCC_7:0.027291)0.597:0.021461)0.177:0.018421)0.864:0.050581,((((1047358159___CAS-I-D___Leptolyngbya_Heron_Island:0.017001,1031584774___CAS-I-D___Leptolyngbya_PCC_7375_PCC:0.114121)0.744:0.047731,1206855939___CAS-I-D___Leptolyngbya_PCC_6406_PCC:0.072611)0.921:0.095801,1007073691___CAS-I-D___Crinalium_epipsammum_PCC_9:0.150421)0.734:0.054811,(1087332363___CAS-I-D___Chroococcales_cyanobacteri:0.069451,1206853264___CAS-I-D___Synechocystis_PCC_7509_PCC:0.078911)0.805:0.039691)0.527:0.020151)0.890:0.059421,((((((1000589782___CAS-I-B___Microcystis_aeruginosa_NIE:1e-06,1031277567___CAS-I-D___Microcystis_aeruginosa_PCC:1e-06,1031296449___CAS-AM-cas6___Microcystis_aeruginosa:1e-06,1031282590___CAS-I-D___Microcystis_aeruginosa_PCC:1e-06,1031269825___CAS-I-B___Microcystis_aeruginosa_PCC:1e-06):0.000141,1031284342___CAS-I-D___Microcystis_aeruginosa_PCC:0.031011)0.000:0.000161,1012982401___CAS-I-B___Microcystis_aeruginosa_NIE:0.015431)0.853:0.015551,(1031290755___CAS-I-D___Microcystis_aeruginosa_PCC:1e-06,1031267534___CAS-I-D___Microcystis_aeruginosa_PCC:1e-06,1500067215___CAS-AM-cas6___Microcystis_aeruginosa:1e-06):0.000141)0.000:0.000151,(1014006993___CAS-I-D___Microcystis_panniformis_FA:1e-06,1033053870___CAS-I-D___Microcystis_aeruginosa_DIA:1e-06):0.015571)0.973:0.140471,1206889560___CAS-I-D___cyanobacterium_PCC_7702_PC:0.178001)0.803:0.045651)0.824:0.043701,((1806107877___CAS-I-D___Pseudanabaena_Roaring_Cree:0.043611,1033012651___CAS-I-B___Pseudanabaena_biceps_PCC_7:0.059881)0.967:0.145531,1101203988___CAS-I-D___Planktothricoides_SR001_SR:0.160341)0.271:0.035591)0.000:0.053911,(1007093461___CAS-I-D___Stanieria_cyanosphaera_PCC:0.060691,1206875799___CAS-I-D___Pleurocapsa_PCC_7319_PCC_7:0.094251)0.956:0.150621)0.693:0.080701,(1103539399___CAS-I-D___Phormidium_OSCR:0.184121,1206913518___CAS-I-D___Geitlerinema_PCC_7105_PCC:0.217101)0.891:0.147011)0.251:0.074991,1008285406___CAS-I-D___Gloeobacter_kilaueensis_JS:0.413011)0.734:0.072551,1206892812___CAS-I-D___Synechococcus_PCC_7336_PCC:0.198231)0.995:0.558921,((1079291818___CAS-NA___bacterium_UASB270:0.513921,1079288595___CAS-NA___bacterium_UASB14:0.457881)0.776:0.116671,1079291885___CAS-I-D___bacterium_UASB270:0.099521)0.962:0.329321)0.385:0.071621,((1020252212___CAS-AM___Cylindrospermopsis_racibors:0.000141,1107818511___CAS-AM___Cylindrospermopsis_CR12_CR1:0.016161)1.000:0.700151,1301578979___CAS-I-D___Desulfurispora_thermophila:0.347261)0.821:0.144451)0.940:0.224841)0.996:0.164307761638388):0.507958):0.072224,(((((((((((((1200915344___solo___Methanobrevibacter_smithii_TS:1e-06,1200917220___solo___Methanobrevibacter_smithii_TS:1e-06,1200907684___solo___Methanobrevibacter_smithii_TS:1e-06,1200911497___solo___Methanobrevibacter_smithii_TS:1e-06,1200909609___solo___Methanobrevibacter_smithii_TS:1e-06,1200913458___solo___Methanobrevibacter_smithii_TS:1e-06):0.003671,(1200903860___solo___Methanobrevibacter_smithii_TS:1e-06,1200905726___solo___Methanobrevibacter_smithii_TS:1e-06,1200901993___solo___Methanobrevibacter_smithii_TS:1e-06):0.011141)0.000:0.000161,(1200893840___solo___Methanobrevibacter_smithii_TS:1e-06,1200896060___solo___Methanobrevibacter_smithii_TS:1e-06,1200897853___solo___Methanobrevibacter_smithii_TS:1e-06):0.000151)0.626:0.000151,1200899833___solo___Methanobrevibacter_smithii_TS:0.012121)0.801:0.000161,1124017713___NA___uncultured_Methanobrevibacter_A:0.045841)0.753:0.021631,(((((1200882399___solo___Methanobrevibacter_smithii_TS:1e-06,1124119764___solo___uncultured_Methanobrevibacter:1e-06,1200918948___solo___Methanobrevibacter_smithii_TS:1e-06,1200890327___solo___Methanobrevibacter_smithii_TS:1e-06,1200884042___solo___Methanobrevibacter_smithii_TS:1e-06,1200886106___solo___Methanobrevibacter_smithii_TS:1e-06):0.000141,(1017123226___solo___Methanobrevibacter_smithii_DS:0.000161,1607110214___solo___Methanobrevibacter_smithii_AC:0.000141)0.994:0.025101)0.176:0.000151,1042668017___solo___Methanobrevibacter_smithii_CA:0.003691)0.833:0.003681,1017125369___solo___Methanobrevibacter_smithii_DS:0.000151)0.927:0.014351,1001555510___solo___Methanobrevibacter_smithii_AT:0.015421)0.384:0.016711)0.998:0.185911,((1406277219___solo___Methanobrevibacter_oralis_JMR:0.201561,1016086915___solo___Methanobrevibacter_YE315_YE31:0.182111)0.639:0.045041,1015277097___solo___Methanobrevibacter_millerae_S:0.266361)0.908:0.066171)0.992:0.175541,((1016364877___solo___Methanobrevibacter_olleyae_YL:0.169701,1002801109___solo___Methanobrevibacter_ruminantiu:0.222181)1.000:0.316711,1404980875___solo___Methanobrevibacter_arboriphil:0.426541)0.179:0.089511)0.624:0.075661,((1007743874___solo___Methanobrevibacter_AbM4_AbM4:0.010621,1206128297___solo___Methanobrevibacter_boviskorea:0.001131)0.999:0.233871,1500983342___solo___Methanobrevibacter_wolinii_SH:0.263411)1.000:0.254411)0.997:0.324681,(((1000281442___solo___Methanothermobacter_thermauto:0.000141,1011387973___solo___Methanothermobacter_CaT2_CaT2:0.004261)0.992:0.226461,1003678713___solo___Methanothermobacter_marburgen:0.259131)0.998:0.649381,1115316882___solo___Methanobacteriaceae_archaeon:0.298331)0.904:0.196261)0.928:0.166961,(((1506928272___solo___Methanobacterium_veterum_MK4:1e-06,1507080148___solo___Methanobacterium_arcticum_M2:1e-06):0.468681,1005042624___solo___Methanobacterium_paludis_SWAN:0.280221)0.888:0.159261,(1004474793___solo___Methanobacterium_lacus_AL_21:0.477891,1506700894___solo___Methanobacterium_SMA_27_SMA_2:0.235461)0.994:0.275171)0.914:0.173271)0.974:0.386939453488372,(((((1303519534___solo___Nanoarchaeota_archaeon_SCGC_A:1e-06,1403658753___solo___Nanoarchaeota_archaeon_JGI_OT:1e-06,1302304472___solo___Nanoarchaeota_archaeon_SCGC_A:1e-06):0.003711,(1303531699___solo___Nanoarchaeota_archaeon_SCGC_A:1e-06,1403658083___solo___Nanoarchaeota_archaeon_JGI_OT:1e-06):0.013281)0.977:0.293021,(1038455384___solo___nanoarchaeote_Nst1:0.014741,1016122867___solo___Nanoarchaeota_archaeon_7A_7A:0.045071)1.000:0.976311)0.884:0.205761,(1083797427___solo___archaeon_GW2011_AR11:0.652011,1083791484___solo___archaeon_GW2011_AR17:0.779021)0.158:0.094031)0.998:0.601651,1303533789___solo___Euryarchaeota_archaeon_SCGC_A:1.058651)0.974:0.0561915465116281):0.518545,(((((((((((((((1012753050___solo___Methanosarcina_mazei_S_6:1e-06,1012756401___solo___Methanosarcina_mazei_LYC:1e-06,1012746583___solo___Methanosarcina_mazei_WWM610:1e-06,1012759763___solo___Methanosarcina_mazei_C16:1e-06,1506672669___solo___Methanosarcina_soligelidi_SMA:1e-06,1012749831___solo___Methanosarcina_mazei_SarPi:1e-06,1089802843___solo___Methanosarcina_mazei_3_H_M_1A:1e-06,1089715883___solo___Methanosarcina_mazei_1_H_M_1A:1e-06,1089702737___solo___Methanosarcina_mazei_1_H_A_1A:1e-06,1089811353___solo___Methanosarcina_mazei_3_H_T_1A:1e-06,1089862094___solo___Methanosarcina_mazei_1_H_T_2:1e-06,1089849630___solo___Methanosarcina_mazei_1_H_M_1A:1e-06,1089665793___solo___Methanosarcina_mazei_3_F_A_1A:1e-06,1089709641___solo___Methanosarcina_mazei_1_H_A_2:1e-06,1089793984___solo___Methanosarcina_mazei_3_H_A_2:1e-06,1089671769___solo___Methanosarcina_mazei_2_F_T_2:1e-06,1089721139___solo___Methanosarcina_mazei_1_H_M_2:1e-06,1089855814___solo___Methanosarcina_mazei_1_H_M_1A:1e-06,1089839934___solo___Methanosarcina_mazei_1_H_A_2:1e-06,1089699031___solo___Methanosarcina_mazei_1_F_M_0:1e-06,1089858529___solo___Methanosarcina_mazei_1_H_M_2:1e-06,1089791435___solo___Methanosarcina_mazei_3_H_A_1A:1e-06,1000071484___solo___Methanosarcina_mazei_Go1:1e-06,1089767988___solo___Methanosarcina_mazei_3_F_A_2:1e-06,1089733596___solo___Methanosarcina_mazei_2_F_A_2:1e-06,1089764547___solo___Methanosarcina_mazei_3_F_A_2:1e-06,1089662351___solo___Methanosarcina_mazei_3_F_A_2:1e-06,1089870455___solo___Methanosarcina_mazei_1_H_T_2:1e-06,1089843188___solo___Methanosarcina_mazei_1_H_A_2:1e-06,1089812830___solo___Methanosarcina_mazei_3_H_T_1A:1e-06,1089796869___solo___Methanosarcina_mazei_3_H_A_2:1e-06,1089723520___solo___Methanosarcina_mazei_1_H_M_2:1e-06,1089712988___solo___Methanosarcina_mazei_1_H_A_2:1e-06,1089853470___solo___Methanosarcina_mazei_1_H_M_2:1e-06,1089729838___solo___Methanosarcina_mazei_2_F_A_2:1e-06,1089827337___solo___Methanosarcina_mazei_1_H_A_1A:1e-06,1089774721___solo___Methanosarcina_mazei_3_F_A_2:1e-06,1089829599___solo___Methanosarcina_mazei_1_H_A_1A:1e-06,1089736325___solo___Methanosarcina_mazei_2_F_T_0:1e-06,1089865306___solo___Methanosarcina_mazei_1_H_T_2:1e-06,1089771610___solo___Methanosarcina_mazei_3_F_A_2:1e-06):0.004051,1089823466___solo___Methanosarcina_mazei_1_H_A_0:0.000161)0.931:0.008161,(1089806724___solo___Methanosarcina_mazei_3_H_M_1B:1e-06,1089780525___solo___Methanosarcina_mazei_3_F_T_1A:1e-06,1089674724___solo___Methanosarcina_mazei_3_F_T_1A:1e-06,1089684083___solo___Methanosarcina_mazei_3_H_M_1B:1e-06,1089776132___solo___Methanosarcina_mazei_3_F_T_1A:1e-06,1089687996___solo___Methanosarcina_mazei_3_H_M_1B:1e-06):0.000161)1.000:0.128281,(((1804935012___solo___Methanosarcina_mazei_JCM_9314:1e-06,1089695348___solo___Methanosarcina_mazei_1_F_A_1A:1e-06,1089799342___solo___Methanosarcina_mazei_3_H_A_2:1e-06,1089706282___solo___Methanosarcina_mazei_1_H_A_1A:1e-06,1089821918___solo___Methanosarcina_mazei_1_F_A_1B:1e-06,1089689786___solo___Methanosarcina_mazei_3_H_M_2:1e-06,1089846262___solo___Methanosarcina_mazei_1_H_M_0:1e-06,1089679635___solo___Methanosarcina_mazei_3_H_A_2:1e-06,1089833355___solo___Methanosarcina_mazei_1_H_A_2:1e-06,1089817664___solo___Methanosarcina_mazei_1_F_A_1B:1e-06):0.000151,((1089783638___solo___Methanosarcina_mazei_3_H_A_1A:1e-06,1089756636___solo___Methanosarcina_mazei_3_F_A_1A:1e-06,1089785566___solo___Methanosarcina_mazei_3_F_T_2:1e-06,1089760596___solo___Methanosarcina_mazei_3_F_A_1B:1e-06,1089697466___solo___Methanosarcina_mazei_1_F_A_2:1e-06):0.004051,1089677378___solo___Methanosarcina_mazei_3_H_A_2:0.000151)0.916:0.008171)0.802:0.009391,1089786985___solo___Methanosarcina_mazei_3_F_T_2:0.015681)0.941:0.028871)0.104:0.016891,(1012766425___solo___Methanosarcina_horonobensis_H:0.000161,1804998478___solo___Methanosarcina_horonobensis_H:0.000141)0.995:0.056491)0.872:0.019231,(((1012741140___solo___Methanosarcina_siciliae_HI350:1e-06,1012737238___solo___Methanosarcina_siciliae_T4_M:1e-06):0.000161,1012745502___solo___Methanosarcina_siciliae_C2J:0.004091)0.989:0.039931,1000109589___solo___Methanosarcina_acetivorans_C2:0.019271)0.992:0.043681)0.963:0.036681,(((((1089748097___solo___Methanosarcina_2_H_T_1A_3_2_H:1e-06,1089744071___solo___Methanosarcina_2_H_T_1A_15_2:1e-06,1089753516___solo___Methanosarcina_2_H_T_1A_8_2_H:1e-06,1089750329___solo___Methanosarcina_2_H_T_1A_6_2_H:1e-06):0.008571,1089740320___solo___Methanosarcina_2_H_A_1B_4_2_H:0.025151)0.912:0.020271,1089726902___solo___Methanosarcina_1_H_T_1A_1_1_H:0.005171)0.482:0.016351,1089835754___solo___Methanosarcina_1_H_A_2_2_1_H:0.009391)0.859:0.015201,((1012713637___solo___Methanosarcina_WWM596_WWM596:1e-06,1012720778___solo___Methanosarcina_WH1_WH1:1e-06):0.032071,1012763205___solo___Methanosarcina_lacustris_Z_72:0.014291)0.982:0.040191)0.837:0.019641)0.987:0.089071,((((((1012733444___solo___Methanosarcina_barkeri_227:1e-06,1012726716___solo___Methanosarcina_barkeri_MS:1e-06):0.000141,(1805014370___solo___Methanosarcina_barkeri_JCM_10:1e-06,1013430955___solo___Methanosarcina_barkeri_CM1:1e-06):0.004341)0.952:0.032461,(1012717107___solo___Methanosarcina_barkeri_Wiesmo:1e-06,1004611512___solo___Methanosarcina_barkeri_Fusaro:1e-06):0.039831)0.796:0.013361,(1012712636___solo___Methanosarcina_Kolksee_Kolkse:0.009211,1012706606___solo___Methanosarcina_vacuolata_Z_76:0.009271)0.851:0.014251)0.827:0.012321,1012773072___solo___Methanosarcina_barkeri_3:0.050241)0.979:0.063271,(((1104768430___solo___Methanosarcina_795:1e-06,1902430895___solo___Methanosarcina_DTU009:1e-06,1012702673___solo___Methanosarcina_thermophila_TM:1e-06):0.000151,1012709044___solo___Methanosarcina_thermophila_CH:0.004601)0.974:0.041371,1103105638___solo___Methanosarcina_flavescens_E03:0.001751)1.000:0.135221)0.220:0.050221)0.967:0.122201,1012727615___solo___Methanosarcina_MTP4_MTP4:0.202821)1.000:0.444751,((((1012773629___solo___Methanococcoides_methylutens:0.127861,1081465065___solo___Methanococcoides_methylutens:0.068331)0.974:0.145501,1001062209___solo___Methanococcoides_burtonii_DSM:0.209031)0.999:0.320471,(1003059993___solo___Methanohalophilus_mahii_DSM_5:0.102441,1123711357___solo___Methanohalophilus_T328_1:0.017981)1.000:0.604311)0.880:0.113351,((((1006878212___solo___Methanolobus_psychrophilus_R1:0.425891,1123715116___solo___Methanolobus_T82_4:0.323211)0.875:0.095671,1049348451___solo___Methanolobus_tindarius_DSM_22:0.595001)0.943:0.143561,1007235359___solo___Methanomethylovorans_hollandi:0.589081)0.772:0.139761,1005116415___solo___Methanosalsum_zhilinae_DSM_40:0.680261)0.902:0.089271)0.647:0.043011)0.932:0.123111,(1073874963___solo___Candidatus_Methanoperedens_ni:0.169691,1103805191___solo___Candidatus_Methanoperedens_BL:0.284151)1.000:0.434501)0.910:0.171491,(((((1013120910___solo___Geoglobus_ahangari_234:0.200581,1010909382___solo___Geoglobus_acetivorans_SBH6:0.253581)0.992:0.229561,1003008709___solo___Ferroglobus_placidus_DSM_1064:0.424691)0.996:0.331961,1002979352___solo___Archaeoglobus_profundus_DSM_5:0.418971)0.823:0.064601,(1007633791___solo___Archaeoglobus_sulfaticallidus:0.620431,1004552669___solo___Archaeoglobus_veneficus_SNP6:0.630711)0.240:0.036451)0.875:0.122721,((1009812437___solo___Archaeoglobus_fulgidus_DSM_87:1e-06,1000284253___solo___Archaeoglobus_fulgidus_DSM_43:1e-06):0.000161,(1115388005___solo___Archaeoglobus_fulgidus:1e-06,1115382400___solo___Archaeoglobus_fulgidus:1e-06):0.015721)1.000:0.770041)1.000:0.642641)0.816:0.143301,(((1115426672___solo___Methanosaeta_harundinacea:1e-06,1115371359___solo___Methanosaeta_harundinacea:1e-06,1104936048___solo___Methanosaeta_SDB:1e-06):0.202821,1005533602___solo___Methanosaeta_harundinacea_6Ac:0.325881)0.957:0.244751,1001273729___solo___Methanosaeta_thermophila_PT:0.821751)0.924:0.164311)0.856:0.164781,((1005860600___solo___Methanocella_conradii_HZ254:0.381141,1000660075___solo___Methanocella_paludicola_SANAE:0.362381)0.992:0.318991,1003286949___solo___Methanocella_arvoryzae_MRE50:0.498771)0.988:0.439651)0.933:0.381600919047619,(((((((((((1001426811___solo___Methanoculleus_marisnigri_JR1:0.010061,1074406717___solo___Methanoculleus_MH98A_MH98A:0.025841)0.967:0.035661,1092770107___solo___Methanoculleus_S3Fa_S3Fa:0.012461)0.962:0.047221,(1904920098___solo___Methanoculleus_thermophilus_C:1e-06,1902435315___solo___Methanoculleus_DTU007:1e-06):0.141111)0.660:0.032241,(1115415553___solo___Methanoculleus_marisnigri:1e-06,1115373379___solo___Methanoculleus_marisnigri:1e-06):0.037041)0.924:0.066691,((1006846907___solo___Methanoculleus_bourgensis_MS2:0.031811,1016574110___solo___Methanoculleus_MAB1:0.010701)0.889:0.025851,1902433793___solo___Methanoculleus_DTU006:0.043511)0.828:0.042051)0.998:0.334831,(1027628961___solo___Methanofollis_liminatans_DSM:0.102361,1904916870___solo___Methanofollis_ethanolicus_HAS:0.224171)1.000:0.397091)0.858:0.177591,(((1306188609___solo___Methanocorpusculum_bavaricum:0.061001,1001419175___solo___Methanocorpusculum_labreanum:0.061021)1.000:0.930251,1905301292___solo___Methanolinea_tarda_NOBI_1:0.775671)0.796:0.116571,((1003776070___solo___Methanolacinia_petrolearia_DS:0.031481,1601641061___solo___Methanolacinia_paynteri_DSM_2:0.086641)0.999:0.436841,1502837875___solo___Methanomicrobium_mobile_BP:0.569231)0.999:0.441761)0.451:0.087661)0.909:0.156851,1002432483___CAS-I-D___Methanosphaerula_palustris:0.942851)0.672:0.094221,(1001721842___solo___Methanoregula_boonei_6A8:0.278461,1007210053___solo___Methanoregula_formicica_SMSP:0.199961)1.000:0.370221)0.851:0.157421,1001011108___solo___Methanospirillum_hungatei_JF:1.021451)0.985:0.518441,(((((1302028056___solo___Halomicrobium_katesii_DSM_193:0.005511,1002758675___solo___Halomicrobium_mukohataei_DSM:0.000161)1.000:0.451701,1507694652___solo___Halococcus_sediminicola_CBA11:0.233861)0.927:0.139861,(1904300154___solo___Natrialbaceae_archaeon_B1_Br1:0.356811,1904330023___solo___Natrialbaceae_archaeon_Tc_Br1:0.269571)0.958:0.139771)0.163:0.056441,(1904304528___solo___Haloferacaceae_archaeon_PL_Br:0.250291,1041502283___solo___Halonotius_J07HN4:0.196791)1.000:0.277001)0.874:0.103041,((1033650325___solo___Haloferax_mediterranei_ATCC_3:1e-06,1073920806___solo___Haloferax_mediterranei_ATCC_3:1e-06,1006886403___solo___Haloferax_mediterranei_ATCC_3:1e-06):0.126661,((1033587362___solo___Haloferax_larsenii_JCM_13917:0.034141,1033547436___solo___Haloferax_elongans_ATCC_BAA_1:0.038681)0.994:0.132701,1112425615___solo___Haloferax_SB29_SB29:0.200601)0.916:0.079511)0.878:0.158351)1.000:1.412631)0.933:0.0172700809523811):0.518545):0.061636):0.299078,(((((((((1002084555___solo___Pyrobaculum_neutrophilum_V24S:0.137371,1013900203___solo___Pyrobaculum_WP30_WP30:0.113491)0.212:0.053881,1001321662___solo___Pyrobaculum_islandicum_DSM_41:0.218501)0.873:0.062161,1005520949___solo___Pyrobaculum_ferrireducens_186:0.224121)0.670:0.043971,1000094129___solo___Pyrobaculum_aerophilum_IM2:0.169851)0.776:0.044151,(1005809861___solo___Pyrobaculum_oguniense_TE7:0.246491,1001532740___solo___Pyrobaculum_arsenaticum_DSM_1:0.113311)0.930:0.078001)0.970:0.132711,1001424759___solo___Pyrobaculum_calidifontis_JCM:0.256311)0.815:0.134031,(((1115780273___solo___Thermoproteus_JCHS_4:0.083511,1004531133___solo___Thermoproteus_uzoniensis_768:0.067811)0.991:0.122181,1088271978___solo___Thermoproteus_AZ2:0.293971)0.477:0.056761,1005886052___solo___Thermoproteus_tenax_Kra_1:0.122851)0.952:0.297321)0.761:0.332731,(1115768517___solo___Thermocladium_ECH_B:0.114001,1804944796___solo___Thermocladium_modestius_JCM_1:0.188681)0.999:1.381591)1.000:0.398597476190476,((1005521737___CAS-I-A___Pyrobaculum_ferrireducens:0.157041,1002084394___CAS-I-A___Pyrobaculum_neutrophilum_V:0.173301)0.753:0.082811,1000092968___CAS-I-A___Pyrobaculum_aerophilum_IM2:0.106171)1.000:1.16633352380952):0.879259):0.161620,((((((((((1200895639___solo___Methanobrevibacter_smithii_TS:1e-06,1200903482___solo___Methanobrevibacter_smithii_TS:1e-06,1200905305___solo___Methanobrevibacter_smithii_TS:1e-06,1200897533___solo___Methanobrevibacter_smithii_TS:1e-06,1124120457___solo___uncultured_Methanobrevibacter:1e-06,1200901546___solo___Methanobrevibacter_smithii_TS:1e-06,1200895493___solo___Methanobrevibacter_smithii_TS:1e-06,1200899681___solo___Methanobrevibacter_smithii_TS:1e-06,1200893663___solo___Methanobrevibacter_smithii_TS:1e-06):0.009311,1001555947___solo___Methanobrevibacter_smithii_AT:0.004701)0.000:0.000131,(((1200888158___solo___Methanobrevibacter_smithii_TS:1e-06,1017124960___solo___Methanobrevibacter_smithii_DS:1e-06,1200882041___solo___Methanobrevibacter_smithii_TS:1e-06,1200892384___solo___Methanobrevibacter_smithii_TS:1e-06,1200918669___solo___Methanobrevibacter_smithii_TS:1e-06,1200884428___solo___Methanobrevibacter_smithii_TS:1e-06):0.000151,(1017123619___solo___Methanobrevibacter_smithii_DS:1e-06,1607111104___solo___Methanobrevibacter_smithii_AC:1e-06):0.004681)0.000:0.000151,1042667567___solo___Methanobrevibacter_smithii_CA:0.004671)0.000:0.000151)0.000:0.000161,1200886339___solo___Methanobrevibacter_smithii_TS:0.004651)0.825:0.013181,(1200911043___solo___Methanobrevibacter_smithii_TS:1e-06,1200913047___solo___Methanobrevibacter_smithii_TS:1e-06,1200909196___solo___Methanobrevibacter_smithii_TS:1e-06,1200914889___solo___Methanobrevibacter_smithii_TS:1e-06,1200916765___solo___Methanobrevibacter_smithii_TS:1e-06):0.030041)0.999:0.122311,((((1016364477___solo___Methanobrevibacter_olleyae_YL:0.136411,1002800661___solo___Methanobrevibacter_ruminantiu:0.144211)0.995:0.130071,1406278478___solo___Methanobrevibacter_oralis_JMR:0.250171)0.376:0.022911,1404981409___solo___Methanobrevibacter_arboriphil:0.250721)0.167:0.016381,(1015276615___solo___Methanobrevibacter_millerae_S:0.203601,1016086430___solo___Methanobrevibacter_YE315_YE31:0.296641)0.966:0.094791)0.817:0.036081)0.855:0.045741,((1206129018___solo___Methanobrevibacter_boviskorea:0.009871,1007743455___solo___Methanobrevibacter_AbM4_AbM4:0.008121)0.995:0.115451,1500983034___solo___Methanobrevibacter_wolinii_SH:0.215381)0.997:0.184441)0.981:0.151011,1000868077___solo___Methanosphaera_stadtmanae_DSM:0.436471)0.838:0.144331,((((((1012186713___solo___Methanobacterium_formicicum:1e-06,1805022905___solo___Methanobacterium_formicicum_J:1e-06):0.004591,1115404048___solo___Methanobacterium_42_16:0.000151)0.693:0.000151,1008479733___solo___Methanobacterium_MB1:0.106131)0.761:0.004111,(1010555665___solo___Methanobacterium_formicicum_B:1e-06,1015170021___solo___Methanobacterium_formicicum:1e-06):0.009691)0.993:0.125911,(1030124007___solo___Methanobacterium_formicicum_D:0.109861,1031064312___solo___Methanobacterium_Maddingley_M:0.014131)0.976:0.089351)0.994:0.163851,(((1506925628___solo___Methanobacterium_veterum_MK4:1e-06,1507079067___solo___Methanobacterium_arcticum_M2:1e-06):0.282451,1005042459___solo___Methanobacterium_paludis_SWAN:0.137351)0.674:0.044821,(1506700767___solo___Methanobacterium_SMA_27_SMA_2:0.172091,1004474951___solo___Methanobacterium_lacus_AL_21:0.149041)0.449:0.044721)0.904:0.048321)0.384:0.074791)1.000:1.07096965844298,(((((((1017790809___CAS-V-A___Francisella_tularensis_nov:1e-06,1017465254___CAS-V-A___Francisella_tularensis_nov:1e-06,1011839258___CAS-V-A___Francisella_tularensis_nov:1e-06,1017687513___CAS-V-A___Francisella_tularensis_nov:1e-06,1001214739___CAS-V-A___Francisella_tularensis_nov:1e-06):0.005941,(1011958649___CAS-V-A___Francisella_tularensis_tul:1e-06,1011822278___CAS-V-A___Francisella_tularensis_nov:1e-06,1011834163___CAS-V-A___Francisella_philomiragia_G:1e-06,1079494106___CAS-V-A___Francisella_tularensis_nov:1e-06):0.000151)0.842:0.005571,1004602707___CAS-V-A___Francisella_cf_novicida_Fx:0.000171)1.000:0.414331,1305559081___CAS-V-A___Moraxella_caprae_DSM_19149:0.466251)0.859:0.136701,((((1091258496___CAS-V-A___Parcubacteria_group_bacter:0.000151,1091257291___CAS-V-A___Parcubacteria_group_bacter:0.000171)1.000:0.438451,1090844923___CAS-V-A___Candidatus_Roizmanbacteria:0.440101)0.155:0.058701,(1090808953___CAS-AM___Candidatus_Peregrinibacteri:1e-06,1090813222___CAS-V-A___Candidatus_Peregrinibacter:1e-06):0.323721)0.925:0.151011,1090805943___CAS-V-A___candidate_division_WS6_bac:0.510051)0.854:0.131091)0.790:0.046911,((((((((1077103730___CAS-V-A___Synergistes_jonesii_78_1:0.279941,1024760629___CAS-V-A___Helcococcus_kunzii_ATCC_51:0.536461)0.698:0.088261,1010972871___CAS-V-A___Candidatus_Methanoplasma_t:0.463421)0.761:0.055571,1502302142___CAS-V-A___Succinivibrio_dextrinosolv:0.437991)0.893:0.067961,((1042752269___CAS-V-A___Eubacterium_CAG_76:0.329091,1012825597___CAS-V-A___Sneathia_amnii_SN35:0.315371)0.914:0.129081,1304887805___CAS-V-A___Proteocatella_sphenisci_DS:0.517321)0.760:0.044551)0.393:0.049541,1500988869___CAS-V-A___Anaerovibrio_RM50_RM50:0.331561)0.960:0.161041,(1702876742___CAS-V-A___Treponema_endosymbiont_of:0.008781,1702879270___CAS-V-A___Treponema_endosymbiont_of:0.015051)0.999:0.374821)0.671:0.085061,(1079785115___CAS-I-D___Smithella_SCADC:0.452231,1115286344___CAS-V-A___Thiomicrospira_XS5_XS5:0.322991)0.652:0.098061)0.046:0.054391,1092069528___CAS-V-A___Arcobacter_butzleri_L348:0.370501)0.987:0.215521)0.806:0.097501,((((1305492597___CAS-V-A___Prevotella_albensis_DSM_11:1e-06,1500282803___CAS-V-A___Prevotella_albensis_DSM_11:1e-06):0.207201,1019019635___CAS-V-A___Bacteroidetes_oral_taxon_2:0.295071)0.942:0.132421,(1121766194___CAS-V-A___Bacteroidales_bacterium_KA:0.424531,1049804554___CAS-V-A___Porphyromonas_crevioricani:0.227981)0.279:0.070881)0.932:0.165721,((1302209160___CAS-V-A___Porphyromonas_macacae_DSM:1e-06,1500391974___CAS-V-A___Porphyromonas_macacae_DSM:1e-06):0.004671,1081683102___CAS-V-A___Porphyromonas_macacae_COT:0.006861)1.000:0.781041)0.812:0.120531)1.000:0.711331341557017):1.040879):0.155960,((((((((((1091074246___solo___Parcubacteria_group_bacterium:1e-06,1091066163___solo___Parcubacteria_group_bacterium:1e-06):0.329421,1091351762___solo___Parcubacteria_group_bacterium:0.310871)0.313:0.045431,(1090855454___solo___Candidatus_Nomurabacteria_bac:0.000151,1090871769___solo___Candidatus_Nomurabacteria_bac:0.000151)1.000:0.212311)0.907:0.057291,((1090845651___solo___Candidatus_Roizmanbacteria_ba:1e-06,1090851365___solo___Candidatus_Roizmanbacteria_ba:1e-06):0.316061,1097609570___solo___Parcubacteria_bacterium_C7867:0.425711)0.764:0.099431)0.743:0.058201,(1091157413___solo___Parcubacteria_group_bacterium:0.330681,1091162064___solo___Candidatus_Giovannonibacteria:0.270721)0.947:0.115831)0.207:0.058821,1303297385___NA___Parcubacteria_bacterium_SCGC_AA:0.541051)0.713:0.060021,1008483760___solo___candidate_division_WWE3_bacte:0.435341)0.536:0.065391,1204864093___solo___Prochlorococcus_W8:0.823941)0.984:0.366191,1091416880___solo___Parcubacteria_group_bacterium:0.340831)1.000:0.440793613636363,(((((((1403659339___solo___Nanoarchaeota_archaeon_JGI_OT:1e-06,1303518940___solo___Nanoarchaeota_archaeon_SCGC_A:1e-06,1302303900___solo___Nanoarchaeota_archaeon_SCGC_A:1e-06):0.012061,(1403657813___solo___Nanoarchaeota_archaeon_JGI_OT:1e-06,1303532003___solo___Nanoarchaeota_archaeon_SCGC_A:1e-06):0.041981)1.000:0.335111,1011548709___solo___archaeon_GW2011_AR10:0.369561)0.196:0.043401,1085753274___solo___archaeon_GW2011_AR15:0.554411)0.990:0.266521,1091291338___solo___Parcubacteria_group_bacterium:0.794851)0.519:0.096081,(1103060345___NA___Omnitrophica_WOR_2_bacterium_SM:0.052501,1103060736___NA___Omnitrophica_WOR_2_bacterium_SM:0.026001)0.999:0.948151)0.997:0.524151,1090948786___solo___Parcubacteria_group_bacterium:0.515691)1.000:0.112867386363636):1.196839):0.752338,((1300923813___CAS-III-A___Leptotrichia_shahii_DSM:0.089301,1402616156___CAS-III-A___Leptotrichia_trevisanii:0.143061):0.077835,1002751081___CAS-III-A___Leptotrichia_buccalis_C:0.194016):1.949177):2.263206,((((((((1023159808___Mobile___Ralstonia_5_2_56FAA_5_2_56F:1e-06,1701427384___Mobile___Aquamicrobium_SK_2_SK_2:1e-06,1804104492___Mobile___Achromobacter_JCM_18799_JCM:1e-06,1019233894___Mobile___Ralstonia_5_7_47FAA_5_7_47F:1e-06,1004837116___Mobile___Alicycliphilus_denitrifican:1e-06,1502668834___Mobile___Cupriavidus_metallidurans_N:1e-06):0.013881,1207101017___Mobile___beta_proteobacterium_FWI2_F:0.000181)0.760:0.000191,1001383894___Mobile___Acidovorax_JS42_JS42:0.006841)0.789:0.035861,1405605844___Mobile___Curvibacter_gracilis_ATCC_B:0.013921)0.987:0.187661,1200948700___Mobile___Verminephrobacter_aporrecto:0.299911)0.495:0.116591,1501516092___Mobile___Burkholderia_ferrariae_NBRC:0.367801)1.000:0.0990587121212121,((1121582767___Mobile___Burkholderia_BDU18_BDU18:1e-06,1117508671___Mobile___Burkholderia_MSMB0852_MSMB0:1e-06):0.110451,1119035665___Mobile___Burkholderia_cepacia_MSMB12:0.081641)1.000:0.354122287878788):1.608615,(((((1103090711___solo___Thiotrichales_bacterium_SG8_5:0.875491,1017773815___solo___marine_gamma_proteobacterium:0.731361)0.877:0.105441,1031077720___solo___Oscillatoriales_cyanobacteriu:0.734971)0.385:0.064071,1502841705___solo___Pelobacter_seleniigenes_DSM_1:1.283611)0.745:0.120111,((1403670061___NA___Atribacteria_bacterium_JGI_OTU:1e-06,1302305479___NA___Atribacteria_bacterium_SCGC_AAA:1e-06):0.758171,1111491082___solo___Dehalococcoides_mccartyi_MB:0.509391)0.995:0.293681)0.997:0.1250765,((1003736698___solo___Mesotoga_prima_MesG1_Ag_4_2:0.015501,1115412390___solo___Thermotogales_bacterium_46_20:0.072521)1.000:0.852991,1013475270___solo___Endomicrobium_proavitum_Rsa21:0.880451)0.997:0.2929845):1.608615):2.603767):0.942844,((1091011146___solo___Candidatus_Levybacteria_bacte:1e-06,1091024851___solo___Candidatus_Levybacteria_bacte:1e-06,1091075319___solo___Candidatus_Levybacteria_bacte:1e-06,1091097330___solo___Candidatus_Levybacteria_bacte:1e-06):0.000001,1091090629___solo___Candidatus_Levybacteria_bacte:1e-06):5.155227):0.577698,((1019677127___NA___Caminibacter_mediatlanticus_TB:1.269655,1081494745___NA___Helicobacter_trogontum_ATCC_493:1.269655):0.359398,1048010239___NA___Mucispirillum_schaedleri_ASF457:1.629053):4.103872):0.146941,(11684793__phage__Persicivirga_phage_P12024L:0.00001,11684783__phage__Persicivirga_phage_P12024S:0.00001):5.879865):0.092977):0.005957,((((((1507703172___defence___Myxosarcina_GI1_GI1:0.962900,((((1701453424___solo___Paenibacillus_dauci_H9:1e-06,1300395552___solo___Paenibacillus_A9_A9:1e-06):0.005531,(1701441673___solo___Paenibacillus_wulumuqiensis_Y:0.043271,1905420332___solo___Paenibacillus_bovis_BD3526:0.007861)0.214:0.010001)0.997:0.691061,(1032512681___solo___Brevibacillus_agri_BAB_2500:0.007941,1401749903___defence___Bacillus_NSP2_1:0.076651)1.000:1.092281)0.969:0.32614625,(((1204274035___solo___Myxococcus_xanthus_DZ2:1e-06,1207198066___solo___Myxococcus_xanthus_DZF1:1e-06,1000884496___solo___Myxococcus_xanthus_DK_1622:1e-06):0.028581,1006383211___solo___Myxococcus_hansupus_mixupus:0.033231)1.000:0.958521,(1080540020___solo___Leptospirillum_ferriphilum_DS:0.858301,1123976796___NA___Leptospirillum_ferrodiazotrophu:0.735921)0.993:0.537881)0.969:0.0749047499999997):0.962900):2.778963,(1604541069___solo___Mesorhizobium_F7_F7:0.98082,1081721075___solo___Desulfobulbus_Tol_SR:0.98082):3.741862):1.697538,((1012275471___Mobile-casposon___Candidatus_Nitroso:0.879745,(((((((((((((1905306111___CAS-I-A___Sulfolobus_islandicus_M_16:1e-06,1905311816___CAS-I-A___Sulfolobus_islandicus_M_16:1e-06,1202569181___CAS-I-A___Sulfolobus_islandicus_M_16:1e-06,1905314650___CAS-I-A___Sulfolobus_islandicus_M_16:1e-06,1202565387___CAS-AM___Sulfolobus_islandicus_M_16:1e-06,1202572110___CAS-I-A___Sulfolobus_islandicus_M_16:1e-06,1202571137___CAS-AM___Sulfolobus_islandicus_M_16:1e-06,1002520011___CAS-I-A___Sulfolobus_islandicus_M_16:1e-06,1202562454___CAS-I-A___Sulfolobus_islandicus_M_16:1e-06):0.000151,((1002891613___CAS-AM___Sulfolobus_solfataricus_98:1e-06,1012662555___CAS-AM___Sulfolobus_solfataricus_98:1e-06,1012671167___CAS-AM___Sulfolobus_solfataricus_SUL:1e-06,1012654529___CAS-AM___Sulfolobus_solfataricus_SUL:1e-06,1000065527___CAS-I-A___Sulfolobus_solfataricus_P2:1e-06):0.000161,1200526181___CAS-AM___Sulfolobus_solfataricus_98:0.003731)1.000:0.070001)0.832:0.003671,(1905303277___CAS-AM___Sulfolobus_islandicus_M_16:1e-06,1002517347___CAS-I-A___Sulfolobus_islandicus_M_14:1e-06):0.003691)0.728:0.000151,1002522677___CAS-AM___Sulfolobus_islandicus_M_16:0.000141)0.996:0.000151,1905308921___CAS-I-A___Sulfolobus_islandicus_M_16:0.007291)0.999:0.145511,((((1002525301___CAS-I-A___Sulfolobus_islandicus_Y_G:1e-06,1002529397___CAS-I-A___Sulfolobus_islandicus_Y_N:1e-06):0.001611,(1002514443___CAS-AM___Sulfolobus_islandicus_L_S_2:0.007461,1016618768___CAS-AM___Sulfolobus_islandicus_L_D_8:0.000151)0.846:0.002441)0.869:0.007171,((1004412013___CAS-I-A___Sulfolobus_islandicus_HVE1:1e-06,1004409710___CAS-AM___Sulfolobus_islandicus_REY15:1e-06):0.000141,1007566326___CAS-I-A___Sulfolobus_islandicus_LAL1:0.003741)0.940:0.011251)0.454:0.000731,1004963831___CAS-I-A___Acidianus_hospitalis_W1:0.014281)0.985:0.089661)0.969:0.107211,(1014020031___CAS-AM-cas6___Metallosphaera_sedula:1e-06,1079783049___CAS-AM-cas6___Metallosphaera_sedula:1e-06,1014013293___CAS-AM-cas6___Metallosphaera_sedula:1e-06,1014015538___CAS-AM-cas6___Metallosphaera_sedula:1e-06,1014017783___CAS-AM-cas6___Metallosphaera_sedula:1e-06,1014011047___CAS-AM-cas6___Metallosphaera_sedula:1e-06,1001568624___CAS-AM-cas6___Metallosphaera_sedula:1e-06):0.323611)0.446:0.078791,((1056354794___CAS-I-A___Sulfolobales_archaeon_AZ1:0.003921,1088282364___CAS-I-A___Sulfolobales_archaeon_AZ1:0.000141)0.797:0.015251,1088281807___CAS-I-A___Sulfolobales_archaeon_AZ1:0.012331)1.000:0.278261)0.998:0.311021,(1024347526___CAS-I-A___Metallosphaera_yellowstone:0.473841,1000688282___CAS-AM___Sulfolobus_tokodaii_7:0.533591)0.562:0.092771)0.962:0.168921,((((((1014755240___CAS-I-A___Pyrodictium_delaneyi_Su06:0.408431,1005305764___CAS-I-A___Pyrolobus_fumarii_1A:0.348101)0.108:0.119321,1003685425___CAS-I-A___Ignisphaera_aggregans_DSM:0.912631)0.846:0.108891,1008091588___CAS-I-A___Thermofilum_1910b:0.476681)0.210:0.098501,((1009010097___CAS-I-A___Aeropyrum_camini_SY1_JCM_1:0.000141,1804970078___CAS-I-A___Aeropyrum_camini_SY1_JCM_1:0.003991)0.997:0.415581,1003651597___CAS-III-B___Acidilobus_saccharovoran:0.975561)0.867:0.170511)0.681:0.126811,((((1005461829___CAS-I-A___Desulfurococcus_fermentans:0.038061,1002268630___CAS-I-A___Desulfurococcus_kamchatken:0.000151)1.000:0.310651,1003456452___CAS-I-A___Thermosphaera_aggregans_DS:0.350911)0.935:0.170581,1006123536___CAS-I-A___Thermogladius_cellulolytic:0.255981)0.986:0.246821,1006005439___CAS-I-A___Fervidicoccus_fontis_Kam94:0.985151)0.345:0.152321)0.096:0.091031,(((((1005809423___CAS-I-A___Pyrobaculum_oguniense_TE7:0.020041,1001533101___CAS-I-A___Pyrobaculum_arsenaticum_DS:0.008891)1.000:0.153261,1000093044___CAS-I-A___Pyrobaculum_aerophilum_IM2:0.134991)0.442:0.033591,(1005521792___CAS-I-A___Pyrobaculum_ferrireducens:0.085411,1001425484___CAS-I-A___Pyrobaculum_calidifontis_J:0.168581)0.668:0.043021)0.994:0.091791,(1002084945___CAS-I-A___Pyrobaculum_neutrophilum_V:0.008001,1005885762___CAS-I-A___Thermoproteus_tenax_Kra_1:0.012531)0.992:0.083331)0.791:0.030621,(1013899689___CAS-I-A___Pyrobaculum_WP30_WP30:0.074631,1115735790___CAS-I-A___Pyrobaculum_JCHS_4:0.068351)0.943:0.088801)1.000:0.986111)0.541:0.103031)0.880:0.242171,(((((((((1804981427___CAS-I-A___Vulcanisaeta_distributa_JC:0.021601,1003783368___CAS-I-A___Vulcanisaeta_distributa_DS:0.000141)0.800:0.025841,1804963615___CAS-I-A___Vulcanisaeta_souniana_JCM:0.080931)0.328:0.001121,(1804977190___CAS-I-A___Vulcanisaeta_distributa_JC:0.188511,1804977189___CAS-I-A___Vulcanisaeta_distributa_JC:0.015911)0.188:0.024981)0.758:0.009511,(1004422020___CAS-I-A___Vulcanisaeta_moutnovskia_7:0.063261,1804956748___CAS-I-A___Vulcanisaeta_distributa_JC:0.059311)0.892:0.026751)0.667:0.013901,1804963614___CAS-I-A___Vulcanisaeta_souniana_JCM:0.234871)0.828:0.093121,1115784973___CAS-I-A___Caldivirga_MG_3:0.420041)0.997:0.306821,(((((1009010538___CAS-I-A___Aeropyrum_camini_SY1_JCM_1:0.000141,1804969827___CAS-I-A___Aeropyrum_camini_SY1_JCM_1:0.000141)0.847:0.015441,1804969828___CAS-I-A___Aeropyrum_camini_SY1_JCM_1:0.007021)0.676:0.000151,1000677946___CAS-I-A___Aeropyrum_pernix_K1:0.030101)1.000:0.489821,1003685707___CAS-I-A___Ignisphaera_aggregans_DSM:0.329041)0.941:0.150001,(1001772613___CAS-I-A___Ignicoccus_hospitalis_KIN4:0.315441,1015284147___CAS-I-A___Ignicoccus_islandicus_DSM:0.400221)1.000:0.400241)0.779:0.091051)0.738:0.124961,(1014754211___CAS-I-A___Pyrodictium_delaneyi_Su06:0.162861,1001307332___CAS-I-A___Hyperthermus_butylicus_DSM:0.147761)1.000:0.431241)0.806:0.172551,((1805005561___CAS-I-A___Vulcanisaeta_JCM_14467_JCM:0.137181,1003782825___CAS-NA___Vulcanisaeta_distributa_DSM:0.047871)0.999:0.360791,1088270792___CAS-AM___Vulcanisaeta_AZ3:0.253961)1.000:0.557751)1.000:0.846391)0.901:0.230401,((((((((((((1200881723___CAS-I-B___Desulfotomaculum_nigrifica:0.003521,1005030682___CAS-I-B___Desulfotomaculum_nigrifica:0.003671)0.999:0.142771,1031539474___CAS-I-B___Desulfotomaculum_hydrother:0.112181)1.000:0.294871,(1306185751___CAS-NA___Desulfotomaculum_alcoholivo:0.129931,1507071429___CAS-I-A___Clostridiales_bacterium_DR:0.058451)0.971:0.086641)0.000:0.031551,1090691008___CAS-I-A___Clostridiales_bacterium_PH:0.194541)0.583:0.039531,(1500682743___CAS-I-D___Desulfitibacter_alkalitole:0.326811,1019507023___CAS-I-B___Thermosinus_carboxydivoran:0.477831)0.811:0.058761)0.892:0.055231,(((((1405747729___CAS-I-D___Thermacetogenium_phaeum_DS:1e-06,1006875591___CAS-I-D___Thermacetogenium_phaeum_DS:1e-06):0.000161,1115339689___CAS-I-D___Thermacetogenium_phaeum:0.000141)1.000:0.250691,1002866277___CAS-I-D___Ammonifex_degensii_KC4:0.161371)0.760:0.101571,1005039938___CAS-I-A___Desulfotomaculum_kuznetsov:0.293371)0.000:0.064711,1001856399___CAS-I-B___Candidatus_Desulforudis_au:0.279261)0.857:0.063471)0.916:0.071601,1007231539___CAS-I-A___Halobacteroides_halobius_D:0.345171)0.831:0.058591,(1009409036___CAS-NA___Rubrobacter_radiotolerans_R:0.896451,1001974291___CAS-I-A___Heliobacterium_modesticald:0.333561)0.078:0.108521)0.939:0.166161,1006838004___CAS-I-B___Candidatus_Nitrososphaera:0.649801)0.873:0.154141,1004827372___CAS-I-A___Methanosaeta_concilii_GP6:0.627671)0.884:0.136041,((1009812145___CAS-I-A___Archaeoglobus_fulgidus_DSM:1e-06,1115387157___CAS-I-A___Archaeoglobus_fulgidus:1e-06,1000283951___CAS-I-A___Archaeoglobus_fulgidus_DSM:1e-06,1115380601___CAS-I-A___Archaeoglobus_fulgidus:1e-06):0.479801,(1115725995___CAS-I-B___Hadesarchaea_archaeon_YNP:0.635511,1005860574___CAS-I-B___Methanocella_conradii_HZ25:0.371841)0.710:0.171691)1.000:0.460681)0.546:0.122941,(((1003009228___CAS-I-A___Ferroglobus_placidus_DSM_1:0.192681,1002056650___CAS-I-A___Candidatus_Korarchaeum_cry:0.265211)0.985:0.168061,1001453150___CAS-I-A___Staphylothermus_marinus_F1:0.344151)0.868:0.130141,(1701956559___CAS-I-A___Desulfurococcus_mobilis_DS:0.003691,1004339322___CAS-I-A___Desulfurococcus_mucosus_DS:0.000141)0.999:0.343771)1.000:0.519341)0.999:0.326231)0.661:0.00555669364627787,(((((((((((((1903896246___CAS-AM___Sulfolobus_acidocaldarius_G:1e-06,1903900055___CAS-AM___Sulfolobus_acidocaldarius_G:1e-06,1903887365___CAS-AM___Sulfolobus_acidocaldarius_G:1e-06,1903921506___CAS-AM___Sulfolobus_acidocaldarius_G:1e-06,1903988369___CAS-AM___Sulfolobus_acidocaldarius_N:1e-06,1903898521___CAS-AM-cas6___Sulfolobus_acidocaldar:1e-06,1903949284___CAS-AM-cas6___Sulfolobus_acidocaldar:1e-06,1903958056___CAS-AM___Sulfolobus_acidocaldarius_N:1e-06,1903979163___CAS-AM___Sulfolobus_acidocaldarius_N:1e-06,1903967611___CAS-AM-cas6___Sulfolobus_acidocaldar:1e-06,1903939447___CAS-AM___Sulfolobus_acidocaldarius_N:1e-06,1903953453___CAS-AM___Sulfolobus_acidocaldarius_N:1e-06,1903976719___CAS-AM-cas6___Sulfolobus_acidocaldar:1e-06,1903946430___CAS-AM-cas6___Sulfolobus_acidocaldar:1e-06,1903912298___CAS-AM___Sulfolobus_acidocaldarius_G:1e-06,1903916419___CAS-AM-cas6___Sulfolobus_acidocaldar:1e-06,1903935878___CAS-AM___Sulfolobus_acidocaldarius_N:1e-06,1903947097___CAS-AM___Sulfolobus_acidocaldarius_N:1e-06,1903973780___CAS-AM___Sulfolobus_acidocaldarius_N:1e-06,1903965276___CAS-AM___Sulfolobus_acidocaldarius_N:1e-06,1903923096___CAS-AM-cas6___Sulfolobus_acidocaldar:1e-06,1903929666___CAS-AM-cas6___Sulfolobus_acidocaldar:1e-06,1903905408___CAS-AM___Sulfolobus_acidocaldarius_G:1e-06,1903969923___CAS-AM-cas6___Sulfolobus_acidocaldar:1e-06,1903891414___CAS-AM___Sulfolobus_acidocaldarius_G:1e-06,1903956127___CAS-AM___Sulfolobus_acidocaldarius_N:1e-06,1903934657___CAS-AM-cas6___Sulfolobus_acidocaldar:1e-06,1903930813___CAS-AM___Sulfolobus_acidocaldarius_N:1e-06,1903988782___CAS-AM-cas6___Sulfolobus_acidocaldar:1e-06,1903972281___CAS-AM___Sulfolobus_acidocaldarius_N:1e-06,1903961338___CAS-AM___Sulfolobus_acidocaldarius_N:1e-06,1903979844___CAS-AM-cas6___Sulfolobus_acidocaldar:1e-06,1903919220___CAS-AM___Sulfolobus_acidocaldarius_G:1e-06,1903893966___CAS-AM___Sulfolobus_acidocaldarius_G:1e-06,1903941708___CAS-AM-cas6___Sulfolobus_acidocaldar:1e-06,1903986058___CAS-AM-cas6___Sulfolobus_acidocaldar:1e-06,1903958583___CAS-AM___Sulfolobus_acidocaldarius_N:1e-06):0.006321,((((((1903902927___NA___Sulfolobus_acidocaldarius_GG12:0.110061,1903923797___CAS-AM___Sulfolobus_acidocaldarius_G:0.085011)0.853:0.043661,1903906116___CAS-NA___Sulfolobus_acidocaldarius_G:0.009531)0.104:0.000151,1903982439___CAS-AM-cas6___Sulfolobus_acidocaldar:0.000141)0.973:0.053001,1903943691___CAS-AM-cas6___Sulfolobus_acidocaldar:0.000161)0.329:0.000141,1903927235___CAS-AM___Sulfolobus_acidocaldarius_G:0.008101)0.782:0.009751,1903909926___CAS-AM-cas6___Sulfolobus_acidocaldar:0.000141)0.863:0.022151)0.996:0.194811,1008559892___CAS-I-A___Sulfolobus_acidocaldarius:0.262951)0.912:0.082491,1004840979___CAS-AM___Metallosphaera_cuprina_Ar_4:0.230601)0.858:0.054781,1000685506___CAS-I-A___Sulfolobus_tokodaii_7:0.286281)0.779:0.068651,(((((1202575039___CAS-I-A___Sulfolobus_islandicus_M_16:1e-06,1002519991___CAS-I-A___Sulfolobus_islandicus_M_16:1e-06,1202572085___CAS-NA___Sulfolobus_islandicus_M_16:1e-06,1905306085___CAS-I-A___Sulfolobus_islandicus_M_16:1e-06,1202566308___CAS-I-A___Sulfolobus_islandicus_M_16:1e-06):0.000161,((1202563479___CAS-I-A___Sulfolobus_islandicus_M_16:1e-06,1002517324___CAS-NA___Sulfolobus_islandicus_M_14:1e-06,1202569156___CAS-I-A___Sulfolobus_islandicus_M_16:1e-06):0.003971,1905314625___CAS-I-A___Sulfolobus_islandicus_M_16:0.000151)0.841:0.003961)0.879:0.019501,((1012662534___CAS-I-A___Sulfolobus_solfataricus_98:1e-06,1200526642___CAS-I-A___Sulfolobus_solfataricus_98:1e-06,1012671146___CAS-I-A___Sulfolobus_solfataricus_SU:1e-06,1012654508___CAS-I-A___Sulfolobus_solfataricus_SU:1e-06):0.000141,(1000065471___CAS-I-A___Sulfolobus_solfataricus_P2:1e-06,1002891590___CAS-I-A___Sulfolobus_solfataricus_98:1e-06):0.000151)0.788:0.008621)0.996:0.189611,1804927838___CAS-NA___Metallosphaera_hakonensis_J:0.154831)0.079:0.051071,(1004962469___CAS-III-D___Acidianus_hospitalis_W1:0.110231,1804927837___CAS-III-A___Metallosphaera_hakonensi:0.211211)0.796:0.056061)1.000:0.260261)0.416:0.063091,1804968482___NA___Sulfolobus_metallicus_DSM_6482:0.440761)0.665:0.056541,(1804973107___CAS-I-A___Sulfolobus_JCM_16833_JCM_1:0.042211,1804968483___CAS-III-D___Sulfolobus_metallicus_DS:0.069191)1.000:0.333901)0.899:0.110751,(1024347552___CAS-III-D___Metallosphaera_yellowsto:0.317101,1065186386___CAS-I-A___Candidatus_Acidianus_copah:0.364221)0.979:0.159371)0.911:0.133101,(1804945366___CAS-III-B___Thermocladium_modestius:0.649411,1005521846___CAS-III-B___Pyrobaculum_ferrireducen:0.694341)0.981:0.337401)0.304:0.124441,(((((((1303546252___CAS-I-A___Calescamantes_bacterium_SC:1e-06,1403666986___CAS-NA___Candidatus_Calescibacterium:1e-06):0.000161,(1303695035___CAS-I-A___Aigarchaeota_archaeon_SCGC:1e-06,1403661119___CAS-I-A___Thaumarchaeota_archaeon_JG:1e-06):0.000141)0.273:0.000151,(1303539396___CAS-AM___Aigarchaeota_archaeon_SCGC:1e-06,1403662634___CAS-AM___Thaumarchaeota_archaeon_JGI:1e-06):0.003841)0.129:0.039251,(1303540896___CAS-I-A___Aigarchaeota_archaeon_SCGC:1e-06,1403662971___CAS-I-A___Thaumarchaeota_archaeon_JG:1e-06):0.079611)0.999:0.315771,(1403661656___CAS-I-A___Thaumarchaeota_archaeon_JG:1e-06,1303314670___CAS-I-A___Aigarchaeota_archaeon_SCGC:1e-06):0.354341)0.988:0.286351,1301533265___CAS-I-A___crenarchaeote_SCGC_AAA261:0.743001)0.978:0.267271,1013097551___CAS-I-A___Thermofilum_1807_2_1807_2:0.730721)0.639:0.079411)0.998:0.392131,(((((1005809373___CAS-AM___Pyrobaculum_oguniense_TE7:0.029841,1000092971___CAS-I-A___Pyrobaculum_aerophilum_IM2:0.029271)0.963:0.049841,1001533120___CAS-NA___Pyrobaculum_arsenaticum_DSM:0.105301)0.982:0.081821,1005521734___CAS-AM___Pyrobaculum_ferrireducens_1:0.061161)0.655:0.048401,1002084397___CAS-III-B___Pyrobaculum_neutrophilum:0.124921)0.978:0.187981,1001424488___CAS-NA___Pyrobaculum_calidifontis_JC:0.189001)1.000:0.561011)0.245:0.104001,(((1403664770___CAS-AM___crenarchaeote_JGI_OTU_1_JGI:1e-06,1303324636___CAS-AM___Crenarchaeota_archaeon_SCGC:1e-06,1302293169___CAS-AM___Crenarchaeota_archaeon_SCGC:1e-06):0.000171,1303321189___CAS-AM___Crenarchaeota_archaeon_SCGC:0.000141)1.000:0.786411,1009810694___CAS-III-A___Archaeoglobus_fulgidus_D:0.635601)0.940:0.273631)0.661:0.156264306353722):0.879745):2.868155,1100028661___solo___Bifidobacterium_animalis_anim:3.747900):1.691501):0.310577,(1010956631___Cas4-COG1205___Deinococcus_swuensis:1.444375,1302428451___Cas4-COG1205___Acidobacteriaceae_bac:1.444375):4.305602):0.175662,((1501628021___NA___Ruminococcus_NK3A76_NK3A76:1.621465,1000214022___CAS-NA___Nanoarchaeum_equitans_Kin4:1.621465):2.414743,(1115376420___Cas4-COG1205___Methanomicrobiales_ar:8.52687040497132e-07,1115358772___Cas4-COG1205___Methanocalculus_52_23:9.06278530413815e-07):4.036207):1.889431):0.024050,(((((((((1003835560___CAS-I-B___Ferroplasma_acidarmanus_fe:1.109171,1014920937___CAS-I-B___bacterium_L21_Spi_D4_L21_S:1.218561):0.1980625,1804968218___CAS-I-B___Sulfolobus_metallicus_DSM:1.3619285):0.339945,(((((((((((((((((((((((1406859429___CAS-I-B___Cloacibacillus_evryensis_D:0.295691,1077103538___CAS-I-B___Synergistes_jonesii_78_1:0.168461)0.962:0.186561,1201211968___CAS-I-B___Fretibacterium_fastidiosum:0.295241)0.990:0.224601,((1019949574___CAS-I-B___Dethiosulfovibrio_peptidov:0.242791,1406127399___CAS-I-B___Aminobacterium_mobile_DSM:0.347591)0.484:0.033461,1006174589___CAS-I-B___Anaerobaculum_mobile_DSM_1:0.385161)0.892:0.072511)0.046:0.033131,(1019249909___CAS-I-B___Aminomonas_paucivorans_DSM:0.130891,1406123034___CAS-I-B___Aminiphilus_circumscriptus:0.044861)0.999:0.257551)0.846:0.075521,(((1115414023___CAS-I-B___Synergistales_bacterium_54:1e-06,1115354167___CAS-I-B___Synergistales_bacterium_53:1e-06):0.276811,(1005500213___CAS-I-B___Thermovirga_lienii_DSM_172:0.086121,1115398150___CAS-I-B___Thermovirga_lienii:0.098061)0.993:0.310911)0.259:0.025311,((1115354495___CAS-I-B___Synergistales_bacterium_53:1e-06,1115413010___CAS-I-B___Synergistales_bacterium_54:1e-06):0.009911,1115407707___CAS-I-B___Synergistales_bacterium_58:0.000141)1.000:0.333161)0.335:0.055021)1.000:0.351611,((((((((1501660890___CAS-I-B___Desulfotomaculum_thermocis:0.006361,1005037549___CAS-I-B___Desulfotomaculum_kuznetsov:0.051111)0.898:0.054591,1902481053___CAS-III-B___Clostridia_bacterium_DTU:0.316171)0.761:0.058421,1115340684___CAS-AM___Clostridia_bacterium_62_21:0.095191)0.976:0.135461,1001856910___CAS-I-B___Candidatus_Desulforudis_au:0.208981)0.147:0.109291,((1017771781___CAS-I-B___Caldanaerobacter_subterran:0.016461,1010577593___CAS-I-B___Thermoanaerobacter_kivui_D:0.000141)0.997:0.213441,(1002865535___CAS-I-B___Ammonifex_degensii_KC4:0.028661,1300497729___CAS-I-B___Candidatus_Caldatribacteri:0.168851)0.944:0.130671)0.915:0.109621)0.574:0.067701,((1000076443___CAS-I-B___Caldanaerobacter_subterran:0.005861,1046234407___CAS-I-B___Caldanaerobacter_subterran:0.000141)0.890:0.028891,1115320885___CAS-I-B___Caldanaerobacter_subterran:0.047261)0.999:0.253771)0.100:0.087631,(1005110797___CAS-I-B___Pseudothermotoga_thermarum:0.264221,1804029902___CAS-III-A___Cellulosilyticum_ruminic:0.490851)0.440:0.175611)0.845:0.071201,1104100719___CAS-I-B___Moorella_glycerini_NMP:0.352051)0.938:0.090371)0.718:0.073251,(((1115339180___CAS-I-B___Thermacetogenium_phaeum:1e-06,1405750040___CAS-I-B___Thermacetogenium_phaeum_DS:1e-06,1006876117___CAS-I-B___Thermacetogenium_phaeum_DS:1e-06):0.239051,1406756543___CAS-I-B___Moorella_thermoacetica_Y72:0.354451)0.976:0.225791,1804026931___CAS-AM___Calditerricola_satsumensis:0.545981)0.947:0.180411)0.678:0.039581,((((((((((((1403673314___CAS-I-B___Firmicutes_bacterium_JGI_0:1e-06,1403673322___CAS-I-B___Firmicutes_bacterium_JGI_0:1e-06,1403673560___CAS-I-B___Firmicutes_bacterium_JGI_0:1e-06):0.000141,(1403681020___CAS-I-B___Firmicutes_bacterium_JGI_0:1e-06,1403673291___CAS-I-B___Firmicutes_bacterium_JGI_0:1e-06):0.000141)0.933:0.071991,1303487636___CAS-I-B___Thermus_thermophilus_ATCC:0.137201)0.945:0.088561,(1081827707___CAS-I-B___Thermus_filiformis_ATCC_43:0.101601,1005571069___CAS-I-B___Thermus_CCB_US3_UF1_CCB_US:0.211381)0.282:0.018651)0.928:0.048691,(((1019959902___CAS-I-B___Thermus_aquaticus_Y51MC23:1e-06,1014694732___CAS-I-B___Thermus_aquaticus_Y51MC23:1e-06):0.016921,1803959536___NA___Thermus_JCM_17653_JCM_17653:0.107911)0.957:0.066911,1803950747___CAS-I-B___Thermus_kawarayensis_JCM_1:0.054891)0.708:0.023841)0.896:0.083941,1506648397___CAS-I-B___Thermus_tengchongensis_YIM:0.226801)0.946:0.131721,1004591340___CAS-I-B___Marinithermus_hydrothermal:0.389511)0.364:0.053651,(1002379041___CAS-I-B___Thermomicrobium_roseum_DSM:0.146951,1506780096___CAS-I-B___Thermorudis_peleae_KI4:0.032291)0.996:0.221271)0.988:0.231181,(1002941138___CAS-I-B___Thermobaculum_terrenum_ATC:0.395721,1001147522___CAS-I-B___Rubrobacter_xylanophilus_D:0.317001)0.891:0.169011)0.831:0.117421,1121189935___CAS-AM-cas6___Hydrogenibacillus_schl:0.859331)0.577:0.105101,((1103149386___CAS-I-B___Ardenticatena_maritima_110:1e-06,1102124291___CAS-I-B___Ardenticatena_maritima_110:1e-06):0.153261,1115333744___CAS-I-B___Acetothermia_bacterium_64:0.178561)0.966:0.161511)0.967:0.188461,((((1005634940___CAS-I-B___Sulfobacillus_acidophilus:1e-06,1005213137___CAS-I-B___Sulfobacillus_acidophilus:1e-06):0.442701,(1802841137___CAS-I-B___Sulfobacillus_thermosulfid:0.111481,1403858680___CAS-I-B___Sulfobacillus_thermosulfid:0.022721)0.966:0.219921)0.940:0.170841,1804034523___CAS-AM___Thermaerobacter_composti_JC:0.346381)0.961:0.216441,((1305990384___CAS-I-B___Alicyclobacillus_contamina:0.115161,1903168107___CAS-I-B___Alicyclobacillus_shizuoken:0.199541)1.000:0.411771,(1306121191___CAS-I-B___Alicyclobacillus_herbarius:0.278171,1003555012___CAS-I-B___Kyrpidia_tusciae_DSM_2912:0.287301)0.898:0.136051)0.320:0.066571)0.770:0.075501)0.889:0.079191)0.852:0.112651,(((((((((1115351714___CAS-I-B___Desulfotomaculum_46_296:0.042621,1115365824___CAS-NA___Pelotomaculum_thermopropion:0.015801)1.000:0.140321,(1902460338___CAS-I-B___Pelotomaculum_DTU098:0.155901,1000576497___CAS-I-B___Pelotomaculum_thermopropio:0.000151)0.904:0.044271)0.144:0.023691,(1306188521___CAS-NA___Desulfotomaculum_alcoholivo:0.042601,1005491483___CAS-I-B___Desulfotomaculum_gibsoniae:0.021941)0.990:0.091131)0.850:0.026391,(((1079393677___CAS-AM___Peptococcaceae_bacterium_SC:1e-06,1079391793___CAS-AM___Peptococcaceae_bacterium_SC:1e-06):0.012071,(1079390958___CAS-AM___Peptococcaceae_bacterium_SC:1e-06,1073317191___CAS-AM___Peptococcaceae_bacterium_SC:1e-06):0.000151)0.996:0.111851,1301580580___CAS-I-B___Desulfurispora_thermophila:0.205451)0.600:0.018791)0.892:0.060171,((1031539394___CAS-I-B___Desulfotomaculum_hydrother:0.119291,1005063379___CAS-I-B___Desulfotomaculum_ruminis_D:0.039511)0.924:0.060371,1102869305___CAS-I-B___Propionispora_Iso2_2:0.239531)0.974:0.088731)0.079:0.050031,1001484623___CAS-I-B___Desulfotomaculum_reducens:0.280961)0.985:0.145031,((((1099999342___CAS-I-B___Thermincola_ferriacetica_Z:0.006641,1003562431___CAS-I-B___Thermincola_potens_JR:0.024461)0.931:0.115001,1088293369___CAS-I-B___Peptococcaceae_bacterium_B:0.093721)0.984:0.187441,1002805320___CAS-I-B___Desulfotomaculum_acetoxida:0.296271)0.774:0.081061,(1902456362___CAS-I-B___Clostridia_bacterium_DTU01:0.301801,1902513706___CAS-I-B___Clostridia_bacterium_DTU01:0.523801)0.912:0.150131)0.922:0.082981)0.324:0.039081,(((((1112347084___CAS-I-B___Desulfitobacterium_hafnien:1e-06,1000494682___CAS-I-B___Desulfitobacterium_hafnien:1e-06,1086974468___CAS-I-B___Desulfitobacterium_hafnien:1e-06):0.006001,(1023842380___CAS-I-B___Desulfitobacterium_hafnien:1e-06,1002427614___CAS-I-B___Desulfitobacterium_hafnien:1e-06):0.000141)0.877:0.000151,1301978270___CAS-I-B___Desulfitobacterium_hafnien:0.005921)1.000:0.273001,(1081814811___CAS-I-B___Desulfosporosinus_Tol_M:0.051551,1083550173___CAS-I-B___Desulfosporosinus_BICA1_9:0.039051)0.943:0.127601)0.964:0.159981,1902528648___CAS-I-B___Clostridiales_bacterium_DT:0.223811)0.447:0.055691)0.829:0.101901,((1005414921___CAS-I-B___Thermobacillus_composti_KW:0.324071,1077692616___CAS-I-B___Paenibacillus_MSt1_MSt1:0.325111)0.930:0.156201,1003645089___CAS-I-B___Thermosediminibacter_ocean:0.349501)0.720:0.127131)0.836:0.059961)0.293:0.022191,(1306128923___CAS-I-B___Aneurinibacillus_terranove:0.364961,1004969104___CAS-AM___Mahella_australiensis_50_1:0.428291)0.892:0.093821)0.878:0.050491,(((((((((((1046255878___CAS-I-B___Geobacillus_thermoleovoran:1e-06,1500589951___CAS-I-B___Geobacillus_FW23_FW23:1e-06,1700552603___CAS-I-B___Anoxybacillus_ATCC_BAA_255:1e-06,1080248798___CAS-I-B___Geobacillus_stearothermoph:1e-06,1097175903___CAS-I-B___Geobacillus_stearothermoph:1e-06,1041477077___CAS-I-B___Geobacillus_kaustophilus_G:1e-06,1097181942___CAS-I-B___Geobacillus_stearothermoph:1e-06,1079637812___CAS-I-B___Geobacillus_stearothermoph:1e-06):0.049281,((1014111369___CAS-I-B___Geobacillus_stearothermoph:1e-06,1004081694___CAS-I-B___Geobacillus_Y412MC52_Y412M:1e-06,1002883323___CAS-I-B___Geobacillus_Y412MC61_Y412M:1e-06):0.011861,1502006147___CAS-I-B___Geobacillus_CAMR12739_CAMR:0.000161)0.853:0.016011)0.923:0.030151,(1506774032___CAS-I-B___Geobacillus_subterraneus_P:0.016491,1080256661___CAS-I-B___Geobacillus_icigianus_G1w1:0.001691)0.969:0.040811)0.983:0.087391,(((((1806182204___CAS-I-B___Campylobacter_jejuni_Campy:1e-06,1806249842___CAS-I-B___Campylobacter_jejuni_Campy:1e-06,1806206851___CAS-I-B___Campylobacter_jejuni_Campy:1e-06,1806175297___CAS-I-B___Campylobacter_jejuni_Campy:1e-06):0.000151,1032413494___CAS-I-B___Anoxybacillus_flavithermus:0.000141)0.996:0.105161,(1806750214___CAS-I-B___Anoxybacillus_suryakundens:1e-06,1115825926___CAS-I-B___Anoxybacillus_suryakundens:1e-06):0.045571)0.975:0.067291,1500647039___CAS-I-B___Anoxybacillus_tepidamans_P:0.112061)0.861:0.034371,1002672797___CAS-I-B___Geobacillus_WCH70_WCH70:0.027151)0.175:0.016361)0.925:0.056491,1700531395___CAS-I-B___Bacillus_alveayuensis_24KA:0.205711)0.789:0.031511,(((((((1004177185___CAS-I-B___Geobacillus_thermoglucosid:1e-06,1014400236___CAS-I-B___Geobacillus_thermoglucosid:1e-06,1088881285___CAS-I-B___Geobacillus_thermoglucosid:1e-06):0.000141,1003992777___CAS-I-B___Geobacillus_Y4_1MC1_Y4_1MC:0.006181)0.615:0.000161,(1066858168___CAS-I-B___Geobacillus_thermoglucosid:1e-06,1025891981___CAS-I-B___Geobacillus_thermoglucosid:1e-06):0.000151)0.882:0.020861,(1700549720___CAS-I-B___Anoxybacillus_ATCC_BAA_255:0.000151,1122220326___CAS-I-B___Anoxybacillus_P3H1B_P3H1B:0.024631)0.902:0.030241)0.846:0.021211,(1507633621___CAS-I-B___Anoxybacillus_flavithermus:0.039711,1037462284___CAS-I-B___Anoxybacillus_flavithermus:0.038851)0.839:0.020361)0.975:0.097191,1703964038___CAS-I-B___Bacillaceae_bacterium_mt6:0.242561)0.966:0.108351,(1022679546___CAS-I-B___Caldalkalibacillus_thermar:0.138711,1306141161___CAS-I-B___Tuberibacillus_calidus_DSM:0.156671)0.415:0.041691)0.848:0.031691)0.979:0.105811,1207069645___CAS-I-B___Bacillus_coagulans_XZL9:0.203581)0.927:0.057251,(1805932495___CAS-I-B___bacterium_mt3_mt3:0.182691,1204445307___CAS-I-B___Paenibacillus_OSY_SE_OSY_S:0.252801)0.908:0.068301)0.355:0.060021,(1085895287___CAS-I-B___Bacillus_thermoamylovorans:1e-06,1085890496___CAS-I-B___Bacillus_thermoamylovorans:1e-06):0.335721)0.976:0.153111,(((((1001435601___CAS-I-B___Ruminiclostridium_thermoce:1e-06,1005966835___CAS-I-B___Ruminiclostridium_thermoce:1e-06,1004301938___CAS-I-B___Ruminiclostridium_thermoce:1e-06,1025773246___CAS-I-B___Ruminiclostridium_thermoce:1e-06,1019952660___CAS-I-B___Ruminiclostridium_thermoce:1e-06,1048510585___CAS-I-B___Ruminiclostridium_thermoce:1e-06,1020240848___CAS-I-B___Ruminiclostridium_thermoce:1e-06):0.019511,1050583043___CAS-I-B___Clostridium_straminisolven:0.064361)0.989:0.162881,1902470337___CAS-NA___Clostridiales_bacterium_DTU:0.194061)0.824:0.076851,1902437281___CAS-I-B___Clostridiaceae_bacterium_D:0.615961)0.724:0.097691,(1001229516___CAS-I-B___Syntrophomonas_wolfei_wolf:0.439931,1904773756___CAS-AM___Syntrophomonas_wolfei_methy:0.316541)0.915:0.149751)0.758:0.040091)0.351:0.005391,1013580539___CAS-I-B___Clostridium_aceticum_DSM_1:0.423151)0.512:0.013931)0.909:0.054481,((((((((1303599896___CAS-I-B___Caldicellulosiruptor_F32_F:1e-06,1001556298___CAS-I-B___Caldicellulosiruptor_sacch:1e-06):0.006131,1004019547___CAS-I-B___Caldicellulosiruptor_hydro:0.000141)0.881:0.012661,1002507457___CAS-I-B___Caldicellulosiruptor_besci:0.018511)0.882:0.016541,(1004034300___CAS-I-B___Caldicellulosiruptor_krist:0.006171,1004535984___CAS-I-B___Caldicellulosiruptor_lacto:0.000161)0.937:0.028321)0.724:0.012421,1004036790___CAS-I-B___Caldicellulosiruptor_krono:0.018841)1.000:0.346861,(((1002323519___CAS-I-B___Thermosipho_africanus_TCF5:0.066701,1001710037___CAS-AM___Fervidobacterium_nodosum_Rt:0.026751)0.987:0.160451,1029769029___CAS-III-A___Caloramator_australicus:0.109141)0.995:0.207801,1402036636___CAS-I-B___Caloramator_ALD01_ALD01:0.190851)0.779:0.057891)0.707:0.052911,(((1406147712___CAS-I-B___Clostridium_josui_JCM_1788:0.000141,1803870441___CAS-I-B___Clostridium_josui_JCM_1788:0.000151)0.774:0.032841,1803870440___CAS-I-B___Clostridium_josui_JCM_1788:0.032911)0.988:0.252351,1086151735___CAS-I-B___Lachnospiraceae_bacterium:0.515541)0.871:0.086241)0.425:0.052791,1606191201___CAS-I-B___Clostridium_polynesiense_M:0.338631)1.000:0.261381)0.764:0.023091,(((((1081061841___CAS-I-B___Caloranaerobacter_azorensi:0.127861,1122259153___CAS-I-B___Thermotalea_metallivorans:0.273351)0.878:0.050601,1404933509___CAS-I-B___Clostridium_ultunense_DSM:0.317511)0.264:0.053431,1500640111___CAS-I-B___Clostridiisalibacter_pauci:0.264751)0.971:0.133851,(1305598985___CAS-I-B___Caldanaerobius_polysacchar:0.253201,1900872917___CAS-I-B___Tepidanaerobacter_syntroph:0.226821)0.961:0.117761)0.428:0.039961,(1305629983___CAS-I-B___Carboxydothermus_ferriredu:1e-06,1000918031___CAS-I-B___Carboxydothermus_hydrogeno:1e-06):0.611851)0.731:0.036731)0.926:0.062021,(((((((1000622683___CAS-I-B___Hydrogenobacter_thermophil:1e-06,1003938265___CAS-I-B___Hydrogenobacter_thermophil:1e-06):0.093041,1019833807___CAS-I-B___Hydrogenivirga_128_5_R1_1:0.130441)0.967:0.129291,1304602344___CAS-I-B___Desulfurobacterium_TC5_1_T:0.341951)0.946:0.108691,(1502464143___CAS-I-B___Persephonella_KM09_Lau_8_K:0.081531,1000656393___CAS-I-B___Deferribacter_desulfurican:0.204601)0.344:0.052951)0.699:0.049141,1500593944___CAS-I-B___Sulfurihydrogenibium_subte:0.162871)0.815:0.062721,((1004979144___CAS-NA___Hydrogenobaculum_3684_3684:1e-06,1007418936___CAS-NA___Hydrogenobaculum_HO_HO:1e-06,1007484260___CAS-NA___Hydrogenobaculum_SN_SN:1e-06,1005059296___CAS-NA___Hydrogenobaculum_SHO_SHO:1e-06):0.334371,1701749967___CAS-I-B___bacterium_T1_2:0.374361)0.968:0.244501)0.967:0.195421,((1005107706___CAS-I-B___Thermodesulfatator_indicus:0.256731,1304622074___CAS-I-B___Thermodesulfatator_atlanti:0.184151)0.971:0.176471,(1115313388___CAS-I-B___Desulfonauticus_38_4375:0.166301,1015947904___CAS-I-B___Thermosulfidibacter_takaii:0.326391)0.628:0.070071)1.000:0.333141)0.937:0.116661)0.777:0.021921,(((((((1000270276___CAS-I-B___Thermotoga_maritima_MSB8:1e-06,1005429238___CAS-I-B___Thermotoga_maritima_MSB8:1e-06,1012945628___CAS-I-B___Thermotoga_maritima_MSB8:1e-06,1007683897___CAS-I-B___Thermotoga_maritima_MSB8:1e-06,1082832918___CAS-I-B___Thermotoga_Mc24_Mc24:1e-06,1012943755___CAS-I-B___Thermotoga_maritima_Tma200:1e-06,1029514473___CAS-I-B___Thermotoga_EMP_EMP:1e-06,1012947500___CAS-I-B___Thermotoga_maritima_Tma100:1e-06,1010924916___CAS-I-B___Thermotoga_2812B_2812B:1e-06):0.032661,(1400335235___CAS-I-B___Thermotoga_A7A:1e-06,1002058842___CAS-I-B___Thermotoga_RQ2_RQ2:1e-06):0.030481)1.000:0.414901,(((1003738812___CAS-I-B___Mesotoga_prima_MesG1_Ag_4:0.010331,1115363475___CAS-III-B___Mesotoga_prima:0.019901)0.827:0.090461,1002660603___CAS-III-B___Kosmotoga_olearia_TBF_19:0.155861)1.000:0.636341,(1506918386___CAS-I-B___Mesoaciditoga_lauensis_cd:0.289391,1001887678___CAS-I-B___Petrotoga_mobilis_SJ95:0.284181)0.986:0.250151)0.292:0.110781)0.615:0.016991,(((((1502880082___CAS-I-B___Pseudothermotoga_hypogea_D:1e-06,1905361784___CAS-I-B___Pseudothermotoga_hypogea_D:1e-06,1115346352___CAS-I-B___Thermotoga_50_1627:1e-06):0.056111,(1115384342___CAS-I-B___Thermotoga_50_64:1e-06,1115346450___CAS-I-B___Thermotoga_50_1627:1e-06):0.121181)0.885:0.040651,1905382481___CAS-I-B___Thermotoga_profunda_AZM34c:0.038061)0.972:0.090641,((1905359547___CAS-I-B___Pseudothermotoga_elfii_DSM:1e-06,1500885647___CAS-I-B___Pseudothermotoga_elfii_DSM:1e-06):0.011721,(1001764319___CAS-I-B___Pseudothermotoga_lettingae:1e-06,1115331557___CAS-I-B___Pseudothermotoga_lettingae:1e-06):0.000151)0.995:0.140751)0.954:0.153191,1005111300___CAS-I-B___Pseudothermotoga_thermarum:0.232391)0.997:0.244371)0.993:0.193691,((((((1003663696___CAS-I-B___Caldicellulosiruptor_obsid:0.031511,1700895274___CAS-I-B___Thermoanaerobacter_cellulo:0.027481)0.936:0.061701,(1700897972___CAS-I-B___Caldicellulosiruptor_Rt8_B:0.055721,1700892454___CAS-I-B___Caldicellulosiruptor_Wai35:0.021451)0.959:0.097011)0.893:0.070331,(1304639314___CAS-I-B___Caldicellulosiruptor_aceti:1e-06,1004034340___CAS-I-B___Caldicellulosiruptor_krist:1e-06,1004536030___CAS-I-B___Caldicellulosiruptor_lacto:1e-06):0.111231)1.000:0.470871,((1400341087___CAS-I-B___Thermoanaerobacter_A7A:0.331021,1304429356___CAS-I-B___Hippea_alviniae_EP5_r:0.147861)0.979:0.192751,1004927099___CAS-I-B___Thermodesulfobium_narugens:0.391931)0.998:0.261041)0.649:0.079221,(((1002324206___CAS-I-B___Thermosipho_africanus_TCF5:0.182771,1001614209___CAS-I-B___Thermosipho_melanesiensis:0.139761)0.979:0.157781,1005933117___CAS-I-B___Marinitoga_piezophila_KA3:0.368581)0.856:0.114081,1205940028___CAS-NA___Candidatus_Kuenenia_stuttga:0.492431)0.936:0.111721)0.771:0.032731,1506919445___CAS-I-B___Mesoaciditoga_lauensis_cd:0.640921)0.893:0.051861)0.962:0.089951,(((((((((1021694511___CAS-AM___Thermoanaerobacter_ethanoli:1e-06,1035288185___CAS-AM___Thermoanaerobacter_thermohy:1e-06,1300949967___CAS-AM___Thermoanaerobacter_indiensi:1e-06,1020244830___CAS-AM___Thermoanaerobacter_X561_X56:1e-06,1026093259___CAS-AM___Thermoanaerobacter_sideroph:1e-06,1020250466___CAS-AM___Thermoanaerobacter_ethanoli:1e-06,1400343428___CAS-AM___Thermoanaerobacter_A7A:1e-06,1003788655___CAS-AM___Thermoanaerobacter_X513_X51:1e-06,1004097972___CAS-AM___Thermoanaerobacter_brockii:1e-06,1001961083___CAS-AM___Thermoanaerobacter_pseudeth:1e-06,1001960856___CAS-AM___Thermoanaerobacter_X514_X51:1e-06):0.000151,1115378013___CAS-AM___Thermoanaerobacter_thermoco:0.005761)0.740:0.004551,1003736541___CAS-AM___Thermoanaerobacter_wiegelii:0.007011)0.862:0.013021,((1003029481___CAS-AM___Thermoanaerobacter_italicus:1e-06,1405585909___CAS-AM___Thermoanaerobacter_thermoco:1e-06,1803861431___CAS-AM___Thermoanaerobacter_thermoco:1e-06,1003565016___CAS-AM___Thermoanaerobacter_mathrani:1e-06):0.098921,1083804496___CAS-AM___Thermoanaerobacter_YS13_YS1:0.017881)0.739:0.005751)0.953:0.077641,1046233592___CAS-AM___Caldanaerobacter_subterrane:0.129161)0.745:0.060081,((((1049907829___CAS-AM___Thermoanaerobacterium_aotea:1e-06,1006940633___CAS-AM___Thermoanaerobacterium_sacch:1e-06):0.021901,1507209921___CAS-AM___Thermoanaerobacterium_sacch:0.025851)0.081:0.015881,1004420500___CAS-NA___Thermoanaerobacterium_xylan:0.064401)0.956:0.061921,(1003684029___CAS-AM___Thermoanaerobacterium_therm:0.010611,1007223477___CAS-AM___Thermoanaerobacterium_therm:0.006691)0.436:0.045611)0.988:0.120121)0.981:0.163841,(1122261208___CAS-AM___Fervidicola_ferrireducens_Y:0.114131,1406133965___CAS-I-B___Caldicoprobacter_oshimai_D:0.211711)0.910:0.093511)0.674:0.071381,1122261517___CAS-I-B___Fervidicola_ferrireducens:0.286431)0.936:0.102661,1002373401___CAS-I-B___Dictyoglomus_turgidum_DSM:0.349781)0.954:0.112781)0.929:0.070511,((((1402672864___CAS-I-B___Thermodesulfovibrio_island:1e-06,1002278325___CAS-I-B___Thermodesulfovibrio_yellow:1e-06):0.228801,(1115705657___CAS-I-B___Thermodesulfovibrio_aggreg:0.000141,1804062900___CAS-I-A-III-B___Thermodesulfovibrio:0.000161)0.993:0.208231)0.911:0.114771,(1304953850___CAS-I-A___Thermodesulfobacterium_hve:1e-06,1009809885___CAS-I-A___Thermodesulfobacterium_com:1e-06,1507158532___CAS-I-A___Thermodesulfobacterium_com:1e-06):0.226911)0.977:0.160141,((1002275502___CAS-I-B___Dictyoglomus_thermophilum:0.499041,1123706964___CAS-I-B___delta_proteobacterium_HotS:0.182691)0.175:0.058421,1303510671___CAS-I-B-III-B___Candidatus_Aerophobu:0.287011)0.923:0.091571)0.951:0.099621)0.823:0.067521)0.994:0.140951,(((((((((((((((((((1033566981___CAS-I-B___Haloferax_ATCC_BAA_646_ATC:1e-06,1033565425___CAS-I-B___Haloferax_ATCC_BAA_645_ATC:1e-06,1033588119___CAS-I-B___Haloferax_ATCC_BAA_644_ATC:1e-06):0.006351,(1033545540___CAS-I-B___Haloferax_alexandrinus_JCM:1e-06,1033557277___CAS-I-B___Haloferax_lucentense_DSM_1:1e-06):0.006301)0.733:0.006321,1033747918___CAS-I-B___Haloferax_denitrificans_AT:0.019261)0.934:0.046261,1103903663___CAS-I-B___Haloferax_Arc_Hr_Arc_Hr:0.027371)0.998:0.120471,((1008511194___CAS-I-B___Haloarcula_hispanica_N601:1e-06,1005314495___CAS-I-B___Haloarcula_hispanica_ATCC:1e-06):0.020931,1005630251___CAS-I-B___Haloquadratum_walsbyi_C23:0.044181)0.733:0.008841)0.673:0.028851,1033573262___CAS-I-B___Haloarcula_argentinensis_D:0.018511)0.992:0.075621,((1005437239___CAS-I-B___Natronobacterium_gregoryi:1e-06,1033716682___CAS-I-B___Natronobacterium_gregoryi:1e-06):0.079201,1033735684___CAS-I-B___Natronorubrum_sulfidifacie:0.103041)0.690:0.032501)0.611:0.023131,(1033701623___CAS-I-B___Natrialba_hulunbeirensis_J:1e-06,1033615805___CAS-I-B___Natrialba_chahannaoensis_J:1e-06):0.065621)0.898:0.044151,1904300214___CAS-I-B___Natrialbaceae_archaeon_B1:0.052411)0.942:0.054331,1400749971___CAS-I-B___haloarchaeon_3A1_DGR_3A1_D:0.120911)0.598:0.028881,((((((1033659657___CAS-I-B___Halorubrum_kocurii_JCM_149:0.006241,1305658826___CAS-I-B___Haloplanus_natans_DSM_1798:0.006271)0.503:0.000141,1015409677___CAS-I-B___Halobacterium_hubeiense_JI:0.012611)0.882:0.006271,(1033571968___CAS-I-B___Halorubrum_californiensis:1e-06,1005450936___CAS-I-B___Halobacterium_DL1_DL1:1e-06):0.000151)0.176:0.000151,1101742338___CAS-I-B___Halorubrum_5_5:0.019021)0.440:0.018421,1048629350___CAS-I-B___Candidatus_Halobonum_tyrre:0.013321)1.000:0.154861,(1900267497___CAS-I-B___Halopenitus_DYS4_DYS4:0.109271,1033767145___CAS-I-B___Halorubrum_saccharovorum_D:0.054241)0.989:0.106861)0.920:0.054131)0.974:0.114941,((((((1006889819___CAS-I-B___Haloferax_mediterranei_ATC:1e-06,1073922338___CAS-I-B___Haloferax_mediterranei_ATC:1e-06,1033652090___CAS-I-B___Haloferax_mediterranei_ATC:1e-06):0.068161,(1033548946___CAS-I-B___Haloferax_elongans_ATCC_BA:0.123221,1033750262___CAS-I-B___Haloferax_mucosum_ATCC_BAA:0.059251)0.081:0.011161)0.939:0.058071,((1301592375___CAS-I-B___Haladaptatus_paucihalophil:0.000141,1021199728___CAS-I-B___Haladaptatus_paucihalophil:0.000151)0.915:0.025661,1502792603___CAS-I-B___Haladaptatus_cibarius_D43:0.024801)0.916:0.052671)0.984:0.086101,(1303421988___CAS-I-B___Halarchaeum_acidiphilum_MH:1e-06,1046259492___CAS-AM___Halarchaeum_acidiphilum_MH1:1e-06):0.104341)0.777:0.052201,(1000674393___CAS-I-B___Haloarcula_marismortui_ATC:0.063061,1207093706___CAS-I-B___Halococcus_agarilyticus_19:0.121631)0.297:0.034951)0.663:0.054321,(((1022524376___CAS-I-B___Halorhabdus_tiamatea_SARL4:1e-06,1008195414___CAS-I-B___Halorhabdus_tiamatea_SARL4:1e-06):0.017031,1002756245___CAS-I-B___Halorhabdus_utahensis_DSM:0.001581)0.966:0.082501,(1014504803___CAS-I-B___Halanaeroarchaeum_sulfurir:1e-06,1013192478___CAS-I-B___Halanaeroarchaeum_sulfurir:1e-06):0.100721)0.935:0.068431)0.365:0.049571)0.714:0.031631,(((((1403595664___CAS-I-B___Natrinema_J7_1_J7_1:1e-06,1006411390___CAS-I-B___Natrinema_J7_2_J7_2:1e-06):0.006251,1033623408___CAS-I-B___Natrinema_gari_JCM_14663:0.000141)0.897:0.012111,((1033711507___CAS-I-B___Natrinema_pallidum_DSM_375:0.006181,1502788741___CAS-I-B___Haloterrigena_jeotgali_A29:0.000141)0.000:0.000101,1033611938___CAS-I-B___Haloterrigena_thermotolera:0.006181)0.622:0.002141)0.780:0.010441,(1002760598___CAS-I-B___Halomicrobium_mukohataei_D:0.006191,1302029468___CAS-I-B___Halomicrobium_katesii_DSM:0.000151)0.934:0.019801)0.392:0.031971,1074386776___CAS-I-B___Halostagnicola_A56_A56:0.000151)1.000:0.269051)0.813:0.125501,1033560268___CAS-I-B___Haloferax_prahovense_DSM_1:0.454081)0.606:0.094131,(((((1003031802___CAS-I-B___Haloferax_volcanii_DS2:0.000161,1033654280___CAS-I-B___Haloferax_volcanii_DS2:0.000141)0.993:0.142891,(1033648262___CAS-I-B___Haloarcula_sinaiiensis_ATC:0.108631,1033531786___CAS-I-B___Halobiforma_lacisalsi_AJ5:0.156061)0.564:0.057031)0.982:0.114071,1904335223___CAS-AM___Natrialbaceae_archaeon_Tc_B:0.140611)0.500:0.025041,1002486077___CAS-I-B___Halorubrum_lacusprofundi_A:0.197971)0.527:0.062151,1505902701___CAS-I-B___Haloferax_ATB1_ATB1:0.186541)0.984:0.213251)0.955:0.201391,1505688449___CAS-I-B___Haloferax_alexandrinus_Arc:0.481381)0.995:0.398061,(((((1306105343___CAS-I-B___Thermococcus_PK_PK:0.000141,1115337443___CAS-NA___Methanosarcinales_archeaon:0.000151)0.996:0.000161,1115318106___CAS-NA___Euryarchaeota_archaeon_55_5:0.009141)1.000:0.213241,1006160858___CAS-I-B___Thermococcus_cleftensis_CL:0.194141)0.239:0.058841,1005095357___CAS-I-B___Pyrococcus_yayanosii_CH1:0.107601)0.934:0.107501,(1016493784___CAS-NA___Pyrococcus_NCB100_NCB100:0.132581,1006112943___CAS-III-A___Pyrococcus_ST04_ST04:0.104331)0.845:0.046111)0.984:0.235361)0.339:0.095781,1303533465___CAS-I-B___Euryarchaeota_archaeon_SCG:0.510061)0.264:0.072261,1000868458___CAS-I-B___Methanosphaera_stadtmanae:0.453001)0.942:0.093711)0.919:0.086361,(((((((((((((((((((((((((((((((1000148470___CAS-I-B___Clostridium_tetani_E88:1e-06,1085130615___CAS-I-B___Clostridium_tetani_A:1e-06,1081181567___CAS-I-B___Clostridium_tetani_ATCC_19:1e-06,1081189260___CAS-I-B___Clostridium_tetani_C2:1e-06,1081183024___CAS-I-B___Clostridium_tetani_ATCC_94:1e-06):0.000141,1083770340___CAS-I-B___Clostridium_tetani_CN655:0.000151)0.847:0.005931,(1701832974___CAS-I-B___Clostridium_tetani_ATCC_45:1e-06,1081185846___CAS-I-B___Clostridium_tetani_ATCC_45:1e-06,1012589973___CAS-I-B___Clostridium_tetani_1212456:1e-06):0.000141)0.999:0.104571,((((1904997704___CAS-I-B___Clostridium_botulinum_Prev:1e-06,1904994198___CAS-I-B___Clostridium_botulinum_Prev:1e-06,1905005347___CAS-I-B___Clostridium_botulinum_Hall:1e-06):0.000141,(1101213418___CAS-I-B___Clostridium_botulinum_ATCC:1e-06,1011451743___CAS-I-B___Clostridium_botulinum_111:1e-06):0.000141)0.927:0.018071,(1804178528___CAS-I-B___Clostridium_Hs50_JCM_10522:1e-06,1101126664___CAS-I-B___Clostridium_L74_L74:1e-06):0.037871)0.749:0.009801,1904989459___CAS-I-B___Clostridium_botulinum_KF_M:0.020241)0.334:0.018831)0.862:0.038461,1100021464___CAS-I-B___Clostridium_homopropionicu:0.080601)0.973:0.070221,1043057428___CAS-I-B___Clostridium_BL8_BL8:0.155111)0.036:0.021391,(1507606832___CAS-I-B___Clostridium_LF2:1e-06,1507598070___CAS-I-B___Clostridium_LF2:1e-06):0.169621)0.641:0.040751,(1507289894___CAS-I-B___Clostridium_CL_6:1e-06,1606249542___CAS-I-B___Clostridium_CL_6:1e-06):0.219091)0.872:0.031761,1025767627___CAS-I-B___Clostridium_perfringens_F2:0.162031)0.254:0.024701,1803348636___CAS-I-B___Clostridium_baratii_XCM:0.193831)0.801:0.031431,1806117070___CAS-I-B___Clostridiaceae_bacterium_m:0.121911)0.325:0.056961,((1905075667___CAS-I-B___Clostridium_ATCC_25772_ATC:0.195681,1124163791___CAS-I-B___Clostridium_chauvoei_JF433:0.219041)0.742:0.042621,(1500614436___CAS-I-B___Clostridium_lundense_DSM_1:0.030841,1066805823___CAS-I-B___Clostridium_tetanomorphum:0.049861)0.916:0.070621)0.340:0.037311)0.823:0.045691,((((((1015096356___CAS-I-B___Clostridium_butyricum_KNU:0.012571,1082852342___CAS-I-B___Clostridium_butyricum_NOR:0.006241)0.000:0.000151,1049762642___CAS-I-B___Clostridium_butyricum_DORA:0.000111)0.871:0.000141,1020949254___CAS-I-B___Clostridium_butyricum_E4_B:0.012501)0.881:0.036971,1900171590___CAS-I-B___Clostridium_neonatale_LCDC:0.082611)0.522:0.024071,1300495124___CAS-AM___Clostridium_botulinum_CB11:0.079781)0.954:0.071971,(1500954494___CAS-I-B___Clostridium_beijerinckii_H:0.060811,1008238626___CAS-I-B___Clostridium_saccharobutyli:0.089141)0.654:0.025061)0.948:0.067161)0.793:0.044151,((((((((1501621733___CAS-I-B___Robinsoniella_KNHs210_KNHs:1e-06,1604513298___CAS-I-B___Robinsoniella_peoriensis_W:1e-06):0.012921,1093684398___CAS-I-B___Robinsoniella_RHS:0.000141)0.990:0.132151,(1042103144___CAS-I-B___Firmicutes_bacterium_CAG_2:0.000141,1124136590___CAS-I-B___uncultured_Ruminococcus_AD:0.006281)0.997:0.175821)0.374:0.040481,1040158752___CAS-I-B___Lachnospiraceae_bacterium:0.275691)0.596:0.023011,1900918593___CAS-I-B___Ruminococcus_AT10_AT10:0.139291)0.353:0.030651,(1801925303___CAS-I-B___Candidatus_Stoquefichus_SB:0.025021,1401259270___CAS-I-B___Candidatus_Stoquefichus_ma:0.065791)1.000:0.331401)0.857:0.045131,(1021638014___CAS-I-B___Lachnospiraceae_bacterium:0.152851,1042753048___CAS-I-B___Eubacterium_CAG_76:0.118571)0.865:0.039401)0.752:0.016901,((((1803450091___CAS-I-B___Clostridia_bacterium_UC5_1:1e-06,1017483913___CAS-I-B___Anaerostipes_caccae_DSM_14:1e-06):0.022201,(1021120408___CAS-I-B___Anaerostipes_3_2_56FAA_3_2:1e-06,1042144078___CAS-I-B___Anaerostipes_CAG_276:1e-06):0.022531)0.802:0.022751,1404737138___CAS-I-B___Clostridiales_bacterium_VE:0.028351)1.000:0.219291,((1022173328___CAS-I-B___Megamonas_hypermegale_ART1:0.126481,1304870733___CAS-I-B___Megamonas_hypermegale_DSM:0.034421)0.977:0.134621,1607315865___CAS-I-B___Clostridiaceae_bacterium_G:0.399201)0.878:0.096381)0.766:0.013981)0.839:0.026571)0.659:0.047791,((((((((((1204171948___CAS-I-B___Fusobacterium_nucleatum_an:0.000141,1024308775___CAS-I-B___Fusobacterium_nucleatum_an:0.000141)0.924:0.012151,1046650290___CAS-I-B___Fusobacterium_nucleatum_CT:0.000141)0.925:0.012271,(1046657617___CAS-I-B___Fusobacterium_nucleatum_CT:1e-06,1018827276___CAS-I-B___Fusobacterium_nucleatum_an:1e-06,1007716410___CAS-I-B___Fusobacterium_nucleatum_an:1e-06):0.000151)0.000:0.000151,(((1003901369___CAS-I-B___Fusobacterium_nucleatum_an:1e-06,1023541735___CAS-I-B___Fusobacterium_nucleatum_po:1e-06):0.000141,1022778208___CAS-I-B___Fusobacterium_nucleatum_an:0.024341)0.393:0.000141,1204175956___CAS-I-B___Fusobacterium_nucleatum_an:0.000151)0.866:0.006031)0.880:0.006081,1050981732___CAS-I-B___Fusobacterium_CM22_CM22:0.000151)0.770:0.006071,1046651445___CAS-I-B___Fusobacterium_nucleatum_CT:0.019281)0.877:0.012211,1050960293___CAS-I-B___Fusobacterium_CM1_CM1:0.000151)0.402:0.006171,(((1042308266___CAS-I-B___Fusobacterium_CAG_649:0.000141,1121526586___CAS-I-B___Fusobacterium_nucleatum_MJ:0.000141)0.919:0.006091,(1014405041___CAS-I-B___Fusobacterium_nucleatum_an:1e-06,1022676762___CAS-I-B___Fusobacterium_nucleatum_an:1e-06):0.000141)0.000:0.000161,(1401334418___CAS-I-B___Fusobacterium_nucleatum_an:0.000141,1014411887___CAS-I-B___Fusobacterium_nucleatum_an:0.000141)0.853:0.006091)0.804:0.006061)0.992:0.148781,(1084919035___CAS-I-B___Fusobacterium_necrophorum:0.178861,1060873522___CAS-I-B___Fusobacterium_necrophorum:0.029701)0.999:0.187771)0.808:0.051891,(((((1205772359___CAS-I-B___Anaerococcus_obesiensis_ph:0.008771,1018956059___CAS-I-B___Anaerococcus_vaginalis_ATC:0.012831)0.890:0.017421,(1121485937___CAS-I-B___Anaerococcus_hydrogenalis:1e-06,1801326418___CAS-I-B___Anaerococcus_SB3_SB3:1e-06):0.019261)0.000:0.000141,(1900923133___CAS-I-B___Anaerococcus_MT16:0.013121,1205458939___CAS-I-B___Anaerococcus_PH9_PH9:0.039531)0.399:0.006421)0.743:0.014171,(1021631491___CAS-I-B___Anaerococcus_hydrogenalis:0.032431,1019989000___CAS-I-B___Anaerococcus_hydrogenalis:0.000151)0.718:0.012341)0.993:0.168631,1046616952___CAS-I-B___Peptoniphilus_BV3C26_BV3C2:0.131181)0.998:0.183291)0.984:0.132291)0.929:0.061731,1017734426___CAS-I-B___Clostridium_hiranonis_DSM:0.193451)0.821:0.031141,((((((1042238773___CAS-I-B___Coprobacillus_CAG_183:1e-06,1024678669___CAS-I-B___Coprobacillus_8_2_54BFAA_8:1e-06):0.000141,(1018135992___CAS-NA___Coprobacillus_D7_D7:0.000151,1024038014___CAS-I-B___Coprobacillus_3_3_56FAA_3:0.014991)0.000:0.000161)0.359:0.000141,1404757997___CAS-I-B___Clostridiales_bacterium_VE:0.000141)0.892:0.022611,(1017512231___CAS-I-B___Erysipelatoclostridium_ram:1e-06,1803458657___CAS-I-B___Clostridia_bacterium_UC5_1:1e-06):0.005401)0.990:0.110601,(1404703819___CAS-I-B___Clostridiales_bacterium_VE:0.051241,1501662252___CAS-I-B___Clostridium_saccharogumia:0.011981)0.867:0.045381)1.000:0.216271,((1018360976___CAS-I-B___Fusobacterium_varium_ATCC:0.046511,1018094978___CAS-I-B___Fusobacterium_ulcerans_ATC:0.034401)0.994:0.239031,1903880978___CAS-I-B___Clostridiales_bacterium_MC:0.542641)0.774:0.077201)0.893:0.062651)0.392:0.034111,1097669898___CAS-I-B___Clostridium_purinilyticum:0.321471)0.815:0.044951,((((((((1077870212___CAS-I-B___Clostridium_novyi_B_ATCC_2:1e-06,1077867955___CAS-I-B___Clostridium_haemolyticum_N:1e-06,1081630921___CAS-I-B___Clostridium_haemolyticum_N:1e-06):0.012411,(1020204585___CAS-I-B___Clostridium_botulinum_D_18:1e-06,1077875381___CAS-I-B___Clostridium_K25_K25:1e-06):0.000141)0.922:0.026551,(1100134518___CAS-I-B___Clostridium_botulinum_12LN:1e-06,1022082727___CAS-I-B___Clostridium_botulinum_V891:1e-06):0.036191)0.729:0.025571,(1100177462___CAS-I-B___Clostridium_botulinum_4729:1e-06,1100174087___CAS-I-B___Clostridium_botulinum_5171:1e-06,1081634619___CAS-I-B___Clostridium_botulinum_C_D:1e-06):0.035041)0.970:0.064041,(((1001137267___CAS-I-B___Clostridium_novyi_NT:1e-06,1077981912___CAS-I-B___Clostridium_novyi_A_NCTC_5:1e-06):0.000161,1081632376___CAS-I-B___Clostridium_novyi_A_4570:0.011941)0.506:0.006631,1081639305___CAS-I-B___Clostridium_novyi_A_4552:0.082661)0.730:0.010921)0.974:0.118561,(1900841139___CAS-I-B___Clostridium_ventriculi_17:1e-06,1900840767___CAS-I-B___Clostridium_ventriculi_14:1e-06):0.141281)0.963:0.093361,((1605432394___CAS-I-B___Eubacterium_limosum_ATCC_8:0.031751,1015286818___CAS-I-B___Eubacterium_limosum_SA11:0.074531)0.714:0.005881,1003829897___CAS-I-B___Eubacterium_limosum_KIST61:0.002711)0.997:0.160171)0.619:0.049621,1099994636___CAS-I-B___Acetobacterium_bakii_DSM_8:0.317331)0.893:0.063101)0.872:0.029521,(((((((1057842530___CAS-I-B___Clostridium_tyrobutyricum:1e-06,1306042300___CAS-I-B___Clostridium_tyrobutyricum:1e-06,1303113436___CAS-I-B___Clostridium_tyrobutyricum:1e-06):0.000141,(1300559539___CAS-I-B___Clostridium_tyrobutyricum:1e-06,1605922036___CAS-I-B___Clostridium_tyrobutyricum:1e-06):0.000141)0.911:0.013431,1901286668___CAS-I-B___Clostridium_tyrobutyricum:0.000161)0.786:0.016381,1206847318___CAS-I-B___Clostridium_tyrobutyricum:0.012471)0.913:0.042161,1605920076___CAS-I-B___Clostridium_tyrobutyricum:0.039041)0.954:0.065241,(1000532451___CAS-I-B___Clostridium_kluyveri_NBRC:0.000141,1001553239___CAS-I-B___Clostridium_kluyveri_DSM_5:0.000141)0.986:0.087911)0.911:0.059331,(1008280803___CAS-I-B___Clostridium_autoethanogenu:1e-06,1305577801___CAS-I-B___Clostridium_autoethanogenu:1e-06,1015395994___CAS-I-B___Clostridium_autoethanogenu:1e-06):0.118001)0.974:0.084791)0.527:0.041711,1100350820___CAS-I-B___Clostridium_DMHC_10_DMHC_1:0.143351)0.406:0.020471,(((1011044434___CAS-I-B___Clostridium_pasteurianum_D:1e-06,1032938601___CAS-I-B___Clostridium_pasteurianum_D:1e-06,1077863888___CAS-I-B___Clostridium_pasteurianum_D:1e-06):0.000141,1011036796___CAS-I-B___Clostridium_pasteurianum_D:0.000161)0.994:0.138201,(1012655797___CAS-I-B___Clostridium_scatologenes_A:0.000161,1501066896___CAS-I-B___Clostridium_scatologenes_A:0.000141)0.993:0.141081)0.942:0.075171)0.931:0.064831,((((((1043254869___CAS-I-B___Peptoclostridium_difficile:1e-06,1043289770___CAS-I-B___Peptoclostridium_difficile:1e-06,1043736883___CAS-I-B___Peptoclostridium_difficile:1e-06,1043505173___CAS-I-B___Peptoclostridium_difficile:1e-06,1043689646___CAS-I-B___Peptoclostridium_difficile:1e-06,1043587440___CAS-I-B___Peptoclostridium_difficile:1e-06,1043767378___CAS-I-B___Peptoclostridium_difficile:1e-06,1043582358___CAS-I-B___Peptoclostridium_difficile:1e-06,1043574519___CAS-I-B___Peptoclostridium_difficile:1e-06):0.000141,1043390797___CAS-I-B___Peptoclostridium_difficile:0.006391)0.673:0.000151,(1043685902___CAS-I-B___Peptoclostridium_difficile:1e-06,1043251129___CAS-I-B___Peptoclostridium_difficile:1e-06,1043368653___CAS-I-B___Peptoclostridium_difficile:1e-06,1043395170___CAS-I-B___Peptoclostridium_difficile:1e-06,1043531556___CAS-I-B___Peptoclostridium_difficile:1e-06,1043428312___CAS-I-B___Peptoclostridium_difficile:1e-06,1043699055___CAS-I-B___Peptoclostridium_difficile:1e-06,1043321635___CAS-I-B___Peptoclostridium_difficile:1e-06):0.000141)1.000:0.000151,(((1200071954___CAS-I-B___Peptoclostridium_difficile:1e-06,1019093497___CAS-I-B___Peptoclostridium_difficile:1e-06,1096183309___CAS-I-B___Peptoclostridium_difficile:1e-06,1048943181___CAS-I-B___Peptoclostridium_difficile:1e-06,1051708632___CAS-I-B___Peptoclostridium_difficile:1e-06,1905271783___CAS-I-B___Peptoclostridium_difficile:1e-06):0.000151,1200985406___CAS-I-B___Peptoclostridium_difficile:0.013121)0.551:0.000151,(1058600633___CAS-I-B___Peptoclostridium_difficile:1e-06,1019214585___CAS-I-B___Peptoclostridium_difficile:1e-06):0.000141)0.828:0.006081)0.997:0.181421,1404005784___CAS-I-B___Clostridium_dakarense_FF1:0.177911)0.915:0.105501,(1109023968___CAS-I-B___Clostridium_sporogenes_PA:1e-06,1109011559___CAS-I-B___Clostridium_sporogenes_PA:1e-06,1109021007___CAS-I-B___Clostridium_sporogenes_PA:1e-06,1109026700___CAS-I-B___Clostridium_sporogenes_PA:1e-06,1109015440___CAS-I-B___Clostridium_sporogenes_PA:1e-06):0.233661)0.807:0.050781)0.856:0.046271,((((((((1024752096___CAS-I-B___Paenibacillus_Aloe_11_Aloe:1e-06,1405843671___CAS-I-B___Paenibacillus_1_18_1_18:1e-06):0.000141,(1401389955___CAS-I-B___Paenibacillus_polymyxa_WLY:0.009251,1202282044___CAS-I-B___Paenibacillus_peoriae_KCTC:0.000331)1.000:0.005711)0.879:0.022381,(1087573307___CAS-I-B___Paenibacillus_polymyxa_EBL:0.016361,1101266004___CAS-I-B___Paenibacillus_polymyxa_YUP:0.012411)0.787:0.012881)0.980:0.089151,(1042875499___CAS-I-B___Paenibacillus_alvei_A6_6i:0.031351,1029418369___CAS-I-B___Paenibacillus_alvei_DSM_29:0.013451)0.997:0.137511)0.981:0.100721,(1021253639___CAS-I-B___Paenibacillus_larvae_larva:1e-06,1200038929___CAS-I-B___Paenibacillus_larvae_larva:1e-06,1701883089___CAS-I-B___Paenibacillus_larvae_MEX14:1e-06,1049869751___CAS-I-B___Paenibacillus_larvae_larva:1e-06):0.120611)0.074:0.069361,((1104110037___CAS-I-B___Sporomusa_An4:1e-06,1304929005___CAS-I-B___Sporomusa_ovata_DSM_2662:1e-06):0.000141,1043035926___CAS-I-B___Sporomusa_ovata_DSM_2662:0.000141)0.982:0.158241)1.000:0.284701,(1803749412___CAS-I-B___Bacillus_JCM_19058_JCM_190:0.159481,1805942301___CAS-I-B___Bacillaceae_bacterium_mt8:0.106041)0.914:0.086641)0.779:0.047371,(((1082103469___CAS-I-B___Bacillus_coagulans_P38:1e-06,1121489198___CAS-I-B___Bacillus_coagulans_GED7749:1e-06,1207072367___CAS-I-B___Bacillus_coagulans_H_1:1e-06):0.000141,1005114066___CAS-I-B___Bacillus_coagulans_2_6:0.000151)0.986:0.173841,1022909462___CAS-I-B___Sporolactobacillus_inulinu:0.403731)0.941:0.110161)0.901:0.071901)0.787:0.039151,1802987602___CAS-I-B___Clostridiales_bacterium_mt:0.251721)0.354:0.036291,(((((1008397162___CAS-I-B___Campylobacter_fetus_testud:1e-06,1011136097___CAS-I-B___Campylobacter_fetus_testud:1e-06):0.000141,1015377545___CAS-I-B___Campylobacter_fetus_testud:0.006361)0.858:0.019581,(1806046375___CAS-I-B___Campylobacter_fetus_fetus:0.006401,1001301989___CAS-I-B___Campylobacter_fetus_fetus:0.000141)0.862:0.020591)0.966:0.171471,1001714877___CAS-I-B___Campylobacter_hominis_ATCC:0.288041)0.972:0.161751,(((1002804120___CAS-I-B___Desulfotomaculum_acetoxida:0.128131,1005491233___CAS-I-B___Desulfotomaculum_gibsoniae:0.044731)0.978:0.095381,1093677039___CAS-I-B___Peptococcaceae_bacterium_C:0.129641)0.938:0.088551,(1904773457___CAS-I-B___Syntrophomonas_wolfei_meth:0.003801,1001228813___CAS-I-B___Syntrophomonas_wolfei_wolf:0.010691)0.801:0.054691)1.000:0.386781)0.938:0.114021)0.697:0.034631,(((((((((1083141161___CAS-AM___Sulfurospirillum_MES:0.067831,1002923148___CAS-I-B___Sulfurospirillum_deleyianu:0.012811)0.984:0.055661,1605665138___CAS-I-B___Sulfurospirillum_cavolei_N:0.010841)0.840:0.018391,1006137178___CAS-I-B___Sulfurospirillum_barnesii:0.033461)0.983:0.072841,1008871835___CAS-I-B___Sulfurospirillum_multivora:0.014671)0.904:0.042931,1905440400___CAS-I-B___Sulfurospirillum_cavolei_U:0.078771)0.979:0.090251,(1085747609___CAS-I-B___Sulfurovum_AS07_7:0.024701,1085747603___CAS-I-B___Sulfurovum_AS07_7:0.006961)0.995:0.108031)0.759:0.025981,1085746703___CAS-AM___Sulfurovum_AS07_7:0.180511)0.207:0.040671,((((1501431622___CAS-I-B___Arcobacter_AF1430_AF1430:1e-06,1406850252___CAS-I-B___Arcobacter_AF1440_AF1440:1e-06):0.095061,1006526341___CAS-I-B___Arcobacter_L:0.057011)0.922:0.065971,(1607661300___CAS-I-B___Arcobacter_anaerophilus_IR:0.053021,1003466677___CAS-I-B___Arcobacter_nitrofigilis_DS:0.117381)0.646:0.035791)0.879:0.045791,1301529510___CAS-NA___Sulfurovum_SCGC_AAA036_F05:0.117451)0.709:0.019551)0.966:0.105711,(((1405961276___CAS-I-B___Lebetimonas_JH369_JH369:1e-06,1405970148___CAS-I-B___Lebetimonas_JS085_JS085:1e-06,1405973953___CAS-I-B___Lebetimonas_JS138_JS138:1e-06,1405972059___CAS-I-B___Lebetimonas_JS032_JS032:1e-06,1405975841___CAS-I-B___Lebetimonas_JS170_JS170:1e-06):0.046891,1405968140___CAS-I-B___Lebetimonas_JH292_JH292:0.155481)0.987:0.137471,1019677058___CAS-I-B___Caminibacter_mediatlanticu:0.145511)0.986:0.149791)0.815:0.085921)0.931:0.161151,(((((((((1023948258___CAS-I-B___Campylobacter_10_1_50_10_1:0.006311,1001742581___CAS-I-B___Campylobacter_concisus_138:0.000141)0.927:0.000151,(1045896447___CAS-I-B___Campylobacter_concisus_UNS:0.006321,1045899088___CAS-I-B___Campylobacter_concisus_UNS:0.012631)0.875:0.012681)0.924:0.024241,1045900880___CAS-I-B___Campylobacter_concisus_ATC:0.013991)0.729:0.012321,1045903717___CAS-I-B___Campylobacter_concisus_UNS:0.044591)0.869:0.024961,((1034133065___CAS-AM___Campylobacter_showae_CC57C:0.018801,1020230593___CAS-I-B___Campylobacter_showae_RM327:0.035651)0.219:0.006541,1020077160___CAS-I-B___Campylobacter_rectus_RM326:0.003311)0.942:0.041011)0.536:0.062421,((1001701621___CAS-I-B___Campylobacter_curvus_525_9:0.006401,1028701082___CAS-NA___Campylobacter_FOBRC14_FOBRC:0.019891)0.808:0.012951,1301570416___CAS-I-B___Campylobacter_curvus_DSM_6:0.000151)0.981:0.116461)0.785:0.058821,(1020260700___CAS-I-B___Campylobacter_gracilis_RM3:1e-06,1013919999___CAS-I-B___Campylobacter_gracilis_ATC:1e-06):0.103031)0.901:0.084171,((1085743734___CAS-I-B___Sulfurovum_FS08_3:0.200071,1085745819___CAS-I-B___Sulfurovum_FS06_10:0.111901)0.452:0.059981,1004329414___CAS-I-B___Nitratifractor_salsuginis:0.124481)1.000:0.322981)0.735:0.042351,(((1009825282___CAS-I-B___Campylobacter_iguaniorum_1:1e-06,1015349529___CAS-I-B___Campylobacter_iguaniorum_2:1e-06):0.097931,1076354281___CAS-I-B___Campylobacter_hyointestina:0.135491)0.975:0.141351,((1041176617___CAS-I-B___Campylobacter_ureolyticus:0.006501,1301288234___CAS-I-B___Campylobacter_ureolyticus:0.019621)0.892:0.013061,1500051930___CAS-I-B___Campylobacter_ureolyticus:0.000151)1.000:0.341871)0.895:0.068961)1.000:0.664241)0.860:0.118331,1082988272___CAS-I-B___Candidatus_Scalindua_broda:0.505071)0.982:0.198181,((((((((((1025998930___CAS-I-D___Thiothrix_nivea_DSM_5205:0.117961,1302239392___CAS-I-D___Thiothrix_flexilis_DSM_146:0.172991)0.955:0.070651,(1507064321___CAS-I-D___Desulfobacter_vibrioformis:0.260581,1020671896___CAS-I-D___delta_proteobacterium_Naph:0.188561)0.917:0.066341)0.791:0.034721,((1082840105___CAS-NA___Candidatus_Thiomargarita_ne:1e-06,1082844205___CAS-NA___Candidatus_Thiomargarita_ne:1e-06):0.146181,1019672458___CAS-AM___Beggiatoa_PS:0.086311)0.987:0.125481)0.680:0.022131,(((1302102165___CAS-I-D___Lamprocystis_purpurea_DSM:0.166941,1506415018___CAS-I-D___uncultured_Chromatiaceae_b:0.137991)0.156:0.068361,1005316319___CAS-I-D___Marichromatium_purpuratum:0.099371)1.000:0.363791,1002888396___CAS-I-D___Nitrosococcus_halophilus_N:0.146211)0.912:0.084981)0.806:0.045481,1023172660___CAS-I-D___Thiorhodospira_sibirica_AT:0.224011)0.206:0.101841,1306064240___CAS-I-D___Desulfatibacillum_aliphati:0.272631)0.965:0.508321,((1042909635___CAS-I-D___Thauera_terpenica_58Eu:0.283001,1301197285___CAS-I-D___Meganema_perideroedes_DSM:0.211881)0.034:0.076611,1005409585___CAS-I-D___Thioalkalivibrio_paradoxus:0.124071)0.904:0.329981)0.998:0.951171,(1082848666___CAS-I-D___Candidatus_Thiomargarita_n:1e-06,1082840274___CAS-I-D___Candidatus_Thiomargarita_n:1e-06):0.549161)0.976:0.784611,(((1124173925___CAS-I-D___Thermoplasmatales_archaeon:1e-06,1124043560___CAS-I-D___Thermoplasmatales_archaeon:1e-06):0.546291,1048700379___CAS-I-D___Thermoplasmatales_archaeon:0.496991)0.961:0.299111,1033722338___CAS-I-D___Natronococcus_amylolyticus:0.923751)0.804:0.118871)0.820:0.156851,(((((1087079331___CAS-I-D___Acidiplasma_MBA_1_MBA_1:1e-06,1104772962___CAS-I-D___Acidiplasma_aeolicum_VT:1e-06,1104771227___CAS-I-D___Acidiplasma_cupricumulans:1e-06,1104190353___CAS-I-D___Acidiplasma_aeolicum_V:1e-06):0.000141,1805002663___CAS-I-D___Acidiplasma_cupricumulans:0.000141)0.987:0.303671,(1048703525___CAS-I-D___Ferroplasma_II:0.000151,1123970643___NA___Thermoplasmatales_archaeon_Gpl:0.000141)0.978:0.281161)0.993:0.447291,((1301534151___CAS-I-D___euryarchaeote_SCGC_AAA261:0.000141,1301533115___CAS-NA___euryarchaeote_SCGC_AAA261_E:0.000151)0.999:0.481581,1804974711___CAS-I-D___Thermogymnomonas_acidicola:0.430831)0.755:0.174631)0.835:0.267331,1000234095___CAS-I-D___Picrophilus_torridus_DSM_9:0.554961)1.000:0.773341)0.531:0.184991)0.516:0.017091,((1017119658___CAS-III-A___Aciduliprofundum_boonei:1e-06,1003030609___CAS-III-A___Aciduliprofundum_boonei:1e-06):0.542221,1115349110___CAS-III-A___candidate_division_TA06:0.827181)0.798:0.167501)0.512:0.092331)0.914:0.059961,(((((((((((((((((((((((1051758519___CAS-I-B___Peptoclostridium_difficile:1e-06,1043598232___CAS-I-B___Peptoclostridium_difficile:1e-06,1043688810___CAS-I-B___Peptoclostridium_difficile:1e-06,1043540187___CAS-I-B___Peptoclostridium_difficile:1e-06,1043447934___CAS-I-B___Peptoclostridium_difficile:1e-06,1043190221___CAS-I-B___Peptoclostridium_difficile:1e-06,1043482820___CAS-I-B___Peptoclostridium_difficile:1e-06,1043707438___CAS-I-B___Peptoclostridium_difficile:1e-06,1043236537___CAS-I-B___Peptoclostridium_difficile:1e-06,1043286571___CAS-I-B___Peptoclostridium_difficile:1e-06,1043661818___CAS-I-B___Peptoclostridium_difficile:1e-06,1043760597___CAS-I-B___Peptoclostridium_difficile:1e-06,1015140412___CAS-I-B___Peptoclostridium_difficile:1e-06,1043814615___CAS-I-B___Peptoclostridium_difficile:1e-06,1043194065___CAS-I-B___Peptoclostridium_difficile:1e-06,1043779599___CAS-I-B___Peptoclostridium_difficile:1e-06,1043298541___CAS-I-B___Peptoclostridium_difficile:1e-06,1043665849___CAS-I-B___Peptoclostridium_difficile:1e-06,1043270997___CAS-I-B___Peptoclostridium_difficile:1e-06,1012060033___CAS-I-B___Peptoclostridium_difficile:1e-06,1043726497___CAS-I-B___Peptoclostridium_difficile:1e-06,1043677528___CAS-I-B___Peptoclostridium_difficile:1e-06,1043658098___CAS-I-B___Peptoclostridium_difficile:1e-06,1200996917___CAS-I-B___Peptoclostridium_difficile:1e-06,1046186085___CAS-I-B___Peptoclostridium_difficile:1e-06,1607269800___CAS-I-B___Peptoclostridium_difficile:1e-06,1043175172___CAS-I-B___Peptoclostridium_difficile:1e-06,1043213272___CAS-I-B___Peptoclostridium_difficile:1e-06,1051648883___CAS-I-B___Peptoclostridium_difficile:1e-06,1043837280___CAS-I-B___Peptoclostridium_difficile:1e-06,1043401954___CAS-I-B___Peptoclostridium_difficile:1e-06,1607273915___CAS-I-B___Peptoclostridium_difficile:1e-06,1043639104___CAS-I-B___Peptoclostridium_difficile:1e-06,1043722685___CAS-I-B___Peptoclostridium_difficile:1e-06,1043471316___CAS-I-B___Peptoclostridium_difficile:1e-06,1051781185___CAS-I-B___Peptoclostridium_difficile:1e-06,1043730327___CAS-I-B___Peptoclostridium_difficile:1e-06,1051728191___CAS-I-B___Peptoclostridium_difficile:1e-06,1043696264___CAS-I-B___Peptoclostridium_difficile:1e-06,1043205639___CAS-I-B___Peptoclostridium_difficile:1e-06,1043555484___CAS-I-B___Peptoclostridium_difficile:1e-06,1043753078___CAS-I-B___Peptoclostridium_difficile:1e-06,1043498092___CAS-I-B___Peptoclostridium_difficile:1e-06,1051714338___CAS-I-B___Peptoclostridium_difficile:1e-06,1043646811___CAS-I-B___Peptoclostridium_difficile:1e-06,1043818342___CAS-I-B___Peptoclostridium_difficile:1e-06,1043171275___CAS-I-B___Peptoclostridium_difficile:1e-06,1043451681___CAS-I-B___Peptoclostridium_difficile:1e-06,1200065314___CAS-I-B___Peptoclostridium_difficile:1e-06,1043783403___CAS-I-B___Peptoclostridium_difficile:1e-06,1043517191___CAS-I-B___Peptoclostridium_difficile:1e-06,1043248125___CAS-I-B___Peptoclostridium_difficile:1e-06,1043310715___CAS-I-B___Peptoclostridium_difficile:1e-06,1051637005___CAS-I-B___Peptoclostridium_difficile:1e-06,1051601633___CAS-I-B___Peptoclostridium_difficile:1e-06,1043825772___CAS-I-B___Peptoclostridium_difficile:1e-06,1043440508___CAS-I-B___Peptoclostridium_difficile:1e-06,1043479031___CAS-I-B___Peptoclostridium_difficile:1e-06,1043871790___CAS-I-B___Peptoclostridium_difficile:1e-06,1043333624___CAS-I-B___Peptoclostridium_difficile:1e-06,1043601973___CAS-I-B___Peptoclostridium_difficile:1e-06,1043345146___CAS-I-B___Peptoclostridium_difficile:1e-06,1051770791___CAS-I-B___Peptoclostridium_difficile:1e-06,1043635355___CAS-I-B___Peptoclostridium_difficile:1e-06,1043490503___CAS-I-B___Peptoclostridium_difficile:1e-06,1901925973___CAS-I-B___Peptoclostridium_difficile:1e-06,1051614229___CAS-I-B___Peptoclostridium_difficile:1e-06,1043669647___CAS-I-B___Peptoclostridium_difficile:1e-06,1043551586___CAS-I-B___Peptoclostridium_difficile:1e-06,1051670753___CAS-I-B___Peptoclostridium_difficile:1e-06,1043186626___CAS-I-B___Peptoclostridium_difficile:1e-06,1043771949___CAS-I-B___Peptoclostridium_difficile:1e-06,1043718722___CAS-I-B___Peptoclostridium_difficile:1e-06,1043425407___CAS-I-B___Peptoclostridium_difficile:1e-06,1043833419___CAS-I-B___Peptoclostridium_difficile:1e-06,1043267122___CAS-I-B___Peptoclostridium_difficile:1e-06,1043624647___CAS-I-B___Peptoclostridium_difficile:1e-06,1043631841___CAS-I-B___Peptoclostridium_difficile:1e-06,1043863443___CAS-I-B___Peptoclostridium_difficile:1e-06,1046189869___CAS-I-B___Peptoclostridium_difficile:1e-06,1043224483___CAS-I-B___Peptoclostridium_difficile:1e-06,1043182611___CAS-I-B___Peptoclostridium_difficile:1e-06,1043579152___CAS-I-B___Peptoclostridium_difficile:1e-06,1043302266___CAS-I-B___Peptoclostridium_difficile:1e-06,1043590420___CAS-I-B___Peptoclostridium_difficile:1e-06,1043349168___CAS-I-B___Peptoclostridium_difficile:1e-06,1043547734___CAS-I-B___Peptoclostridium_difficile:1e-06,1043867382___CAS-I-B___Peptoclostridium_difficile:1e-06,1043807004___CAS-I-B___Peptoclostridium_difficile:1e-06,1043282936___CAS-I-B___Peptoclostridium_difficile:1e-06,1043643067___CAS-I-B___Peptoclostridium_difficile:1e-06,1043494216___CAS-I-B___Peptoclostridium_difficile:1e-06,1200980938___CAS-I-B___Peptoclostridium_difficile:1e-06,1046197623___CAS-I-B___Peptoclostridium_difficile:1e-06,1607277826___CAS-I-B___Peptoclostridium_difficile:1e-06,1043628682___CAS-I-B___Peptoclostridium_difficile:1e-06,1043733992___CAS-I-B___Peptoclostridium_difficile:1e-06,1051735679___CAS-I-B___Peptoclostridium_difficile:1e-06,1043398162___CAS-I-B___Peptoclostridium_difficile:1e-06,1051664308___CAS-I-B___Peptoclostridium_difficile:1e-06,1093336724___CAS-I-B___Clostridium_sordellii_8483:1e-06,1043513431___CAS-I-B___Peptoclostridium_difficile:1e-06,1043294451___CAS-I-B___Peptoclostridium_difficile:1e-06,1051624560___CAS-I-B___Peptoclostridium_difficile:1e-06,1043455277___CAS-I-B___Peptoclostridium_difficile:1e-06,1043528524___CAS-I-B___Peptoclostridium_difficile:1e-06,1607261532___CAS-I-B___Peptoclostridium_difficile:1e-06,1043714995___CAS-I-B___Peptoclostridium_difficile:1e-06,1043745329___CAS-I-B___Peptoclostridium_difficile:1e-06,1043413575___CAS-I-B___Peptoclostridium_difficile:1e-06,1046209039___CAS-I-B___Peptoclostridium_difficile:1e-06,1043240282___CAS-I-B___Peptoclostridium_difficile:1e-06,1043524823___CAS-I-B___Peptoclostridium_difficile:1e-06,1043409679___CAS-I-B___Peptoclostridium_difficile:1e-06,1043383250___CAS-I-B___Peptoclostridium_difficile:1e-06,1607265866___CAS-I-B___Peptoclostridium_difficile:1e-06,1043197989___CAS-I-B___Peptoclostridium_difficile:1e-06,1606219346___CAS-I-B___Peptoclostridium_difficile:1e-06,1043263317___CAS-I-B___Peptoclostridium_difficile:1e-06,1043202067___CAS-I-B___Peptoclostridium_difficile:1e-06,1043379325___CAS-I-B___Peptoclostridium_difficile:1e-06,1051791937___CAS-I-B___Peptoclostridium_difficile:1e-06,1043341454___CAS-I-B___Peptoclostridium_difficile:1e-06,1043475364___CAS-I-B___Peptoclostridium_difficile:1e-06,1043209486___CAS-I-B___Peptoclostridium_difficile:1e-06,1046205214___CAS-I-B___Peptoclostridium_difficile:1e-06,1043314806___CAS-I-B___Peptoclostridium_difficile:1e-06,1016497969___CAS-I-B___Peptoclostridium_difficile:1e-06,1012199701___CAS-I-B___Peptoclostridium_difficile:1e-06,1043467580___CAS-I-B___Peptoclostridium_difficile:1e-06,1000340579___CAS-I-B___Peptoclostridium_difficile:1e-06,1043228345___CAS-I-B___Peptoclostridium_difficile:1e-06,1043559368___CAS-I-B___Peptoclostridium_difficile:1e-06,1043459845___CAS-I-B___Peptoclostridium_difficile:1e-06):0.000141,1606225468___CAS-AM___Peptoclostridium_difficile:0.000141)0.000:0.000161,((((((1900811227___CAS-I-B___Peptoclostridium_difficile:1e-06,1200051118___CAS-I-B___Peptoclostridium_difficile:1e-06,1043567099___CAS-I-B___Peptoclostridium_difficile:1e-06,1905276204___CAS-I-B___Peptoclostridium_difficile:1e-06,1200034703___CAS-I-B___Peptoclostridium_difficile:1e-06,1607218709___CAS-I-B___Peptoclostridium_difficile:1e-06,1043563302___CAS-I-B___Peptoclostridium_difficile:1e-06,1051805250___CAS-I-B___Peptoclostridium_difficile:1e-06,1051657843___CAS-I-B___Peptoclostridium_difficile:1e-06,1200002856___CAS-I-B___Peptoclostridium_difficile:1e-06,1003368865___CAS-I-B___Peptoclostridium_difficile:1e-06,1200047196___CAS-I-B___Peptoclostridium_difficile:1e-06,1043756836___CAS-I-B___Peptoclostridium_difficile:1e-06,1900814967___CAS-I-B___Peptoclostridium_difficile:1e-06,1016634292___CAS-I-B___Peptoclostridium_difficile:1e-06,1905286607___CAS-I-B___Peptoclostridium_difficile:1e-06,1043775689___CAS-I-B___Peptoclostridium_difficile:1e-06,1200069107___CAS-I-B___Peptoclostridium_difficile:1e-06,1043620615___CAS-I-B___Peptoclostridium_difficile:1e-06,1200054866___CAS-I-B___Peptoclostridium_difficile:1e-06):0.000141,1043799455___CAS-I-B___Peptoclostridium_difficile:0.005671)0.909:0.005661,(1051777503___CAS-I-B___Peptoclostridium_difficile:1e-06,1043749220___CAS-I-B___Peptoclostridium_difficile:1e-06,1043259520___CAS-I-B___Peptoclostridium_difficile:1e-06,1043232350___CAS-I-B___Peptoclostridium_difficile:1e-06,1043375472___CAS-I-B___Peptoclostridium_difficile:1e-06,1043795452___CAS-I-B___Peptoclostridium_difficile:1e-06,1087161964___CAS-I-B___Peptoclostridium_difficile:1e-06,1065238934___CAS-I-B___Peptoclostridium_difficile:1e-06):0.000141)1.000:0.005341,1043741492___CAS-I-B___Peptoclostridium_difficile:0.000151)1.000:0.000341,(1043681267___CAS-I-B___Peptoclostridium_difficile:1e-06,1043486851___CAS-I-B___Peptoclostridium_difficile:1e-06,1043421585___CAS-I-B___Peptoclostridium_difficile:1e-06,1043791560___CAS-I-B___Peptoclostridium_difficile:1e-06,1046201308___CAS-I-B___Peptoclostridium_difficile:1e-06,1043787317___CAS-I-B___Peptoclostridium_difficile:1e-06,1043703651___CAS-I-B___Peptoclostridium_difficile:1e-06,1043764381___CAS-I-B___Peptoclostridium_difficile:1e-06):0.005721)0.000:0.000141,(1051724445___CAS-I-B___Peptoclostridium_difficile:1e-06,1023742371___CAS-I-B___Peptoclostridium_difficile:1e-06,1043356551___CAS-I-B___Peptoclostridium_difficile:1e-06,1043364101___CAS-I-B___Peptoclostridium_difficile:1e-06,1043654288___CAS-I-B___Peptoclostridium_difficile:1e-06,1051762625___CAS-I-B___Peptoclostridium_difficile:1e-06,1043220698___CAS-I-B___Peptoclostridium_difficile:1e-06,1043352855___CAS-I-B___Peptoclostridium_difficile:1e-06):0.005671)0.000:0.000151)0.910:0.000161,1043617025___CAS-I-B___Peptoclostridium_difficile:0.000141)0.651:0.000161,1043741493___CAS-I-B___Peptoclostridium_difficile:0.068391)0.000:0.000151,(1051680896___CAS-I-B___Peptoclostridium_difficile:1e-06,1013726675___CAS-I-B___Peptoclostridium_difficile:1e-06,1051618225___CAS-I-B___Peptoclostridium_difficile:1e-06,1200043025___CAS-I-B___Peptoclostridium_difficile:1e-06,1204044202___CAS-I-B___Peptoclostridium_difficile:1e-06,1301568500___CAS-I-B___Peptoclostridium_difficile:1e-06,1043650519___CAS-I-B___Peptoclostridium_difficile:1e-06,1306215894___CAS-I-B___Peptoclostridium_difficile:1e-06,1043520956___CAS-I-B___Peptoclostridium_difficile:1e-06,1043386932___CAS-I-B___Peptoclostridium_difficile:1e-06,1043673325___CAS-I-B___Peptoclostridium_difficile:1e-06,1043536327___CAS-I-B___Peptoclostridium_difficile:1e-06,1043217072___CAS-I-B___Peptoclostridium_difficile:1e-06,1043274884___CAS-I-B___Peptoclostridium_difficile:1e-06,1043244119___CAS-I-B___Peptoclostridium_difficile:1e-06,1043544081___CAS-I-B___Peptoclostridium_difficile:1e-06,1043594097___CAS-I-B___Peptoclostridium_difficile:1e-06,1043278699___CAS-I-B___Peptoclostridium_difficile:1e-06,1043417522___CAS-I-B___Peptoclostridium_difficile:1e-06,1043463765___CAS-I-B___Peptoclostridium_difficile:1e-06,1043367817___CAS-I-B___Peptoclostridium_difficile:1e-06,1043337737___CAS-I-B___Peptoclostridium_difficile:1e-06):0.000141)0.864:0.013891,(1058601405___CAS-I-B___Peptoclostridium_difficile:1e-06,1200072779___CAS-I-B___Peptoclostridium_difficile:1e-06,1096184086___CAS-I-B___Peptoclostridium_difficile:1e-06,1051707850___CAS-I-B___Peptoclostridium_difficile:1e-06,1048943956___CAS-I-B___Peptoclostridium_difficile:1e-06,1019092700___CAS-I-B___Peptoclostridium_difficile:1e-06,1905272594___CAS-I-B___Peptoclostridium_difficile:1e-06,1200987906___CAS-I-B___Peptoclostridium_difficile:1e-06,1019215666___CAS-I-B___Peptoclostridium_difficile:1e-06):0.017261)0.787:0.009031,((1043306874___CAS-I-B___Peptoclostridium_difficile:0.011381,1102879658___CAS-I-B___Peptoclostridium_difficile:0.011401)0.995:0.000141,(1102888835___CAS-I-B___Peptoclostridium_difficile:0.005351,1043647581___CAS-AM___Peptoclostridium_difficile:0.000141)0.028:0.000311)0.720:0.005821)0.985:0.121991,(((1104046555___CAS-I-B___Clostridium_sordellii_SSCC:0.011991,1104076902___CAS-I-B___Clostridium_sordellii_UMC1:0.012021)0.238:0.011781,1103961763___CAS-I-B___Clostridium_sordellii_R329:0.000161)0.944:0.064481,1403954542___CAS-I-B___Clostridium_bifermentans_W:0.063451)0.965:0.085141)0.964:0.081271,(1804029340___CAS-I-B___Cellulosilyticum_ruminicol:0.210271,1049758859___CAS-AM___Intestinibacter_bartlettii:0.219131)0.788:0.080981)0.892:0.041021,((((((1077878432___CAS-I-B___Clostridium_botulinum_C_D:1e-06,1081635416___CAS-I-B___Clostridium_botulinum_C_D:1e-06,1100175572___CAS-I-B___Clostridium_botulinum_5171:1e-06,1077881215___CAS-I-B___Clostridium_botulinum_C_D:1e-06,1100178598___CAS-I-B___Clostridium_botulinum_4729:1e-06):0.006011,1100172931___CAS-I-B___Clostridium_botulinum_4951:0.005631)0.986:0.071581,(1081631254___CAS-I-B___Clostridium_haemolyticum_N:1e-06,1077868468___CAS-I-B___Clostridium_haemolyticum_N:1e-06):0.044721)0.863:0.041421,((1076967738___CAS-I-B___Clostridium_botulinum_C_D:0.000161,1081633171___CAS-I-B___Clostridium_novyi_A_4570:0.057411)0.712:0.005701,1019735653___CAS-I-B___Clostridium_botulinum_C_Ek:0.012301)0.948:0.049001)0.987:0.096001,((((1109018460___CAS-I-B___Clostridium_sporogenes_PA:1e-06,1109014186___CAS-I-B___Clostridium_sporogenes_PA:1e-06,1109011755___CAS-I-B___Clostridium_sporogenes_PA:1e-06,1109027431___CAS-I-B___Clostridium_sporogenes_PA:1e-06,1109021940___CAS-I-B___Clostridium_sporogenes_PA:1e-06):0.013381,1701200302___CAS-I-B___Clostridium_sporogenes_CDC:0.013591)0.711:0.003321,(1017590151___CAS-I-B___Clostridium_sporogenes_ATC:0.024641,1705435180___CAS-I-B___Clostridium_botulinum_66_C:0.022881)0.843:0.014391)0.999:0.124701,1502471894___CAS-I-B___Clostridium_algidicarnis_B:0.196361)0.179:0.027331)0.862:0.054101,1506811646___CAS-I-B___Clostridium_KNHs214_KNHs21:0.165911)0.986:0.106791)0.216:0.021171,((1103549221___CAS-I-B___Caloranaerobacter_TR13_TR1:0.025471,1081062705___CAS-I-B___Caloranaerobacter_azorensi:0.017341)0.993:0.144611,1038452551___CAS-I-B___Caldisalinibacter_kiritima:0.226061)0.590:0.050101)0.903:0.061121,(((1050579997___CAS-I-B___Clostridium_straminisolven:0.058651,1405771081___CAS-I-B___Clostridium_clariflavum_4:0.057401)0.956:0.071951,(1005597902___CAS-I-B___Clostridium_clariflavum_DS:0.078961,1200681395___CAS-I-B___Acetivibrio_cellulolyticus:0.066441)0.840:0.042031)0.999:0.213921,(1108760185___CAS-I-B___Caloramator_mitchellensis:0.199061,1029768999___CAS-I-B___Caloramator_australicus_RC:0.159461)0.986:0.156711)0.514:0.044561)0.894:0.046151,((((((1020197455___CAS-I-B___Clostridium_botulinum_E1_B:1e-06,1904963915___CAS-I-B___Clostridium_botulinum_211:1e-06):0.210901,(1606249989___CAS-I-B___Clostridium_CL_6:1e-06,1507290341___CAS-I-B___Clostridium_CL_6:1e-06):0.154631)0.973:0.110621,1008930783___CAS-I-B___Clostridium_bornimense_M2:0.161451)0.885:0.073941,1038123306___CAS-I-B___Clostridium_colicanis_2093:0.243471)0.236:0.016141,((1010933201___CAS-I-B___Clostridium_baratii_Sulliv:0.010361,1088537667___CAS-I-B___Clostridium_baratii_771_14:0.053431)0.999:0.242751,(1001084800___CAS-I-B___Clostridium_perfringens_SM:0.005901,1019744310___CAS-I-B___Clostridium_perfringens_B:0.000141)0.999:0.212571)0.795:0.080021)0.960:0.085381,(1084951947___CAS-I-B___Clostridium_argentinense_C:0.220351,1045886520___CAS-I-B___Clostridiales_bacterium_or:0.129201)0.891:0.074291)0.872:0.034821)0.288:0.048401,(((1207082533___CAS-I-B___Clostridium_saccharoperbut:1e-06,1007385911___CAS-I-B___Clostridium_saccharoperbut:1e-06):0.044861,1023202589___CAS-I-B___Clostridium_DL_VIII_DL_VII:0.078831)0.992:0.202891,1305011209___CAS-I-B___Clostridium_cadaveris_AGR2:0.262701)0.989:0.183591)0.906:0.064091,((((((((((1097182299___CAS-I-B___Geobacillus_stearothermoph:1e-06,1097174975___CAS-I-B___Geobacillus_stearothermoph:1e-06,1702838312___CAS-I-B___Geobacillus_ZGt_1_ZGt_1:1e-06,1700556466___CAS-I-B___Anoxybacillus_ATCC_BAA_255:1e-06,1003498349___CAS-I-B___Geobacillus_C56_T3_C56_T3:1e-06):0.006341,(1500163186___CAS-I-B___Geobacillus_thermocatenula:1e-06,1093360274___CAS-I-B___Geobacillus_T6_T6:1e-06,1102338534___CAS-I-B___Geobacillus_BCO2_BCO2:1e-06):0.006371)0.734:0.009271,(1087054708___CAS-I-B___Geobacillus_kaustophilus_E:0.000141,1700526223___CAS-I-B___Geobacillus_kaustophilus_E:0.000141)0.485:0.009881)0.974:0.085301,((1003990936___CAS-I-B___Geobacillus_Y4_1MC1_Y4_1MC:1e-06,1004175343___CAS-I-B___Geobacillus_thermoglucosid:1e-06):0.042631,1002674294___CAS-I-B___Geobacillus_WCH70_WCH70:0.032751)0.959:0.067651)0.457:0.058301,(((((1601803392___CAS-I-B___Anoxybacillus_BCO1_BCO1:0.018021,1507629327___CAS-NA___Anoxybacillus_flavithermus:0.020831)0.975:0.000401,1601803391___CAS-I-B___Anoxybacillus_BCO1_BCO1:0.000161)0.000:0.000151,1085932293___CAS-I-B___Anoxybacillus_ayderensis_A:0.000141)0.900:0.012691,(((1013849195___CAS-I-B___Anoxybacillus_gonensis_G2:1e-06,1081784488___CAS-I-B___Anoxybacillus_gonensis_G2:1e-06):0.000141,1204453439___CAS-I-B___Anoxybacillus_kamchatkensi:0.006251)0.000:0.000151,1034268023___CAS-I-B___Anoxybacillus_DT3_1_DT3_1:0.006261)0.746:0.006221)0.927:0.033281,(((1042929044___CAS-I-B___Anoxybacillus_SK3_4_SK3_4:0.007111,1001956533___CAS-I-B___Anoxybacillus_flavithermus:0.018181)0.964:0.036321,1035295084___CAS-I-B___Anoxybacillus_flavithermus:0.034441)0.259:0.008681,1122218954___CAS-I-B___Anoxybacillus_P3H1B_P3H1B:0.082401)0.617:0.023331)0.870:0.036771)0.972:0.144251,(((1012146702___CAS-I-B___Paenibacillus_IHBB_10380_I:0.152851,1806137775___CAS-I-B___Paenibacillus_AT5_AT5:0.130971)0.981:0.226231,1301557886___CAS-I-B___Effusibacillus_pohliae_DSM:0.352091)0.996:0.246751,1014866792___CAS-I-B___Aneurinibacillus_XH2_Xh2:0.240171)0.609:0.041641)0.522:0.039651,(((((1023931448___CAS-I-B___Bacillus_smithii_7_3_47FAA:0.005931,1013681813___CAS-I-B___Bacillus_smithii_DSM_4216:0.000151)0.997:0.134701,1502245105___CAS-I-B___Bacillus_MB2021_MB2021:0.203921)0.786:0.036831,1306128819___CAS-I-B___Aneurinibacillus_terranove:0.139391)0.938:0.095521,1701370683___CAS-I-B___Domibacillus_indicus_SD_11:0.273321)0.960:0.122891,1022679525___CAS-I-B___Caldalkalibacillus_thermar:0.215731)0.983:0.166771)0.857:0.057621,((((1096161929___CAS-I-B___Bacillus_cytotoxicus_CVUAS:0.006201,1001697455___CAS-I-B___Bacillus_cytotoxicus_NVH_3:0.006151)0.961:0.093351,(1045849964___CAS-I-B___Aneurinibacillus_aneurinil:0.136361,1079737403___CAS-I-B___Bacillus_mycoides_BHP:0.082141)0.640:0.028771)0.999:0.294781,1306140959___CAS-I-B___Tuberibacillus_calidus_DSM:0.353781)0.927:0.116861,1702171619___CAS-I-B___Aneurinibacillus_tyrosinis:0.185301)0.941:0.119351)0.872:0.096691,1015794462___CAS-I-B___Kurthia_11kri321_11kri321:0.391511)0.713:0.108431,(((((1204653749___CAS-I-B___Lysinibacillus_boronitoler:1e-06,1031427688___CAS-I-B___Lysinibacillus_fusiformis:1e-06):0.000141,1020539208___CAS-I-B___Lysinibacillus_fusiformis:0.011911)0.214:0.000151,(1506189834___CAS-I-B___Lysinibacillus_sphaericus:0.010591,1804146892___CAS-I-B___Lysinibacillus_pakistanens:0.359391)0.959:0.001411)0.960:0.048881,1101816947___CAS-I-B___Lysinibacillus_macroides_D:0.035691)0.789:0.073781,1804146893___CAS-I-B___Lysinibacillus_pakistanens:0.390301)1.000:0.382341)0.292:0.096081)0.927:0.080781,(1002178418___CAS-I-B___Sulfurihydrogenibium_YO3AO:0.029691,1020014919___CAS-I-B___Sulfurihydrogenibium_yello:0.000151)1.000:0.340491)0.617:0.046861,((1303692859___CAS-I-B___Thermotogae_bacterium_JGI:0.250821,1081555299___CAS-I-B___Fervidobacterium_islandicu:0.275921)1.000:0.429091,1004311501___CAS-I-B___Thermovibrio_ammonificans:0.422701)0.928:0.153011)0.647:0.039151,((((((((((((1003562970___CAS-I-B___Thermoanaerobacter_mathran:1e-06,1803863152___CAS-I-B___Thermoanaerobacter_thermoc:1e-06,1405586385___CAS-I-B___Thermoanaerobacter_thermoc:1e-06):0.000141,1115379238___CAS-I-B___Thermoanaerobacter_thermoc:0.012081)0.922:0.018181,1083806257___CAS-I-B___Thermoanaerobacter_YS13_YS:0.012101)0.853:0.011921,1004034193___CAS-I-B___Caldicellulosiruptor_krist:0.018381)0.902:0.018031,1304639226___CAS-I-B___Caldicellulosiruptor_aceti:0.012081)0.714:0.023971,1004019498___CAS-I-B___Caldicellulosiruptor_hydro:0.000151)0.871:0.017501,(((1303599549___CAS-I-B___Caldicellulosiruptor_F32_F:0.006101,1001556543___CAS-I-B___Caldicellulosiruptor_sacch:0.005891)0.985:0.055211,1004036744___CAS-I-B___Caldicellulosiruptor_krono:0.061411)0.740:0.007171,(1004014997___CAS-I-B___Caldicellulosiruptor_owens:0.024101,1003661676___CAS-I-B___Caldicellulosiruptor_obsid:0.000141)0.985:0.030281)0.728:0.006381)0.676:0.019521,1046235080___CAS-I-B___Caldanaerobacter_subterran:0.049881)0.919:0.043221,1700898167___CAS-I-B___Caldicellulosiruptor_Rt8_B:0.055771)0.088:0.029811,((((1001558554___CAS-I-B___Caldicellulosiruptor_sacch:1e-06,1303599475___CAS-I-B___Caldicellulosiruptor_F32_F:1e-06):0.016041,1700895442___CAS-I-B___Thermoanaerobacter_cellulo:0.040911)0.779:0.009121,1002505019___CAS-I-B___Caldicellulosiruptor_besci:0.023911)0.745:0.006181,1700892665___CAS-I-B___Caldicellulosiruptor_Wai35:0.024231)0.825:0.039881)1.000:0.366721,((((((1304953300___CAS-I-B___Thermodesulfobacterium_hve:0.049431,1304623983___CAS-I-B___Thermodesulfobacterium_the:0.060221)0.982:0.085981,1304955697___CAS-I-B___Thermodesulfovibrio_thioph:0.134751)0.803:0.023151,(1002279225___CAS-I-B___Thermodesulfovibrio_yellow:1e-06,1402672063___CAS-I-B___Thermodesulfovibrio_island:1e-06):0.065521)0.938:0.102171,(1905361858___CAS-I-B___Pseudothermotoga_hypogea_D:1e-06,1502880008___CAS-I-B___Pseudothermotoga_hypogea_D:1e-06):0.249941)0.941:0.117371,1006549706___CAS-I-B___Caldisericum_exile_AZM16c0:0.411151)0.381:0.061781,(1002275406___CAS-I-B___Dictyoglomus_thermophilum:0.210041,1300498381___CAS-AM___Candidatus_Caldatribacteriu:0.504261)0.889:0.100971)0.712:0.046361)0.810:0.048411,((((1019831423___CAS-NA___Hydrogenivirga_128_5_R1_1_1:0.041701,1502463338___CAS-I-B___Persephonella_KM09_Lau_8_K:0.027951)0.596:0.013711,1502458574___CAS-I-B___Persephonella_IF05_L8_IFO5:0.011581)0.934:0.068161,1002364467___CAS-I-B___Persephonella_marina_EX_H1:0.101441)0.255:0.052011,1002362235___CAS-I-B___Sulfurihydrogenibium_azore:0.209021)0.997:0.185221)0.837:0.085281)0.292:0.015491,((1502965287___CAS-I-B___Candidatus_Magnetobacteriu:0.000141,1088552166___CAS-I-B___Candidatus_Magnetobacteriu:0.290721)1.000:0.513201,1701753882___CAS-AM-cas6___bacterium_T2_1:0.680931)0.727:0.139531)0.640:0.037411,((((1305952954___CAS-I-B___Desulfovirgula_thermocunic:0.094091,1003493032___CAS-I-B___Syntrophothermus_lipocalid:0.252921)0.998:0.305061,1085308782___CAS-I-B___Pyrinomonas_methylaliphato:0.131941)0.952:0.196671,1018438555___CAS-I-B___Anaerobaculum_hydrogenifor:0.424081)0.959:0.236061,1305629869___CAS-I-B___Carboxydothermus_ferriredu:0.585731)0.957:0.201421)0.831:0.098021,1300781428___CAS-I-B___Candidatus_Poribacteria_WG:0.558331)0.777:0.061921,((((((((((1200914370___CAS-I-B___Methanobrevibacter_smithii:1e-06,1200908632___CAS-I-B___Methanobrevibacter_smithii:1e-06,1200912415___CAS-I-B___Methanobrevibacter_smithii:1e-06,1200910563___CAS-I-B___Methanobrevibacter_smithii:1e-06):0.005971,(1001554616___CAS-I-B___Methanobrevibacter_smithii:0.000161,1124120713___CAS-I-B___uncultured_Methanobrevibac:0.005921)0.911:0.023341)1.000:0.218081,((1002799910___CAS-I-B___Methanobrevibacter_ruminan:0.076521,1016363836___CAS-I-B___Methanobrevibacter_olleyae:0.042331)0.855:0.032171,(1206128151___CAS-I-B___Methanobrevibacter_bovisko:0.032481,1007742460___CAS-I-B___Methanobrevibacter_AbM4_Ab:0.063941)0.987:0.093051)0.983:0.097611)0.840:0.059691,1000868967___CAS-I-B___Methanosphaera_stadtmanae:0.349481)0.981:0.130351,((((((1015168598___CAS-I-B___Methanobacterium_formicicu:1e-06,1010556707___CAS-I-B___Methanobacterium_formicicu:1e-06):0.005931,1008478505___CAS-I-B___Methanobacterium_MB1:0.018041)0.791:0.015611,(1805023669___CAS-AM___Methanobacterium_formicicum:0.000151,1012185998___CAS-I-B___Methanobacterium_formicicu:0.000141)0.856:0.021631)0.998:0.247681,((1015169010___CAS-I-B___Methanobacterium_formicicu:1e-06,1010556250___CAS-I-B___Methanobacterium_formicicu:1e-06):0.046211,1030124923___CAS-I-B___Methanobacterium_formicicu:0.094951)0.996:0.200981)0.961:0.126241,1005041896___CAS-I-B___Methanobacterium_paludis_S:0.307361)0.249:0.025281,(1507080126___CAS-I-B___Methanobacterium_arcticum:1e-06,1506927016___CAS-I-B___Methanobacterium_veterum_M:1e-06):0.196591)0.772:0.072821)0.456:0.068801,((((1115387424___CAS-AM___Archaeoglobus_fulgidus:1e-06,1009812671___CAS-AM___Archaeoglobus_fulgidus_DSM:1e-06,1000284505___CAS-AM___Archaeoglobus_fulgidus_DSM:1e-06,1115381553___CAS-AM___Archaeoglobus_fulgidus:1e-06):0.428821,(1010908883___CAS-I-B___Geoglobus_acetivorans_SBH6:0.128031,1013120791___CAS-I-B___Geoglobus_ahangari_234:0.096491)0.990:0.193181)0.911:0.095541,((1007634349___CAS-I-A___Archaeoglobus_sulfaticalli:0.181171,1004551956___CAS-I-B___Archaeoglobus_veneficus_SN:0.172731)0.708:0.042811,1502896426___CAS-AM___Methermicoccus_shengliensis:0.245961)0.417:0.054491)0.996:0.224241,((1004205720___CAS-I-D___Methanothermococcus_okinaw:0.110511,1301633164___CAS-I-B___Methanothermococcus_thermo:0.200241)0.966:0.180161,1000009033___CAS-I-B___Methanococcus_voltae_A3:0.371951)0.950:0.139521)0.780:0.057451)0.393:0.047741,1000281294___CAS-I-B___Methanothermobacter_therma:0.471811)0.556:0.036531,((((((((1089737549___CAS-I-B___Methanosarcina_mazei_2_F_T:1e-06,1089667038___CAS-I-B___Methanosarcina_mazei_3_F_A:1e-06,1089699443___CAS-I-B___Methanosarcina_mazei_1_F_M:1e-06,1089664704___CAS-I-B___Methanosarcina_mazei_3_F_A:1e-06,1089766850___CAS-I-B___Methanosarcina_mazei_3_F_A:1e-06,1089774359___CAS-I-B___Methanosarcina_mazei_3_F_A:1e-06,1089803994___CAS-I-B___Methanosarcina_mazei_3_H_M:1e-06,1089765275___CAS-I-B___Methanosarcina_mazei_3_F_A:1e-06,1089771090___CAS-I-B___Methanosarcina_mazei_3_F_A:1e-06):0.057251,((1089743410___CAS-I-B___Methanosarcina_2_H_T_1A_15:1e-06,1089753369___CAS-I-B___Methanosarcina_2_H_T_1A_8:1e-06,1089751473___CAS-I-B___Methanosarcina_2_H_T_1A_6:1e-06,1089747690___CAS-I-B___Methanosarcina_2_H_T_1A_3:1e-06):0.017901,(1012722846___CAS-I-B___Methanosarcina_WH1_WH1:1e-06,1012715891___CAS-I-B___Methanosarcina_WWM596_WWM5:1e-06):0.030661)0.947:0.043861)0.662:0.019921,1000109228___CAS-I-B___Methanosarcina_acetivorans:0.060281)0.973:0.070541,(1902430401___CAS-AM-cas6___Methanosarcina_DTU009:0.006041,1104769389___CAS-NA___Methanosarcina_795:0.006731)0.999:0.122151)0.556:0.040981,(1012717350___CAS-I-B___Methanosarcina_barkeri_Wie:1e-06,1004611264___CAS-I-B___Methanosarcina_barkeri_Fus:1e-06):0.093841)1.000:0.278631,(1001061450___CAS-I-B___Methanococcoides_burtonii:0.119351,1123714540___CAS-I-B___Methanolobus_T82_4:0.096841)0.982:0.143421)0.763:0.084411,1073874890___CAS-I-D___Candidatus_Methanoperedens:0.306571)0.972:0.143841,(1017119970___CAS-I-B___Aciduliprofundum_boonei_T4:0.167271,1007213399___CAS-I-B___Aciduliprofundum_MAR08_339:0.187581)0.877:0.150191)0.947:0.125701)0.893:0.061481,(((((((((((((1010690415___CAS-I-A___Thermococcus_eurythermalis:0.025261,1008972412___CAS-I-B___Thermococcus_nautili_30_1:0.006131)0.717:0.017491,1006159441___CAS-I-B___Thermococcus_cleftensis_CL:0.079471)0.753:0.011851,1003823913___CAS-I-B___Thermococcus_AM4_AM4:0.049881)0.465:0.016201,(1005268180___CAS-I-A___Thermococcus_4557_4557:0.074791,1011212190___CAS-I-B___Thermococcus_guaymasensis:0.033921)0.392:0.018441)0.954:0.047401,1114828242___CAS-I-B___Thermococcus_celericrescen:0.044861)0.455:0.019501,(((1804985202___CAS-I-B___Thermococcus_JCM_11816_JCM:0.035521,1000479319___CAS-I-B___Thermococcus_kodakarensis:0.014681)0.941:0.038761,1701237542___CAS-I-B___Palaeococcus_ferrophilus_D:0.029641)0.948:0.035901,1203187993___CAS-I-B___Thermococcus_zilligii_AN1:0.130261)0.742:0.008711)0.882:0.034801,((((1006304772___CAS-I-B___Pyrococcus_furiosus_COM1:1e-06,1000102643___CAS-I-B___Pyrococcus_furiosus_DSM_36:1e-06):0.116301,1004913124___CAS-I-A___Pyrococcus_NA2_NA2:0.093111)0.824:0.044731,1006113618___CAS-I-A___Pyrococcus_ST04_ST04:0.091061)0.982:0.119371,1005094873___CAS-I-B___Pyrococcus_yayanosii_CH1:0.156671)0.660:0.053821)0.968:0.058731,(1005805770___CAS-I-B___Thermococcus_litoralis_DSM:0.022241,1115327763___CAS-I-B___Thermococcus_sibiricus:0.009441)0.990:0.057771)0.717:0.008011,(1002538327___CAS-I-B___Thermococcus_sibiricus_MM:0.000141,1115335353___CAS-I-B___Thermococcus_40_45:0.000141)1.000:0.100401)0.771:0.013851,((((1014850498___CAS-I-B___Thermococcus_barophilus_CH:0.012861,1003821636___CAS-I-A___Thermococcus_barophilus_MP:0.011461)0.759:0.029231,1009731374___CAS-I-B___Palaeococcus_pacificus_DY2:0.109751)0.693:0.025381,(1115314178___CAS-I-B___Thermococcales_archaeon_44:1e-06,1306105844___CAS-I-B___Thermococcus_PK_PK:1e-06):0.120471)0.852:0.023251,1008706244___CAS-I-B___Thermococcus_paralvinellae:0.094281)0.827:0.023541)0.954:0.068591,(1024367432___CAS-I-B___Methanotorris_formicicus_M:0.016561,1005028404___CAS-I-D___Methanotorris_igneus_Kol_5:0.032781)0.974:0.082591)0.730:0.048191,((((1002866684___CAS-I-D___Methanocaldococcus_vulcani:0.056431,1003420766___CAS-I-A___Methanocaldococcus_jannasc:0.040881)0.834:0.016781,1003011058___CAS-I-B___Methanocaldococcus_FS406_2:0.041401)0.104:0.005811,1002762557___CAS-I-A-I-B___Methanocaldococcus_fer:0.012631)0.937:0.085761,1009882430___CAS-I-D___Methanocaldococcus_bathoar:0.056861)0.994:0.147131)1.000:0.323041,(1115403194___CAS-I-B___Methanobacterium_42_16:1e-06,1115377093___CAS-I-B___Methanomicrobiales_archaeo:1e-06):0.521431)0.722:0.074911)0.808:0.034401,1009539847___CAS-I-B___Nitrososphaera_viennensis:0.509421)0.780:0.031971)0.564:0.056381)0.962:0.086171,((((1003684112___CAS-I-A___Thermoanaerobacterium_ther:0.053681,1004420573___CAS-I-B___Thermoanaerobacterium_xyla:0.021971)0.112:0.021421,1507208806___CAS-NA___Thermoanaerobacterium_sacch:0.059481)0.740:0.026861,(1010577658___CAS-I-B___Thermoanaerobacter_kivui_D:0.078061,1400342556___CAS-I-B___Thermoanaerobacter_A7A:0.077711)0.592:0.045601)0.995:0.245081,((1402036010___CAS-I-B___Caloramator_ALD01_ALD01:0.299571,1061092737___CAS-I-A___Fervidicella_metallireduce:0.201351)1.000:0.430141,1305599750___CAS-I-B___Caldanaerobius_polysacchar:0.504341)0.753:0.051631)0.993:0.192611)0.558:0.029331,((1003738162___CAS-I-B___Mesotoga_prima_MesG1_Ag_4:0.025091,1115362715___CAS-I-B___Mesotoga_prima:0.000151)0.858:0.018311,1037498588___CAS-I-B___Mesotoga_infera_PhosAc3:0.000161)1.000:0.970101)0.811:0.026311,(((((((((((((((((((((1050983129___CAS-I-B___Fusobacterium_CM22_CM22:1e-06,1050963120___CAS-I-B___Fusobacterium_OBRC1_OBRC1:1e-06,1015138310___CAS-I-B___Fusobacterium_nucleatum_po:1e-06,1017376893___CAS-I-B___Fusobacterium_nucleatum_po:1e-06):0.000131,(1014862337___CAS-I-B___Fusobacterium_nucleatum_po:1e-06,1111190077___CAS-I-B___Fusobacterium_nucleatum_po:1e-06):0.005951)0.792:0.000151,1046645771___CAS-I-B___Fusobacterium_nucleatum_CT:0.011941)0.578:0.011831,((((1014413649___CAS-I-B___Fusobacterium_nucleatum_nu:1e-06,1401331327___CAS-I-B___Fusobacterium_nucleatum_nu:1e-06):0.005891,(1046654652___CAS-I-B___Fusobacterium_nucleatum_CT:1e-06,1020618880___CAS-I-B___Fusobacterium_nucleatum_nu:1e-06):0.000161)0.421:0.005871,1014414680___CAS-I-B___Fusobacterium_nucleatum_nu:0.000141)0.795:0.005891,1115497457___CAS-I-B___Fusobacterium_nucleatum_nu:0.000161)0.897:0.011921)0.746:0.005981,1000105343___CAS-I-B___Fusobacterium_nucleatum_nu:0.005861)0.794:0.005901,1023697303___CAS-I-B___Fusobacterium_oral_taxon_3:0.005901)0.768:0.005831,((1015054771___CAS-I-B___Fusobacterium_hwasookii_Ch:1e-06,1401323728___CAS-I-B___Fusobacterium_hwasookii_Ch:1e-06):0.000151,1050782569___CAS-I-B___Fusobacterium_nucleatum_13:0.005821)0.873:0.011691)0.812:0.005751,((1401329789___CAS-I-B___Fusobacterium_hwasookii_Ch:1e-06,1015051341___CAS-I-B___Fusobacterium_hwasookii_Ch:1e-06,1401322642___CAS-I-B___Fusobacterium_hwasookii_Ch:1e-06):0.011651,1029299125___CAS-I-B___Fusobacterium_hwasookii_Ch:0.000141)1.000:0.000151)0.752:0.011431,(((1029862661___CAS-I-B___Fusobacterium_periodonticu:1e-06,1018087072___CAS-I-B___Fusobacterium_periodonticu:1e-06):0.035661,1018442192___CAS-I-B___Fusobacterium_periodonticu:0.005841)0.324:0.011831,1019048315___CAS-I-B___Fusobacterium_periodonticu:0.000151)0.940:0.030311)0.985:0.144941,(((((1074391661___CAS-I-B___Fusobacterium_necrophorum:1e-06,1074390158___CAS-I-B___Fusobacterium_necrophorum:1e-06,1074400294___CAS-I-B___Fusobacterium_necrophorum:1e-06,1074395152___CAS-I-B___Fusobacterium_necrophorum:1e-06,1074402014___CAS-I-B___Fusobacterium_necrophorum:1e-06):0.000141,1074397217___CAS-I-B___Fusobacterium_necrophorum:0.005791)0.976:0.017601,1018092642___CAS-I-B___Fusobacterium_necrophorum:0.000161)0.599:0.005821,(1500994639___CAS-I-B___Fusobacterium_necrophorum:1e-06,1026075082___CAS-I-B___Fusobacterium_necrophorum:1e-06):0.000151)0.833:0.027171,(1018183180___CAS-I-B___Fusobacterium_gonidiaforma:0.011871,1018089187___CAS-I-B___Fusobacterium_gonidiaforma:0.000161)0.996:0.101871)0.961:0.103191)0.999:0.243141,(((((((1085131096___CAS-I-B___Clostridium_tetani_A:1e-06,1081183358___CAS-I-B___Clostridium_tetani_ATCC_94:1e-06,1081181858___CAS-I-B___Clostridium_tetani_ATCC_19:1e-06,1081188706___CAS-I-B___Clostridium_tetani_C2:1e-06,1083771536___CAS-I-B___Clostridium_tetani_CN655:1e-06):0.000151,(1000148170___CAS-I-B___Clostridium_tetani_E88:0.000161,1012589852___CAS-I-B___Clostridium_tetani_1212456:0.017481)0.843:0.005791)0.904:0.000151,(1081186926___CAS-I-B___Clostridium_tetani_ATCC_45:0.000141,1701833886___CAS-I-B___Clostridium_tetani_ATCC_45:0.005771)0.891:0.011481)0.997:0.100341,(1040054907___CAS-I-B___Clostridium_sartagoforme_A:0.017811,1092093182___CAS-I-B___Clostridium_C8_C8:0.000151)0.791:0.038811)0.978:0.081021,(1301126602___CAS-I-B___Terrisporobacter_glycolicu:1e-06,1306243280___CAS-I-B___Terrisporobacter_glycolicu:1e-06):0.117211)0.873:0.046141,1501672335___CAS-I-B___Clostridium_akagii_DSM_125:0.270321)0.179:0.046791,1005814576___CAS-I-B___Acetobacterium_woodii_DSM:0.190531)0.417:0.040521)0.775:0.035091,1042735094___CAS-I-B___Roseburia_CAG_303:0.334471)0.546:0.050441,1042134133___CAS-I-B___Eubacterium_CAG_274:0.185841)0.890:0.049521,((((((((((1803451628___CAS-I-B___Clostridia_bacterium_UC5_1:1e-06,1017481735___CAS-I-B___Anaerostipes_caccae_DSM_14:1e-06):0.088241,1017842992___CAS-I-B___Blautia_hansenii_DSM_20583:0.086781)0.326:0.022081,1020061170___CAS-I-B___Eubacterium_hallii_DSM_335:0.191931)0.606:0.025581,((1022154983___CAS-I-B___Ruminococcus_SR1_5_SR1_5:0.121921,1124033143___CAS-I-B___uncultured_Ruminococcus_AD:0.151771)0.944:0.078211,1042460380___CAS-I-B___Blautia_
[truncated: 74,175 more chars]
