# Supplementary material for: Phylogenomics of Cas4 family nucleases
Source: BMC Evol Biol. 2017 Nov 28;17:232. doi: 10.1186/s12862-017-1081-1 (PMC5704561; doi:10.1186/s12862-017-1081-1)
Supplement: Supplementary file 4 — Breakdown of CAS-Cas4 and solo-Cas4 presence in completely sequenced genomes. (XLSX 248 kb) [file 12862_2017_1081_MOESM4_ESM.xlsx]

## Sheet: list
Genome	no. of solo cas4	no. of CAS cas4	species TaxID	Lineage
Nanoarchaeum_equitans_Kin4_M_GCA_000008085.1	-	1	160232	cellular organisms;Archaea;DPANN group;Nanoarchaeota;Nanoarchaeum;Nanoarchaeum equitans
Nanoarchaeota_archaeon_7A_7A_GCA_001552015.1	1	-	1577684	cellular organisms;Archaea;DPANN group;Nanoarchaeota;unclassified Nanoarchaeota;Nanoarchaeota archaeon 7A
Archaeoglobus_fulgidus_DSM_4304_GCA_000008665.1	1	3	2234	cellular organisms;Archaea;Euryarchaeota;Archaeoglobi;Archaeoglobales;Archaeoglobaceae;Archaeoglobus;Archaeoglobus fulgidus
Archaeoglobus_fulgidus_DSM_8774_GCA_000734035.1	1	5	2234	cellular organisms;Archaea;Euryarchaeota;Archaeoglobi;Archaeoglobales;Archaeoglobaceae;Archaeoglobus;Archaeoglobus fulgidus
Archaeoglobus_profundus_DSM_5631_GCA_000025285.1	2	-	84156	cellular organisms;Archaea;Euryarchaeota;Archaeoglobi;Archaeoglobales;Archaeoglobaceae;Archaeoglobus;Archaeoglobus profundus
Archaeoglobus_sulfaticallidus_PM70_1_GCA_000385565.1	2	1	1316941	cellular organisms;Archaea;Euryarchaeota;Archaeoglobi;Archaeoglobales;Archaeoglobaceae;Archaeoglobus;Archaeoglobus sulfaticallidus
Archaeoglobus_veneficus_SNP6_GCA_000194625.1	2	1	58290	cellular organisms;Archaea;Euryarchaeota;Archaeoglobi;Archaeoglobales;Archaeoglobaceae;Archaeoglobus;Archaeoglobus veneficus
Ferroglobus_placidus_DSM_10642_GCA_000025505.1	1	2	54261	cellular organisms;Archaea;Euryarchaeota;Archaeoglobi;Archaeoglobales;Archaeoglobaceae;Ferroglobus;Ferroglobus placidus
Geoglobus_acetivorans_SBH6_GCA_000789255.1	1	1	565033	cellular organisms;Archaea;Euryarchaeota;Archaeoglobi;Archaeoglobales;Archaeoglobaceae;Geoglobus;Geoglobus acetivorans
Geoglobus_ahangari_234_GCA_001006045.1	1	1	113653	cellular organisms;Archaea;Euryarchaeota;Archaeoglobi;Archaeoglobales;Archaeoglobaceae;Geoglobus;Geoglobus ahangari
Halalkalicoccus_jeotgali_B3_GCA_000196895.1	-	-	413810	cellular organisms;Archaea;Euryarchaeota;Halobacteria;Halobacteriales;Halobacteriaceae;Halalkalicoccus;Halalkalicoccus jeotgali
Halanaeroarchaeum_sulfurireducens_HSR2_GCA_001011115.1	2	1	1604004	cellular organisms;Archaea;Euryarchaeota;Halobacteria;Halobacteriales;Halobacteriaceae;Halanaeroarchaeum;Halanaeroarchaeum sulfurireducens
Halanaeroarchaeum_sulfurireducens_M27_SA2_GCA_001305655.1	2	1	1604004	cellular organisms;Archaea;Euryarchaeota;Halobacteria;Halobacteriales;Halobacteriaceae;Halanaeroarchaeum;Halanaeroarchaeum sulfurireducens
Haloarcula_hispanica_ATCC_33960_GCA_000223905.1	-	1	51589	cellular organisms;Archaea;Euryarchaeota;Halobacteria;Halobacteriales;Halobacteriaceae;Haloarcula;Haloarcula hispanica
Haloarcula_hispanica_N601_GCA_000504565.2	-	1	51589	cellular organisms;Archaea;Euryarchaeota;Halobacteria;Halobacteriales;Halobacteriaceae;Haloarcula;Haloarcula hispanica
Haloarcula_marismortui_ATCC_43049_GCA_000011085.1	-	1	2238	cellular organisms;Archaea;Euryarchaeota;Halobacteria;Halobacteriales;Halobacteriaceae;Haloarcula;Haloarcula marismortui
Haloarcula_CBA1115_CBA1115_GCA_000827835.1	-	1	1592728	cellular organisms;Archaea;Euryarchaeota;Halobacteria;Halobacteriales;Halobacteriaceae;Haloarcula;Haloarcula sp. CBA1115
Halobacterium_hubeiense_JI20_1_GCA_001488575.1	-	1	1407499	cellular organisms;Archaea;Euryarchaeota;Halobacteria;Halobacteriales;Halobacteriaceae;Halobacterium;Halobacterium hubeiense
Halobacterium_salinarum_NRC_1_GCA_000006805.1	-	-	2242	cellular organisms;Archaea;Euryarchaeota;Halobacteria;Halobacteriales;Halobacteriaceae;Halobacterium;Halobacterium salinarum
Halobacterium_salinarum_R1_GCA_000069025.1	-	-	2242	cellular organisms;Archaea;Euryarchaeota;Halobacteria;Halobacteriales;Halobacteriaceae;Halobacterium;Halobacterium salinarum
Halobacterium_DL1_DL1_GCA_000230955.3	-	1	751944	cellular organisms;Archaea;Euryarchaeota;Halobacteria;Halobacteriales;Halobacteriaceae;Halobacterium;Halobacterium sp. DL1
Halomicrobium_mukohataei_DSM_12286_GCA_000023965.1	1	1	57705	cellular organisms;Archaea;Euryarchaeota;Halobacteria;Halobacteriales;Halobacteriaceae;Halomicrobium;Halomicrobium mukohataei
Halorhabdus_tiamatea_SARL4B_GCA_000470655.1	1	1	430914	cellular organisms;Archaea;Euryarchaeota;Halobacteria;Halobacteriales;Halobacteriaceae;Halorhabdus;Halorhabdus tiamatea
Halorhabdus_utahensis_DSM_12940_GCA_000023945.1	-	1	146826	cellular organisms;Archaea;Euryarchaeota;Halobacteria;Halobacteriales;Halobacteriaceae;Halorhabdus;Halorhabdus utahensis
Natronomonas_moolapensis_8_8_11_GCA_000591055.1	1	-	416273	cellular organisms;Archaea;Euryarchaeota;Halobacteria;Halobacteriales;Halobacteriaceae;Natronomonas;Natronomonas moolapensis
Natronomonas_pharaonis_DSM_2160_GCA_000026045.1	-	1	2257	cellular organisms;Archaea;Euryarchaeota;Halobacteria;Halobacteriales;Halobacteriaceae;Natronomonas;Natronomonas pharaonis
Haloferax_gibbonsii_ARA6_GCA_001190965.1	-	-	35746	cellular organisms;Archaea;Euryarchaeota;Halobacteria;Haloferacales;Haloferacaceae;Haloferax;Haloferax gibbonsii
Haloferax_mediterranei_ATCC_33500_GCA_000306765.2	1	1	2252	cellular organisms;Archaea;Euryarchaeota;Halobacteria;Haloferacales;Haloferacaceae;Haloferax;Haloferax mediterranei
Haloferax_volcanii_DS2_GCA_000025685.1	-	1	2246	cellular organisms;Archaea;Euryarchaeota;Halobacteria;Haloferacales;Haloferacaceae;Haloferax;Haloferax volcanii
Halogeometricum_borinquense_DSM_11551_GCA_000172995.2	-	-	60847	cellular organisms;Archaea;Euryarchaeota;Halobacteria;Haloferacales;Haloferacaceae;Halogeometricum;Halogeometricum borinquense
Haloquadratum_walsbyi_C23_GCA_000237865.1	-	2	293091	cellular organisms;Archaea;Euryarchaeota;Halobacteria;Haloferacales;Haloferacaceae;Haloquadratum;Haloquadratum walsbyi
Haloquadratum_walsbyi_DSM_16790_GCA_000009185.1	-	-	293091	cellular organisms;Archaea;Euryarchaeota;Halobacteria;Haloferacales;Haloferacaceae;Haloquadratum;Haloquadratum walsbyi
Halorubrum_lacusprofundi_ATCC_49239_GCA_000022205.1	-	2	2247	cellular organisms;Archaea;Euryarchaeota;Halobacteria;Haloferacales;Haloferacaceae;Halorubrum;Halorubrum lacusprofundi
Halopiger_xanaduensis_SH_6_GCA_000217715.1	-	-	387343	cellular organisms;Archaea;Euryarchaeota;Halobacteria;Natrialbales;Natrialbaceae;Halopiger;Halopiger xanaduensis
Halostagnicola_larsenii_XH_48_GCA_000517625.1	-	-	353800	cellular organisms;Archaea;Euryarchaeota;Halobacteria;Natrialbales;Natrialbaceae;Halostagnicola;Halostagnicola larsenii
Haloterrigena_turkmenica_DSM_5511_GCA_000025325.1	-	-	62320	cellular organisms;Archaea;Euryarchaeota;Halobacteria;Natrialbales;Natrialbaceae;Haloterrigena;Haloterrigena turkmenica
Halovivax_ruber_XH_70_GCA_000328525.1	-	-	387341	cellular organisms;Archaea;Euryarchaeota;Halobacteria;Natrialbales;Natrialbaceae;Halovivax;Halovivax ruber
Natrialba_magadii_ATCC_43099_GCA_000025625.1	-	-	13769	cellular organisms;Archaea;Euryarchaeota;Halobacteria;Natrialbales;Natrialbaceae;Natrialba;Natrialba magadii
Natrinema_pellirubrum_DSM_15624_GCA_000230735.3	-	-	69525	cellular organisms;Archaea;Euryarchaeota;Halobacteria;Natrialbales;Natrialbaceae;Natrinema;Natrinema pellirubrum
Natrinema_J7_2_J7_2_GCA_000281695.1	-	1	406552	cellular organisms;Archaea;Euryarchaeota;Halobacteria;Natrialbales;Natrialbaceae;Natrinema;Natrinema sp. J7-2
Natronobacterium_gregoryi_SP2_GCA_000230715.3	-	1	44930	cellular organisms;Archaea;Euryarchaeota;Halobacteria;Natrialbales;Natrialbaceae;Natronobacterium;Natronobacterium gregoryi
Natronococcus_occultus_SP4_GCA_000328685.1	-	-	29288	cellular organisms;Archaea;Euryarchaeota;Halobacteria;Natrialbales;Natrialbaceae;Natronococcus;Natronococcus occultus
Salinarchaeum_Harcht_Bsk1_Harcht_Bsk1_GCA_000403645.1	-	-	1333523	cellular organisms;Archaea;Euryarchaeota;Halobacteria;Natrialbales;Natrialbaceae;Salinarchaeum;Salinarchaeum sp. Harcht-Bsk1
Methanobacterium_formicicum_BRM9_GCA_000762265.1	1	2	2162	cellular organisms;Archaea;Euryarchaeota;Methanobacteria;Methanobacteriales;Methanobacteriaceae;Methanobacterium;Methanobacterium formicicum
Methanobacterium_formicicum_GCA_000953115.1	1	1	2162	cellular organisms;Archaea;Euryarchaeota;Methanobacteria;Methanobacteriales;Methanobacteriaceae;Methanobacterium;Methanobacterium formicicum
Methanobacterium_formicicum_GCA_001458655.1	1	2	2162	cellular organisms;Archaea;Euryarchaeota;Methanobacteria;Methanobacteriales;Methanobacteriaceae;Methanobacterium;Methanobacterium formicicum
Methanobacterium_lacus_AL_21_GCA_000191585.1	2	-	877455	cellular organisms;Archaea;Euryarchaeota;Methanobacteria;Methanobacteriales;Methanobacteriaceae;Methanobacterium;Methanobacterium lacus
Methanobacterium_paludis_SWAN1_GCA_000214725.1	2	1	868131	cellular organisms;Archaea;Euryarchaeota;Methanobacteria;Methanobacteriales;Methanobacteriaceae;Methanobacterium;Methanobacterium paludis
Methanobacterium_MB1_GCA_000499765.1	1	1	1379702	cellular organisms;Archaea;Euryarchaeota;Methanobacteria;Methanobacteriales;Methanobacteriaceae;Methanobacterium;Methanobacterium sp. MB1
Methanobrevibacter_millerae_SM9_GCA_001477655.1	2	-	230361	cellular organisms;Archaea;Euryarchaeota;Methanobacteria;Methanobacteriales;Methanobacteriaceae;Methanobrevibacter;Methanobrevibacter millerae
Methanobrevibacter_olleyae_YLM1_GCA_001563245.1	2	1	294671	cellular organisms;Archaea;Euryarchaeota;Methanobacteria;Methanobacteriales;Methanobacteriaceae;Methanobrevibacter;Methanobrevibacter olleyae
Methanobrevibacter_ruminantium_M1_GCA_000024185.1	2	1	83816	cellular organisms;Archaea;Euryarchaeota;Methanobacteria;Methanobacteriales;Methanobacteriaceae;Methanobrevibacter;Methanobrevibacter ruminantium
Methanobrevibacter_smithii_ATCC_35061_GCA_000016525.1	2	1	2173	cellular organisms;Archaea;Euryarchaeota;Methanobacteria;Methanobacteriales;Methanobacteriaceae;Methanobrevibacter;Methanobrevibacter smithii
Methanobrevibacter_AbM4_AbM4_GCA_000404165.1	2	1	224719	cellular organisms;Archaea;Euryarchaeota;Methanobacteria;Methanobacteriales;Methanobacteriaceae;Methanobrevibacter;Methanobrevibacter sp. AbM4
Methanobrevibacter_YE315_YE315_GCA_001548675.1	2	-	1609968	cellular organisms;Archaea;Euryarchaeota;Methanobacteria;Methanobacteriales;Methanobacteriaceae;Methanobrevibacter;Methanobrevibacter sp. YE315
Methanosphaera_stadtmanae_DSM_3091_GCA_000012545.1	1	2	2317	cellular organisms;Archaea;Euryarchaeota;Methanobacteria;Methanobacteriales;Methanobacteriaceae;Methanosphaera;Methanosphaera stadtmanae
Methanothermobacter_marburgensis_Marburg_GCA_000145295.1	1	-	145263	cellular organisms;Archaea;Euryarchaeota;Methanobacteria;Methanobacteriales;Methanobacteriaceae;Methanothermobacter;Methanothermobacter marburgensis
Methanothermobacter_CaT2_CaT2_GCA_000828575.1	1	-	866790	cellular organisms;Archaea;Euryarchaeota;Methanobacteria;Methanobacteriales;Methanobacteriaceae;Methanothermobacter;Methanothermobacter sp. CaT2
Methanothermobacter_thermautotrophicus_Delta_H_GCA_000008645.1	1	1	145262	cellular organisms;Archaea;Euryarchaeota;Methanobacteria;Methanobacteriales;Methanobacteriaceae;Methanothermobacter;Methanothermobacter thermautotrophicus
Methanothermus_fervidus_DSM_2088_GCA_000166095.1	-	-	2180	cellular organisms;Archaea;Euryarchaeota;Methanobacteria;Methanobacteriales;Methanothermaceae;Methanothermus;Methanothermus fervidus
Methanocaldococcus_bathoardescens_JH146_GCA_000739065.1	-	1	1301915	cellular organisms;Archaea;Euryarchaeota;Methanococci;Methanococcales;Methanocaldococcaceae;Methanocaldococcus;Methanocaldococcus bathoardescens
Methanocaldococcus_fervens_AG86_GCA_000023985.1	-	1	83171	cellular organisms;Archaea;Euryarchaeota;Methanococci;Methanococcales;Methanocaldococcaceae;Methanocaldococcus;Methanocaldococcus fervens
Methanocaldococcus_infernus_ME_GCA_000092305.1	-	1	67760	cellular organisms;Archaea;Euryarchaeota;Methanococci;Methanococcales;Methanocaldococcaceae;Methanocaldococcus;Methanocaldococcus infernus
Methanocaldococcus_jannaschii_DSM_2661_GCA_000091665.1	-	1	2190	cellular organisms;Archaea;Euryarchaeota;Methanococci;Methanococcales;Methanocaldococcaceae;Methanocaldococcus;Methanocaldococcus jannaschii
Methanocaldococcus_FS406_22_FS406_22_GCA_000025525.1	-	1	644281	cellular organisms;Archaea;Euryarchaeota;Methanococci;Methanococcales;Methanocaldococcaceae;Methanocaldococcus;Methanocaldococcus sp. FS406-22
Methanocaldococcus_vulcanius_M7_GCA_000024625.1	-	1	73913	cellular organisms;Archaea;Euryarchaeota;Methanococci;Methanococcales;Methanocaldococcaceae;Methanocaldococcus;Methanocaldococcus vulcanius
Methanotorris_igneus_Kol_5_GCA_000214415.1	-	1	2189	cellular organisms;Archaea;Euryarchaeota;Methanococci;Methanococcales;Methanocaldococcaceae;Methanotorris;Methanotorris igneus
Methanococcus_aeolicus_Nankai_3_GCA_000017185.1	-	1	42879	cellular organisms;Archaea;Euryarchaeota;Methanococci;Methanococcales;Methanococcaceae;Methanococcus;Methanococcus aeolicus
Methanococcus_maripaludis_C5_GCA_000016125.1	-	1	39152	cellular organisms;Archaea;Euryarchaeota;Methanococci;Methanococcales;Methanococcaceae;Methanococcus;Methanococcus maripaludis
Methanococcus_maripaludis_C6_GCA_000018485.1	-	-	39152	cellular organisms;Archaea;Euryarchaeota;Methanococci;Methanococcales;Methanococcaceae;Methanococcus;Methanococcus maripaludis
Methanococcus_maripaludis_C7_GCA_000017225.1	-	-	39152	cellular organisms;Archaea;Euryarchaeota;Methanococci;Methanococcales;Methanococcaceae;Methanococcus;Methanococcus maripaludis
Methanococcus_maripaludis_S2_GCA_000011585.1	-	-	39152	cellular organisms;Archaea;Euryarchaeota;Methanococci;Methanococcales;Methanococcaceae;Methanococcus;Methanococcus maripaludis
Methanococcus_maripaludis_X1_GCA_000220645.1	-	1	39152	cellular organisms;Archaea;Euryarchaeota;Methanococci;Methanococcales;Methanococcaceae;Methanococcus;Methanococcus maripaludis
Methanococcus_vannielii_SB_GCA_000017165.1	-	1	2187	cellular organisms;Archaea;Euryarchaeota;Methanococci;Methanococcales;Methanococcaceae;Methanococcus;Methanococcus vannielii
Methanococcus_voltae_A3_GCA_000006175.2	-	2	2188	cellular organisms;Archaea;Euryarchaeota;Methanococci;Methanococcales;Methanococcaceae;Methanococcus;Methanococcus voltae
Methanothermococcus_okinawensis_IH1_GCA_000179575.2	-	1	155863	cellular organisms;Archaea;Euryarchaeota;Methanococci;Methanococcales;Methanococcaceae;Methanothermococcus;Methanothermococcus okinawensis
Methanocella_arvoryzae_MRE50_GCA_000063445.1	1	-	1175445	cellular organisms;Archaea;Euryarchaeota;Methanomicrobia;Methanocellales;Methanocellaceae;Methanocella;Methanocella arvoryzae
Methanocella_conradii_HZ254_GCA_000251105.1	1	2	1175444	cellular organisms;Archaea;Euryarchaeota;Methanomicrobia;Methanocellales;Methanocellaceae;Methanocella;Methanocella conradii
Methanocella_paludicola_SANAE_GCA_000011005.1	1	-	570267	cellular organisms;Archaea;Euryarchaeota;Methanomicrobia;Methanocellales;Methanocellaceae;Methanocella;Methanocella paludicola
Methanocorpusculum_labreanum_Z_GCA_000015765.1	1	1	83984	cellular organisms;Archaea;Euryarchaeota;Methanomicrobia;Methanomicrobiales;Methanocorpusculaceae;Methanocorpusculum;Methanocorpusculum labreanum
Methanoculleus_bourgensis_MS2_GCA_000304355.2	1	1	83986	cellular organisms;Archaea;Euryarchaeota;Methanomicrobia;Methanomicrobiales;Methanomicrobiaceae;Methanoculleus;Methanoculleus bourgensis
Methanoculleus_marisnigri_JR1_GCA_000015825.1	1	-	2198	cellular organisms;Archaea;Euryarchaeota;Methanomicrobia;Methanomicrobiales;Methanomicrobiaceae;Methanoculleus;Methanoculleus marisnigri
Methanoculleus_MAB1_GCA_900036045.1	1	1	86622	cellular organisms;Archaea;Euryarchaeota;Methanomicrobia;Methanomicrobiales;Methanomicrobiaceae;Methanoculleus;Methanoculleus sp. MAB1
Methanolacinia_petrolearia_DSM_11571_GCA_000147875.1	1	-	54120	cellular organisms;Archaea;Euryarchaeota;Methanomicrobia;Methanomicrobiales;Methanomicrobiaceae;Methanolacinia;Methanolacinia petrolearia
Methanoregula_boonei_6A8_GCA_000017625.1	1	-	358766	cellular organisms;Archaea;Euryarchaeota;Methanomicrobia;Methanomicrobiales;Methanoregulaceae;Methanoregula;Methanoregula boonei
Methanoregula_formicica_SMSP_GCA_000327485.1	1	2	882104	cellular organisms;Archaea;Euryarchaeota;Methanomicrobia;Methanomicrobiales;Methanoregulaceae;Methanoregula;Methanoregula formicica
Methanosphaerula_palustris_E1_9c_GCA_000021965.1	1	-	475088	cellular organisms;Archaea;Euryarchaeota;Methanomicrobia;Methanomicrobiales;Methanoregulaceae;Methanosphaerula;Methanosphaerula palustris
Methanospirillum_hungatei_JF_1_GCA_000013445.1	1	1	2203	cellular organisms;Archaea;Euryarchaeota;Methanomicrobia;Methanomicrobiales;Methanospirillaceae;Methanospirillum;Methanospirillum hungatei
Methanosaeta_concilii_GP6_GCA_000204415.1	-	3	2223	cellular organisms;Archaea;Euryarchaeota;Methanomicrobia;Methanosarcinales;Methanosaetaceae;Methanosaeta;Methanosaeta concilii
Methanosaeta_harundinacea_6Ac_GCA_000235565.1	1	1	301375	cellular organisms;Archaea;Euryarchaeota;Methanomicrobia;Methanosarcinales;Methanosaetaceae;Methanosaeta;Methanosaeta harundinacea
Methanosaeta_thermophila_PT_GCA_000014945.1	2	2	2224	cellular organisms;Archaea;Euryarchaeota;Methanomicrobia;Methanosarcinales;Methanosaetaceae;Methanosaeta;Methanosaeta thermophila
Methanococcoides_burtonii_DSM_6242_GCA_000013725.1	1	1	29291	cellular organisms;Archaea;Euryarchaeota;Methanomicrobia;Methanosarcinales;Methanosarcinaceae;Methanococcoides;Methanococcoides burtonii
Methanococcoides_methylutens_MM1_GCA_000970325.1	1	-	2226	cellular organisms;Archaea;Euryarchaeota;Methanomicrobia;Methanosarcinales;Methanosarcinaceae;Methanococcoides;Methanococcoides methylutens
Methanohalobium_evestigatum_Z_7303_GCA_000196655.1	-	-	2322	cellular organisms;Archaea;Euryarchaeota;Methanomicrobia;Methanosarcinales;Methanosarcinaceae;Methanohalobium;Methanohalobium evestigatum
Methanohalophilus_mahii_DSM_5219_GCA_000025865.1	1	-	2176	cellular organisms;Archaea;Euryarchaeota;Methanomicrobia;Methanosarcinales;Methanosarcinaceae;Methanohalophilus;Methanohalophilus mahii
Methanolobus_psychrophilus_R15_GCA_000306725.1	1	-	420950	cellular organisms;Archaea;Euryarchaeota;Methanomicrobia;Methanosarcinales;Methanosarcinaceae;Methanolobus;Methanolobus psychrophilus
Methanomethylovorans_hollandica_DSM_15978_GCA_000328665.1	1	1	101192	cellular organisms;Archaea;Euryarchaeota;Methanomicrobia;Methanosarcinales;Methanosarcinaceae;Methanomethylovorans;Methanomethylovorans hollandica
Methanosalsum_zhilinae_DSM_4017_GCA_000217995.1	1	-	39669	cellular organisms;Archaea;Euryarchaeota;Methanomicrobia;Methanosarcinales;Methanosarcinaceae;Methanosalsum;Methanosalsum zhilinae
Methanosarcina_acetivorans_C2A_GCA_000007345.1	1	1	2214	cellular organisms;Archaea;Euryarchaeota;Methanomicrobia;Methanosarcinales;Methanosarcinaceae;Methanosarcina;Methanosarcina acetivorans
Methanosarcina_barkeri_227_GCA_000970065.1	1	1	2208	cellular organisms;Archaea;Euryarchaeota;Methanomicrobia;Methanosarcinales;Methanosarcinaceae;Methanosarcina;Methanosarcina barkeri
Methanosarcina_barkeri_3_GCA_000970305.1	1	1	2208	cellular organisms;Archaea;Euryarchaeota;Methanomicrobia;Methanosarcinales;Methanosarcinaceae;Methanosarcina;Methanosarcina barkeri
Methanosarcina_barkeri_CM1_GCA_001027005.1	1	1	2208	cellular organisms;Archaea;Euryarchaeota;Methanomicrobia;Methanosarcinales;Methanosarcinaceae;Methanosarcina;Methanosarcina barkeri
Methanosarcina_barkeri_Fusaro_GCA_000195895.1	1	2	2208	cellular organisms;Archaea;Euryarchaeota;Methanomicrobia;Methanosarcinales;Methanosarcinaceae;Methanosarcina;Methanosarcina barkeri
Methanosarcina_barkeri_MS_GCA_000970025.1	1	1	2208	cellular organisms;Archaea;Euryarchaeota;Methanomicrobia;Methanosarcinales;Methanosarcinaceae;Methanosarcina;Methanosarcina barkeri
Methanosarcina_barkeri_Wiesmoor_GCA_000969985.1	1	2	2208	cellular organisms;Archaea;Euryarchaeota;Methanomicrobia;Methanosarcinales;Methanosarcinaceae;Methanosarcina;Methanosarcina barkeri
Methanosarcina_horonobensis_HB_1_JCM_15518_GCA_000970285.1	1	1	418008	cellular organisms;Archaea;Euryarchaeota;Methanomicrobia;Methanosarcinales;Methanosarcinaceae;Methanosarcina;Methanosarcina horonobensis
Methanosarcina_lacustris_Z_7289_GCA_000970265.1	1	1	170861	cellular organisms;Archaea;Euryarchaeota;Methanomicrobia;Methanosarcinales;Methanosarcinaceae;Methanosarcina;Methanosarcina lacustris
Methanosarcina_mazei_C16_GCA_000970245.1	1	1	2209	cellular organisms;Archaea;Euryarchaeota;Methanomicrobia;Methanosarcinales;Methanosarcinaceae;Methanosarcina;Methanosarcina mazei
Methanosarcina_mazei_Go1_GCA_000007065.1	1	1	2209	cellular organisms;Archaea;Euryarchaeota;Methanomicrobia;Methanosarcinales;Methanosarcinaceae;Methanosarcina;Methanosarcina mazei
Methanosarcina_mazei_LYC_GCA_000970225.1	1	1	2209	cellular organisms;Archaea;Euryarchaeota;Methanomicrobia;Methanosarcinales;Methanosarcinaceae;Methanosarcina;Methanosarcina mazei
Methanosarcina_mazei_S_6_GCA_000970205.1	1	1	2209	cellular organisms;Archaea;Euryarchaeota;Methanomicrobia;Methanosarcinales;Methanosarcinaceae;Methanosarcina;Methanosarcina mazei
Methanosarcina_mazei_SarPi_GCA_000970185.1	1	1	2209	cellular organisms;Archaea;Euryarchaeota;Methanomicrobia;Methanosarcinales;Methanosarcinaceae;Methanosarcina;Methanosarcina mazei
Methanosarcina_mazei_Tuc01_GCA_000341715.1	-	1	2209	cellular organisms;Archaea;Euryarchaeota;Methanomicrobia;Methanosarcinales;Methanosarcinaceae;Methanosarcina;Methanosarcina mazei
Methanosarcina_mazei_WWM610_GCA_000970165.1	1	1	2209	cellular organisms;Archaea;Euryarchaeota;Methanomicrobia;Methanosarcinales;Methanosarcinaceae;Methanosarcina;Methanosarcina mazei
Methanosarcina_siciliae_C2J_GCA_000970145.1	1	1	38027	cellular organisms;Archaea;Euryarchaeota;Methanomicrobia;Methanosarcinales;Methanosarcinaceae;Methanosarcina;Methanosarcina siciliae
Methanosarcina_siciliae_HI350_GCA_000970125.1	1	1	38027	cellular organisms;Archaea;Euryarchaeota;Methanomicrobia;Methanosarcinales;Methanosarcinaceae;Methanosarcina;Methanosarcina siciliae
Methanosarcina_siciliae_T4_M_GCA_000970085.1	1	1	38027	cellular organisms;Archaea;Euryarchaeota;Methanomicrobia;Methanosarcinales;Methanosarcinaceae;Methanosarcina;Methanosarcina siciliae
Methanosarcina_Kolksee_Kolksee_GCA_000969945.1	1	2	1434099	cellular organisms;Archaea;Euryarchaeota;Methanomicrobia;Methanosarcinales;Methanosarcinaceae;Methanosarcina;Methanosarcina sp. Kolksee
Methanosarcina_MTP4_MTP4_GCA_000970045.1	1	2	1434100	cellular organisms;Archaea;Euryarchaeota;Methanomicrobia;Methanosarcinales;Methanosarcinaceae;Methanosarcina;Methanosarcina sp. MTP4
Methanosarcina_WH1_WH1_GCA_000970005.1	1	2	1434102	cellular organisms;Archaea;Euryarchaeota;Methanomicrobia;Methanosarcinales;Methanosarcinaceae;Methanosarcina;Methanosarcina sp. WH1
Methanosarcina_WWM596_WWM596_GCA_000969965.1	1	1	1434103	cellular organisms;Archaea;Euryarchaeota;Methanomicrobia;Methanosarcinales;Methanosarcinaceae;Methanosarcina;Methanosarcina sp. WWM596
Methanosarcina_thermophila_CHTI_55_GCA_000969925.1	1	1	2210	cellular organisms;Archaea;Euryarchaeota;Methanomicrobia;Methanosarcinales;Methanosarcinaceae;Methanosarcina;Methanosarcina thermophila
Methanosarcina_thermophila_TM_1_GCA_000969885.1	1	1	2210	cellular organisms;Archaea;Euryarchaeota;Methanomicrobia;Methanosarcinales;Methanosarcinaceae;Methanosarcina;Methanosarcina thermophila
Methanosarcina_vacuolata_Z_761_GCA_000969905.1	1	1	2215	cellular organisms;Archaea;Euryarchaeota;Methanomicrobia;Methanosarcinales;Methanosarcinaceae;Methanosarcina;Methanosarcina vacuolata
Methanopyrus_kandleri_AV19_GCA_000007185.1	-	-	2320	cellular organisms;Archaea;Euryarchaeota;Methanopyri;Methanopyrales;Methanopyraceae;Methanopyrus;Methanopyrus kandleri
Palaeococcus_pacificus_DY20341_GCA_000725425.1	-	1	971279	cellular organisms;Archaea;Euryarchaeota;Thermococci;Thermococcales;Thermococcaceae;Palaeococcus;Palaeococcus pacificus
Pyrococcus_furiosus_COM1_GCA_000275605.1	1	1	2261	cellular organisms;Archaea;Euryarchaeota;Thermococci;Thermococcales;Thermococcaceae;Pyrococcus;Pyrococcus furiosus
Pyrococcus_furiosus_DSM_3638_GCA_000007305.1	1	1	2261	cellular organisms;Archaea;Euryarchaeota;Thermococci;Thermococcales;Thermococcaceae;Pyrococcus;Pyrococcus furiosus
Pyrococcus_horikoshii_OT3_GCA_000011105.1	1	-	53953	cellular organisms;Archaea;Euryarchaeota;Thermococci;Thermococcales;Thermococcaceae;Pyrococcus;Pyrococcus horikoshii
Pyrococcus_NA2_NA2_GCA_000211475.1	-	1	342949	cellular organisms;Archaea;Euryarchaeota;Thermococci;Thermococcales;Thermococcaceae;Pyrococcus;Pyrococcus sp. NA2
Pyrococcus_NCB100_NCB100_GCA_001577775.1	1	1	1609559	cellular organisms;Archaea;Euryarchaeota;Thermococci;Thermococcales;Thermococcaceae;Pyrococcus;Pyrococcus sp. NCB100
Pyrococcus_ST04_ST04_GCA_000263735.1	1	2	1183377	cellular organisms;Archaea;Euryarchaeota;Thermococci;Thermococcales;Thermococcaceae;Pyrococcus;Pyrococcus sp. ST04
Pyrococcus_yayanosii_CH1_GCA_000215995.1	1	2	1008460	cellular organisms;Archaea;Euryarchaeota;Thermococci;Thermococcales;Thermococcaceae;Pyrococcus;Pyrococcus yayanosii
Thermococcus_barophilus_CH5_GCA_001433455.1	1	1	55802	cellular organisms;Archaea;Euryarchaeota;Thermococci;Thermococcales;Thermococcaceae;Thermococcus;Thermococcus barophilus
Thermococcus_barophilus_MP_GCA_000151105.2	1	1	55802	cellular organisms;Archaea;Euryarchaeota;Thermococci;Thermococcales;Thermococcaceae;Thermococcus;Thermococcus barophilus
Thermococcus_cleftensis_CL1_GCA_000265525.1	1	2	163003	cellular organisms;Archaea;Euryarchaeota;Thermococci;Thermococcales;Thermococcaceae;Thermococcus;Thermococcus cleftensis
Thermococcus_eurythermalis_A501_GCA_000769655.1	1	2	1505907	cellular organisms;Archaea;Euryarchaeota;Thermococci;Thermococcales;Thermococcaceae;Thermococcus;Thermococcus eurythermalis
Thermococcus_gammatolerans_EJ3_GCA_000022365.1	-	-	187878	cellular organisms;Archaea;Euryarchaeota;Thermococci;Thermococcales;Thermococcaceae;Thermococcus;Thermococcus gammatolerans
Thermococcus_guaymasensis_DSM_11113_GCA_000816105.1	1	2	110164	cellular organisms;Archaea;Euryarchaeota;Thermococci;Thermococcales;Thermococcaceae;Thermococcus;Thermococcus guaymasensis
Thermococcus_kodakarensis_KOD1_GCA_000009965.1	-	1	311400	cellular organisms;Archaea;Euryarchaeota;Thermococci;Thermococcales;Thermococcaceae;Thermococcus;Thermococcus kodakarensis
Thermococcus_litoralis_DSM_5473_GCA_000246985.3	1	1	2265	cellular organisms;Archaea;Euryarchaeota;Thermococci;Thermococcales;Thermococcaceae;Thermococcus;Thermococcus litoralis
Thermococcus_nautili_30_1_GCA_000585495.1	1	1	195522	cellular organisms;Archaea;Euryarchaeota;Thermococci;Thermococcales;Thermococcaceae;Thermococcus;Thermococcus nautili
Thermococcus_onnurineus_NA1_GCA_000018365.1	1	1	342948	cellular organisms;Archaea;Euryarchaeota;Thermococci;Thermococcales;Thermococcaceae;Thermococcus;Thermococcus onnurineus
Thermococcus_paralvinellae_ES1_GCA_000517445.1	1	1	582419	cellular organisms;Archaea;Euryarchaeota;Thermococci;Thermococcales;Thermococcaceae;Thermococcus;Thermococcus paralvinellae
Thermococcus_sibiricus_MM_739_GCA_000022545.1	1	1	172049	cellular organisms;Archaea;Euryarchaeota;Thermococci;Thermococcales;Thermococcaceae;Thermococcus;Thermococcus sibiricus
Thermococcus_2319x1_2319x1_GCA_001484685.1	1	-	1674923	cellular organisms;Archaea;Euryarchaeota;Thermococci;Thermococcales;Thermococcaceae;Thermococcus;Thermococcus sp. 2319x1
Thermococcus_4557_4557_GCA_000221185.1	1	1	1042877	cellular organisms;Archaea;Euryarchaeota;Thermococci;Thermococcales;Thermococcaceae;Thermococcus;Thermococcus sp. 4557
Thermococcus_AM4_AM4_GCA_000151205.2	1	2	246969	cellular organisms;Archaea;Euryarchaeota;Thermococci;Thermococcales;Thermococcaceae;Thermococcus;Thermococcus sp. AM4
Candidatus_Methanomethylophilus_alvus_Mx1201_GCA_000300255.2	-	-	1291540	cellular organisms;Archaea;Euryarchaeota;Thermoplasmata;Methanomassiliicoccales;Methanomassiliicoccaceae;Candidatus Methanomethylophilus;Candidatus Methanomethylophilus alvus
Candidatus_Methanoplasma_termitum_MpT1_GCA_000800805.1	-	1	1577791	cellular organisms;Archaea;Euryarchaeota;Thermoplasmata;Methanomassiliicoccales;Methanomassiliicoccaceae;Candidatus Methanoplasma;Candidatus Methanoplasma termitum
Candidatus_Methanomassiliicoccus_intestinalis_Issoire_Mx1_GCA_000404225.1	-	1	1406512	cellular organisms;Archaea;Euryarchaeota;Thermoplasmata;Methanomassiliicoccales;Methanomassiliicoccaceae;Methanomassiliicoccus;Candidatus Methanomassiliicoccus intestinalis
Ferroplasma_acidarmanus_fer1_GCA_000152265.2	-	1	97393	cellular organisms;Archaea;Euryarchaeota;Thermoplasmata;Thermoplasmatales;Ferroplasmaceae;Ferroplasma;Ferroplasma acidarmanus
Picrophilus_torridus_DSM_9790_GCA_000008265.1	-	1	82076	cellular organisms;Archaea;Euryarchaeota;Thermoplasmata;Thermoplasmatales;Picrophilaceae;Picrophilus;Picrophilus torridus
Thermoplasma_volcanium_GSS1_GCA_000011185.1	-	-	50339	cellular organisms;Archaea;Euryarchaeota;Thermoplasmata;Thermoplasmatales;Thermoplasmataceae;Thermoplasma;Thermoplasma volcanium
Thermoplasmatales_archaeon_BRNA1_BRNA1_GCA_000350305.1	-	-	1054217	cellular organisms;Archaea;Euryarchaeota;Thermoplasmata;Thermoplasmatales;unclassified Thermoplasmatales;Thermoplasmatales archaeon BRNA1
methanogenic_archaeon_ISO4_H5_ISO4_H5_GCA_001560915.1	-	-	1495144	cellular organisms;Archaea;Euryarchaeota;Thermoplasmata;unclassified Thermoplasmata;methanogenic archaeon ISO4-H5
Aciduliprofundum_boonei_T469_GCA_000025665.1	2	1	379547	cellular organisms;Archaea;Euryarchaeota;unclassified Euryarchaeota;DHVE2 group;Aciduliprofundum;Aciduliprofundum boonei
Aciduliprofundum_MAR08_339_MAR08_339_GCA_000327505.1	1	1	673860	cellular organisms;Archaea;Euryarchaeota;unclassified Euryarchaeota;DHVE2 group;Aciduliprofundum;Aciduliprofundum sp. MAR08-339
Candidatus_Korarchaeum_cryptofilum_OPF8_GCA_000019605.1	-	2	498846	cellular organisms;Archaea;TACK group;Candidatus Korarchaeota;Candidatus Korarchaeum;Candidatus Korarchaeum cryptofilum
Acidilobus_saccharovorans_345_15_GCA_000144915.1	1	2	242703	cellular organisms;Archaea;TACK group;Crenarchaeota;Thermoprotei;Acidilobales;Acidilobaceae;Acidilobus;Acidilobus saccharovorans
Caldisphaera_lagunensis_DSM_15908_GCA_000317795.1	1	-	200415	cellular organisms;Archaea;TACK group;Crenarchaeota;Thermoprotei;Acidilobales;Caldisphaeraceae;Caldisphaera;Caldisphaera lagunensis
Aeropyrum_camini_SY1_JCM_12091_GCA_000591035.1	1	4	229980	cellular organisms;Archaea;TACK group;Crenarchaeota;Thermoprotei;Desulfurococcales;Desulfurococcaceae;Aeropyrum;Aeropyrum camini
Aeropyrum_pernix_K1_GCA_000011125.1	1	2	56636	cellular organisms;Archaea;TACK group;Crenarchaeota;Thermoprotei;Desulfurococcales;Desulfurococcaceae;Aeropyrum;Aeropyrum pernix
Desulfurococcus_fermentans_DSM_16532_GCA_000231015.3	1	2	228748	cellular organisms;Archaea;TACK group;Crenarchaeota;Thermoprotei;Desulfurococcales;Desulfurococcaceae;Desulfurococcus;Desulfurococcus fermentans
Desulfurococcus_kamchatkensis_1221n_GCA_000020905.1	1	2	477693	cellular organisms;Archaea;TACK group;Crenarchaeota;Thermoprotei;Desulfurococcales;Desulfurococcaceae;Desulfurococcus;Desulfurococcus kamchatkensis
Desulfurococcus_mucosus_DSM_2162_GCA_000186365.1	1	2	2275	cellular organisms;Archaea;TACK group;Crenarchaeota;Thermoprotei;Desulfurococcales;Desulfurococcaceae;Desulfurococcus;Desulfurococcus mucosus
Ignicoccus_hospitalis_KIN4_I_GCA_000017945.1	-	3	160233	cellular organisms;Archaea;TACK group;Crenarchaeota;Thermoprotei;Desulfurococcales;Desulfurococcaceae;Ignicoccus;Ignicoccus hospitalis
Ignicoccus_islandicus_DSM_13165_GCA_001481685.1	1	2	54259	cellular organisms;Archaea;TACK group;Crenarchaeota;Thermoprotei;Desulfurococcales;Desulfurococcaceae;Ignicoccus;Ignicoccus islandicus
Ignisphaera_aggregans_DSM_17230_GCA_000145985.1	1	3	334771	cellular organisms;Archaea;TACK group;Crenarchaeota;Thermoprotei;Desulfurococcales;Desulfurococcaceae;Ignisphaera;Ignisphaera aggregans
Staphylothermus_hellenicus_DSM_12710_GCA_000092465.1	1	-	84599	cellular organisms;Archaea;TACK group;Crenarchaeota;Thermoprotei;Desulfurococcales;Desulfurococcaceae;Staphylothermus;Staphylothermus hellenicus
Staphylothermus_marinus_F1_GCA_000015945.1	1	2	2280	cellular organisms;Archaea;TACK group;Crenarchaeota;Thermoprotei;Desulfurococcales;Desulfurococcaceae;Staphylothermus;Staphylothermus marinus
Thermogladius_cellulolyticus_1633_GCA_000264495.1	1	2	1200300	cellular organisms;Archaea;TACK group;Crenarchaeota;Thermoprotei;Desulfurococcales;Desulfurococcaceae;Thermogladius;Thermogladius cellulolyticus
Thermosphaera_aggregans_DSM_11486_GCA_000092185.1	1	2	54254	cellular organisms;Archaea;TACK group;Crenarchaeota;Thermoprotei;Desulfurococcales;Desulfurococcaceae;Thermosphaera;Thermosphaera aggregans
Hyperthermus_butylicus_DSM_5456_GCA_000015145.1	2	2	54248	cellular organisms;Archaea;TACK group;Crenarchaeota;Thermoprotei;Desulfurococcales;Pyrodictiaceae;Hyperthermus;Hyperthermus butylicus
Pyrodictium_delaneyi_Su06_GCA_001412615.1	1	4	1273541	cellular organisms;Archaea;TACK group;Crenarchaeota;Thermoprotei;Desulfurococcales;Pyrodictiaceae;Pyrodictium;Pyrodictium delaneyi
Pyrolobus_fumarii_1A_GCA_000223395.1	1	2	54252	cellular organisms;Archaea;TACK group;Crenarchaeota;Thermoprotei;Desulfurococcales;Pyrodictiaceae;Pyrolobus;Pyrolobus fumarii
Fervidicoccus_fontis_Kam940_GCA_000258425.1	1	2	683846	cellular organisms;Archaea;TACK group;Crenarchaeota;Thermoprotei;Fervidicoccales;Fervidicoccaceae;Fervidicoccus;Fervidicoccus fontis
Acidianus_hospitalis_W1_GCA_000213215.1	1	4	563177	cellular organisms;Archaea;TACK group;Crenarchaeota;Thermoprotei;Sulfolobales;Sulfolobaceae;Acidianus;Acidianus hospitalis
Metallosphaera_cuprina_Ar_4_GCA_000204925.1	1	2	1006005	cellular organisms;Archaea;TACK group;Crenarchaeota;Thermoprotei;Sulfolobales;Sulfolobaceae;Metallosphaera;Metallosphaera cuprina
Metallosphaera_sedula_ARS120_1_GCA_001266695.1	-	2	43687	cellular organisms;Archaea;TACK group;Crenarchaeota;Thermoprotei;Sulfolobales;Sulfolobaceae;Metallosphaera;Metallosphaera sedula
Metallosphaera_sedula_ARS120_2_GCA_001266715.1	-	2	43687	cellular organisms;Archaea;TACK group;Crenarchaeota;Thermoprotei;Sulfolobales;Sulfolobaceae;Metallosphaera;Metallosphaera sedula
Metallosphaera_sedula_ARS50_1_GCA_001266655.1	-	2	43687	cellular organisms;Archaea;TACK group;Crenarchaeota;Thermoprotei;Sulfolobales;Sulfolobaceae;Metallosphaera;Metallosphaera sedula
Metallosphaera_sedula_ARS50_2_GCA_001266675.1	-	2	43687	cellular organisms;Archaea;TACK group;Crenarchaeota;Thermoprotei;Sulfolobales;Sulfolobaceae;Metallosphaera;Metallosphaera sedula
Metallosphaera_sedula_DSM_5348_GCA_000016605.1	-	2	43687	cellular organisms;Archaea;TACK group;Crenarchaeota;Thermoprotei;Sulfolobales;Sulfolobaceae;Metallosphaera;Metallosphaera sedula
Metallosphaera_sedula_SARC_M1_GCA_001266735.1	-	2	43687	cellular organisms;Archaea;TACK group;Crenarchaeota;Thermoprotei;Sulfolobales;Sulfolobaceae;Metallosphaera;Metallosphaera sedula
Sulfolobus_acidocaldarius_DSM_639_GCA_000012285.1	1	2	2285	cellular organisms;Archaea;TACK group;Crenarchaeota;Thermoprotei;Sulfolobales;Sulfolobaceae;Sulfolobus;Sulfolobus acidocaldarius
Sulfolobus_acidocaldarius_N8_GCA_000340315.1	1	1	2285	cellular organisms;Archaea;TACK group;Crenarchaeota;Thermoprotei;Sulfolobales;Sulfolobaceae;Sulfolobus;Sulfolobus acidocaldarius
Sulfolobus_acidocaldarius_Ron12_I_GCA_000338775.1	1	-	2285	cellular organisms;Archaea;TACK group;Crenarchaeota;Thermoprotei;Sulfolobales;Sulfolobaceae;Sulfolobus;Sulfolobus acidocaldarius
Sulfolobus_acidocaldarius_SUSAZ_GCA_000508305.1	1	2	2285	cellular organisms;Archaea;TACK group;Crenarchaeota;Thermoprotei;Sulfolobales;Sulfolobaceae;Sulfolobus;Sulfolobus acidocaldarius
Sulfolobus_islandicus_HVE10_4_GCA_000189575.1	2	3	43080	cellular organisms;Archaea;TACK group;Crenarchaeota;Thermoprotei;Sulfolobales;Sulfolobaceae;Sulfolobus;Sulfolobus islandicus
Sulfolobus_islandicus_LAL14_1_GCA_000364745.1	2	3	43080	cellular organisms;Archaea;TACK group;Crenarchaeota;Thermoprotei;Sulfolobales;Sulfolobaceae;Sulfolobus;Sulfolobus islandicus
Sulfolobus_islandicus_L_S_2_15_GCA_000022385.1	4	2	43080	cellular organisms;Archaea;TACK group;Crenarchaeota;Thermoprotei;Sulfolobales;Sulfolobaceae;Sulfolobus;Sulfolobus islandicus
Sulfolobus_islandicus_M_14_25_GCA_000022405.1	2	4	43080	cellular organisms;Archaea;TACK group;Crenarchaeota;Thermoprotei;Sulfolobales;Sulfolobaceae;Sulfolobus;Sulfolobus islandicus
Sulfolobus_islandicus_M_16_27_GCA_000022425.1	1	4	43080	cellular organisms;Archaea;TACK group;Crenarchaeota;Thermoprotei;Sulfolobales;Sulfolobaceae;Sulfolobus;Sulfolobus islandicus
Sulfolobus_islandicus_M_16_4_GCA_000022445.1	2	2	43080	cellular organisms;Archaea;TACK group;Crenarchaeota;Thermoprotei;Sulfolobales;Sulfolobaceae;Sulfolobus;Sulfolobus islandicus
Sulfolobus_islandicus_REY15A_GCA_000189555.1	2	2	43080	cellular organisms;Archaea;TACK group;Crenarchaeota;Thermoprotei;Sulfolobales;Sulfolobaceae;Sulfolobus;Sulfolobus islandicus
Sulfolobus_islandicus_Y_G_57_14_GCA_000022465.1	2	2	43080	cellular organisms;Archaea;TACK group;Crenarchaeota;Thermoprotei;Sulfolobales;Sulfolobaceae;Sulfolobus;Sulfolobus islandicus
Sulfolobus_islandicus_Y_N_15_51_GCA_000022485.1	2	2	43080	cellular organisms;Archaea;TACK group;Crenarchaeota;Thermoprotei;Sulfolobales;Sulfolobaceae;Sulfolobus;Sulfolobus islandicus
Sulfolobus_solfataricus_98_2_GCA_000024745.1	1	4	2287	cellular organisms;Archaea;TACK group;Crenarchaeota;Thermoprotei;Sulfolobales;Sulfolobaceae;Sulfolobus;Sulfolobus solfataricus
Sulfolobus_solfataricus_98_2_SULC_GCA_000968395.1	1	4	2287	cellular organisms;Archaea;TACK group;Crenarchaeota;Thermoprotei;Sulfolobales;Sulfolobaceae;Sulfolobus;Sulfolobus solfataricus
Sulfolobus_solfataricus_P2_GCA_000007005.1	-	4	2287	cellular organisms;Archaea;TACK group;Crenarchaeota;Thermoprotei;Sulfolobales;Sulfolobaceae;Sulfolobus;Sulfolobus solfataricus
Sulfolobus_solfataricus_SULA_GCA_000968435.1	1	4	2287	cellular organisms;Archaea;TACK group;Crenarchaeota;Thermoprotei;Sulfolobales;Sulfolobaceae;Sulfolobus;Sulfolobus solfataricus
Sulfolobus_solfataricus_SULB_GCA_000968355.1	1	4	2287	cellular organisms;Archaea;TACK group;Crenarchaeota;Thermoprotei;Sulfolobales;Sulfolobaceae;Sulfolobus;Sulfolobus solfataricus
Sulfolobus_tokodaii_7_GCA_000011205.1	2	4	111955	cellular organisms;Archaea;TACK group;Crenarchaeota;Thermoprotei;Sulfolobales;Sulfolobaceae;Sulfolobus;Sulfolobus tokodaii
Thermofilum_carboxyditrophus_1505_GCA_000813245.1	2	-	1483572	cellular organisms;Archaea;TACK group;Crenarchaeota;Thermoprotei;Thermoproteales;Thermofilaceae;Thermofilum;Thermofilum carboxyditrophus
Thermofilum_pendens_Hrk_5_GCA_000015225.1	1	-	2269	cellular organisms;Archaea;TACK group;Crenarchaeota;Thermoprotei;Thermoproteales;Thermofilaceae;Thermofilum;Thermofilum pendens
Thermofilum_1807_2_1807_2_GCA_000993805.1	1	2	1550241	cellular organisms;Archaea;TACK group;Crenarchaeota;Thermoprotei;Thermoproteales;Thermofilaceae;Thermofilum;Thermofilum sp. 1807-2
Thermofilum_1910b_GCA_000446015.1	1	2	1365176	cellular organisms;Archaea;TACK group;Crenarchaeota;Thermoprotei;Thermoproteales;Thermofilaceae;Thermofilum;Thermofilum sp. 1910b
Caldivirga_maquilingensis_IC_167_GCA_000018305.1	-	1	76887	cellular organisms;Archaea;TACK group;Crenarchaeota;Thermoprotei;Thermoproteales;Thermoproteaceae;Caldivirga;Caldivirga maquilingensis
Pyrobaculum_aerophilum_IM2_GCA_000007225.1	1	4	13773	cellular organisms;Archaea;TACK group;Crenarchaeota;Thermoprotei;Thermoproteales;Thermoproteaceae;Pyrobaculum;Pyrobaculum aerophilum
Pyrobaculum_arsenaticum_DSM_13514_GCA_000016385.1	1	3	121277	cellular organisms;Archaea;TACK group;Crenarchaeota;Thermoprotei;Thermoproteales;Thermoproteaceae;Pyrobaculum;Pyrobaculum arsenaticum
Pyrobaculum_calidifontis_JCM_11548_GCA_000015805.1	1	3	181486	cellular organisms;Archaea;TACK group;Crenarchaeota;Thermoprotei;Thermoproteales;Thermoproteaceae;Pyrobaculum;Pyrobaculum calidifontis
Pyrobaculum_ferrireducens_1860_GCA_000234805.1	1	6	1104324	cellular organisms;Archaea;TACK group;Crenarchaeota;Thermoprotei;Thermoproteales;Thermoproteaceae;Pyrobaculum;Pyrobaculum ferrireducens
Pyrobaculum_islandicum_DSM_4184_GCA_000015205.1	1	-	2277	cellular organisms;Archaea;TACK group;Crenarchaeota;Thermoprotei;Thermoproteales;Thermoproteaceae;Pyrobaculum;Pyrobaculum islandicum
Pyrobaculum_neutrophilum_V24Sta_GCA_000019805.1	1	4	70771	cellular organisms;Archaea;TACK group;Crenarchaeota;Thermoprotei;Thermoproteales;Thermoproteaceae;Pyrobaculum;Pyrobaculum neutrophilum
Pyrobaculum_oguniense_TE7_GCA_000247545.1	1	3	99007	cellular organisms;Archaea;TACK group;Crenarchaeota;Thermoprotei;Thermoproteales;Thermoproteaceae;Pyrobaculum;Pyrobaculum oguniense
Pyrobaculum_WP30_WP30_GCA_001189275.1	1	2	1227555	cellular organisms;Archaea;TACK group;Crenarchaeota;Thermoprotei;Thermoproteales;Thermoproteaceae;Pyrobaculum;Pyrobaculum sp. WP30
Thermoproteus_tenax_Kra_1_GCA_000253055.1	1	2	2271	cellular organisms;Archaea;TACK group;Crenarchaeota;Thermoprotei;Thermoproteales;Thermoproteaceae;Thermoproteus;Thermoproteus tenax
Thermoproteus_uzoniensis_768_20_GCA_000193375.1	1	-	184117	cellular organisms;Archaea;TACK group;Crenarchaeota;Thermoprotei;Thermoproteales;Thermoproteaceae;Thermoproteus;Thermoproteus uzoniensis
Vulcanisaeta_distributa_DSM_14429_GCA_000148385.1	1	3	164451	cellular organisms;Archaea;TACK group;Crenarchaeota;Thermoprotei;Thermoproteales;Thermoproteaceae;Vulcanisaeta;Vulcanisaeta distributa
Vulcanisaeta_moutnovskia_768_28_GCA_000190315.1	1	2	985052	cellular organisms;Archaea;TACK group;Crenarchaeota;Thermoprotei;Thermoproteales;Thermoproteaceae;Vulcanisaeta;Vulcanisaeta moutnovskia
Candidatus_Nitrosopumilus_koreensis_AR1_GCA_000299365.1	1	-	1510466	cellular organisms;Archaea;TACK group;Thaumarchaeota;Nitrosopumilales;Nitrosopumilaceae;Nitrosopumilus;Candidatus Nitrosopumilus koreensis
Candidatus_Nitrosopumilus_AR2_AR2_GCA_000299395.1	-	-	1229909	cellular organisms;Archaea;TACK group;Thaumarchaeota;Nitrosopumilales;Nitrosopumilaceae;Nitrosopumilus;Candidatus Nitrosopumilus sp. AR2
Candidatus_Nitrosopumilus_D3C_D3C_GCA_000875775.1	-	-	1582439	cellular organisms;Archaea;TACK group;Thaumarchaeota;Nitrosopumilales;Nitrosopumilaceae;Nitrosopumilus;Candidatus Nitrosopumilus sp. D3C
Candidatus_Nitrosopumilus_NF5_NF5_GCA_000956175.1	-	-	1580092	cellular organisms;Archaea;TACK group;Thaumarchaeota;Nitrosopumilales;Nitrosopumilaceae;Nitrosopumilus;Candidatus Nitrosopumilus sp. NF5
Nitrosopumilus_maritimus_SCM1_GCA_000018465.1	1	-	338192	cellular organisms;Archaea;TACK group;Thaumarchaeota;Nitrosopumilales;Nitrosopumilaceae;Nitrosopumilus;Nitrosopumilus maritimus
Candidatus_Nitrososphaera_evergladensis_SR1_GCA_000730285.1	-	1	1459637	cellular organisms;Archaea;TACK group;Thaumarchaeota;Nitrososphaeria;Nitrososphaerales;Nitrososphaeraceae;Nitrososphaera;Candidatus Nitrososphaera evergladensis
Candidatus_Nitrososphaera_gargensis_Ga9_2_GCA_000303155.1	-	2	497727	cellular organisms;Archaea;TACK group;Thaumarchaeota;Nitrososphaeria;Nitrososphaerales;Nitrososphaeraceae;Nitrososphaera;Candidatus Nitrososphaera gargensis
Nitrososphaera_viennensis_EN76_GCA_000698785.1	-	2	1034015	cellular organisms;Archaea;TACK group;Thaumarchaeota;Nitrososphaeria;Nitrososphaerales;Nitrososphaeraceae;Nitrososphaera;Nitrososphaera viennensis
Candidatus_Nitrosopelagicus_brevis_CN25_GCA_000812185.1	-	-	1410606	cellular organisms;Archaea;TACK group;Thaumarchaeota;unclassified Thaumarchaeota;Candidatus Nitrosopelagicus;Candidatus Nitrosopelagicus brevis
Thaumarchaeota_archaeon_MY3_MY3_GCA_000802205.2	-	-	1353260	cellular organisms;Archaea;TACK group;Thaumarchaeota;unclassified Thaumarchaeota;unclassified Thaumarchaeota (miscellaneous);Thaumarchaeota archaeon MY3
Thaumarchaeota_archaeon_SAT1_SAT1_GCA_000955905.3	-	-	1603555	cellular organisms;Archaea;TACK group;Thaumarchaeota;unclassified Thaumarchaeota;unclassified Thaumarchaeota (miscellaneous);Thaumarchaeota archaeon SAT1
archaeon_GW2011_AR10_GCA_000830275.1	1	-	1579370	cellular organisms;Archaea;unclassified Archaea;unclassified Archaea (miscellaneous);archaeon GW2011_AR10
archaeon_GW2011_AR20_GCA_000830315.1	-	-	1579378	cellular organisms;Archaea;unclassified Archaea;unclassified Archaea (miscellaneous);archaeon GW2011_AR20
halophilic_archaeon_DL31_DL31_GCA_000224475.1	1	1	756883	cellular organisms;Archaea;unclassified Archaea;unclassified Archaea (miscellaneous);halophilic archaeon DL31
Acidobacterium_capsulatum_ATCC_51196_GCA_000022565.1	-	1	33075	cellular organisms;Bacteria;Acidobacteria;Acidobacteriia;Acidobacteriales;Acidobacteriaceae;Acidobacterium;Acidobacterium capsulatum
Candidatus_Koribacter_versatilis_Ellin345_GCA_000014005.1	-	-	658062	cellular organisms;Bacteria;Acidobacteria;Acidobacteriia;Acidobacteriales;Acidobacteriaceae;Candidatus Koribacter;Candidatus Koribacter versatilis
Granulicella_mallensis_MP5ACTX8_GCA_000178955.2	-	-	940614	cellular organisms;Bacteria;Acidobacteria;Acidobacteriia;Acidobacteriales;Acidobacteriaceae;Granulicella;Granulicella mallensis
Granulicella_tundricola_MP5ACTX9_GCA_000178975.2	-	-	940615	cellular organisms;Bacteria;Acidobacteria;Acidobacteriia;Acidobacteriales;Acidobacteriaceae;Granulicella;Granulicella tundricola
Terriglobus_roseus_DSM_18391_GCA_000265425.1	-	-	392734	cellular organisms;Bacteria;Acidobacteria;Acidobacteriia;Acidobacteriales;Acidobacteriaceae;Terriglobus;Terriglobus roseus
Terriglobus_saanensis_SP1PR4_GCA_000179915.2	-	-	870903	cellular organisms;Bacteria;Acidobacteria;Acidobacteriia;Acidobacteriales;Acidobacteriaceae;Terriglobus;Terriglobus saanensis
Chloracidobacterium_thermophilum_B_GCA_000226295.1	-	1	458033	cellular organisms;Bacteria;Acidobacteria;Blastocatellia;Chloracidobacterium;Chloracidobacterium thermophilum
Candidatus_Solibacter_usitatus_Ellin6076_GCA_000014905.1	-	-	332163	cellular organisms;Bacteria;Acidobacteria;Solibacteres;Solibacterales;Solibacteraceae;Candidatus Solibacter;Candidatus Solibacter usitatus
Aquifex_aeolicus_VF5_GCA_000008625.1	-	1	63363	cellular organisms;Bacteria;Aquificae;Aquificae;Aquificales;Aquificaceae;Aquifex;Aquifex aeolicus
Hydrogenobacter_thermophilus_TK_6_GCA_000010785.1	-	1	940	cellular organisms;Bacteria;Aquificae;Aquificae;Aquificales;Aquificaceae;Hydrogenobacter;Hydrogenobacter thermophilus
Hydrogenobacter_thermophilus_TK_6_GCA_000164905.1	-	1	940	cellular organisms;Bacteria;Aquificae;Aquificae;Aquificales;Aquificaceae;Hydrogenobacter;Hydrogenobacter thermophilus
Hydrogenobaculum_3684_3684_GCA_000213785.1	-	2	547143	cellular organisms;Bacteria;Aquificae;Aquificae;Aquificales;Aquificaceae;Hydrogenobaculum;Hydrogenobaculum sp. 3684
Hydrogenobaculum_HO_HO_GCA_000341855.1	-	2	547144	cellular organisms;Bacteria;Aquificae;Aquificae;Aquificales;Aquificaceae;Hydrogenobaculum;Hydrogenobaculum sp. HO
Hydrogenobaculum_SHO_SHO_GCA_000215065.1	-	2	547145	cellular organisms;Bacteria;Aquificae;Aquificae;Aquificales;Aquificaceae;Hydrogenobaculum;Hydrogenobaculum sp. SHO
Hydrogenobaculum_SN_SN_GCA_000348765.2	-	2	547146	cellular organisms;Bacteria;Aquificae;Aquificae;Aquificales;Aquificaceae;Hydrogenobaculum;Hydrogenobaculum sp. SN
Hydrogenobaculum_Y04AAS1_Y04AAS1_GCA_000020785.1	-	-	380749	cellular organisms;Bacteria;Aquificae;Aquificae;Aquificales;Aquificaceae;Hydrogenobaculum;Hydrogenobaculum sp. Y04AAS1
Thermocrinis_albus_DSM_14484_GCA_000025605.1	-	-	136094	cellular organisms;Bacteria;Aquificae;Aquificae;Aquificales;Aquificaceae;Thermocrinis;Thermocrinis albus
Thermocrinis_ruber_DSM_23557_GCA_000512735.1	-	1	75906	cellular organisms;Bacteria;Aquificae;Aquificae;Aquificales;Aquificaceae;Thermocrinis;Thermocrinis ruber
Thermosulfidibacter_takaii_ABI70S6_GCA_001547735.1	-	1	412593	cellular organisms;Bacteria;Aquificae;Aquificae;Aquificales;Aquificales genera incertae sedis;Thermosulfidibacter;Thermosulfidibacter takaii
Persephonella_marina_EX_H1_GCA_000021565.1	1	1	309805	cellular organisms;Bacteria;Aquificae;Aquificae;Aquificales;Hydrogenothermaceae;Persephonella;Persephonella marina
Sulfurihydrogenibium_azorense_Az_Fu1_GCA_000021545.1	-	1	309806	cellular organisms;Bacteria;Aquificae;Aquificae;Aquificales;Hydrogenothermaceae;Sulfurihydrogenibium;Sulfurihydrogenibium azorense
Sulfurihydrogenibium_YO3AOP1_YO3AOP1_GCA_000020325.1	-	1	436114	cellular organisms;Bacteria;Aquificae;Aquificae;Aquificales;Hydrogenothermaceae;Sulfurihydrogenibium;Sulfurihydrogenibium sp. YO3AOP1
Desulfurobacterium_thermolithotrophum_DSM_11699_GCA_000191045.1	-	-	64160	cellular organisms;Bacteria;Aquificae;Aquificae;Desulfurobacteriales;Desulfurobacteriaceae;Desulfurobacterium;Desulfurobacterium thermolithotrophum
Thermovibrio_ammonificans_HB_1_GCA_000185805.1	-	1	228745	cellular organisms;Bacteria;Aquificae;Aquificae;Desulfurobacteriales;Desulfurobacteriaceae;Thermovibrio;Thermovibrio ammonificans
Caldisericum_exile_AZM16c01_GCA_000284335.1	-	1	693075	cellular organisms;Bacteria;Caldiserica;Caldisericia;Caldisericales;Caldisericaceae;Caldisericum;Caldisericum exile
Desulfurispirillum_indicum_S5_GCA_000177635.2	-	-	936456	cellular organisms;Bacteria;Chrysiogenetes;Chrysiogenetes;Chrysiogenales;Chrysiogenaceae;Desulfurispirillum;Desulfurispirillum indicum
Calditerrivibrio_nitroreducens_DSM_19672_GCA_000183405.1	-	-	477976	cellular organisms;Bacteria;Deferribacteres;Deferribacteres;Deferribacterales;Deferribacteraceae;Calditerrivibrio;Calditerrivibrio nitroreducens
Deferribacter_desulfuricans_SSM1_GCA_000010985.1	-	1	197162	cellular organisms;Bacteria;Deferribacteres;Deferribacteres;Deferribacterales;Deferribacteraceae;Deferribacter;Deferribacter desulfuricans
Denitrovibrio_acetiphilus_DSM_12809_GCA_000025725.1	-	-	118000	cellular organisms;Bacteria;Deferribacteres;Deferribacteres;Deferribacterales;Deferribacteraceae;Denitrovibrio;Denitrovibrio acetiphilus
Flexistipes_sinusarabici_DSM_4947_GCA_000218625.1	-	1	2352	cellular organisms;Bacteria;Deferribacteres;Deferribacteres;Deferribacterales;Deferribacteraceae;Flexistipes;Flexistipes sinusarabici
Dictyoglomus_thermophilum_H_6_12_GCA_000020965.1	-	2	14	cellular organisms;Bacteria;Dictyoglomi;Dictyoglomia;Dictyoglomales;Dictyoglomaceae;Dictyoglomus;Dictyoglomus thermophilum
Dictyoglomus_turgidum_DSM_6724_GCA_000021645.1	-	1	513050	cellular organisms;Bacteria;Dictyoglomi;Dictyoglomia;Dictyoglomales;Dictyoglomaceae;Dictyoglomus;Dictyoglomus turgidum
Elusimicrobium_minutum_Pei191_GCA_000020145.1	-	-	423605	cellular organisms;Bacteria;Elusimicrobia;Elusimicrobia;Elusimicrobiales;Elusimicrobiaceae;Elusimicrobium;Elusimicrobium minutum
Endomicrobium_proavitum_Rsa215_GCA_001027545.1	1	1	1408281	cellular organisms;Bacteria;Elusimicrobia;Endomicrobia;Endomicrobiales;Endomicrobiaceae;Endomicrobium;Endomicrobium proavitum
uncultured_Termite_group_1_bacterium_Rs_D17_GCA_000146025.1	-	1	167965	cellular organisms;Bacteria;Elusimicrobia;environmental samples;uncultured Termite group 1 bacterium
Rhodothermus_marinus_DSM_4252_GCA_000024845.1	-	3	29549	cellular organisms;Bacteria;FCB group;Bacteroidetes/Chlorobi group;Bacteroidetes;Bacteroidetes Order II. Incertae sedis;Rhodothermaceae;Rhodothermus;Rhodothermus marinus
Rhodothermus_marinus_SG0_5JP17_172_GCA_000224745.1	-	2	29549	cellular organisms;Bacteria;FCB group;Bacteroidetes/Chlorobi group;Bacteroidetes;Bacteroidetes Order II. Incertae sedis;Rhodothermaceae;Rhodothermus;Rhodothermus marinus
Salinibacter_ruber_DSM_13855_GCA_000013045.1	-	-	146919	cellular organisms;Bacteria;FCB group;Bacteroidetes/Chlorobi group;Bacteroidetes;Bacteroidetes Order II. Incertae sedis;Rhodothermaceae;Salinibacter;Salinibacter ruber
Salinibacter_ruber_M8_GCA_000090405.1	-	-	146919	cellular organisms;Bacteria;FCB group;Bacteroidetes/Chlorobi group;Bacteroidetes;Bacteroidetes Order II. Incertae sedis;Rhodothermaceae;Salinibacter;Salinibacter ruber
Bacteroides_cellulosilyticus_WH2_GCA_001318345.1	-	-	246787	cellular organisms;Bacteria;FCB group;Bacteroidetes/Chlorobi group;Bacteroidetes;Bacteroidia;Bacteroidales;Bacteroidaceae;Bacteroides;Bacteroides cellulosilyticus
Bacteroides_dorei_GCA_000738045.1	-	-	357276	cellular organisms;Bacteria;FCB group;Bacteroidetes/Chlorobi group;Bacteroidetes;Bacteroidia;Bacteroidales;Bacteroidaceae;Bacteroides;Bacteroides dorei
Bacteroides_dorei_GCA_000738065.1	-	1	357276	cellular organisms;Bacteria;FCB group;Bacteroidetes/Chlorobi group;Bacteroidetes;Bacteroidia;Bacteroidales;Bacteroidaceae;Bacteroides;Bacteroides dorei
Bacteroides_dorei_GCA_001274835.1	-	1	357276	cellular organisms;Bacteria;FCB group;Bacteroidetes/Chlorobi group;Bacteroidetes;Bacteroidia;Bacteroidales;Bacteroidaceae;Bacteroides;Bacteroides dorei
Bacteroides_fragilis_638R_GCA_000210835.1	-	-	817	cellular organisms;Bacteria;FCB group;Bacteroidetes/Chlorobi group;Bacteroidetes;Bacteroidia;Bacteroidales;Bacteroidaceae;Bacteroides;Bacteroides fragilis
Bacteroides_fragilis_BE1_GCA_001286525.1	-	-	817	cellular organisms;Bacteria;FCB group;Bacteroidetes/Chlorobi group;Bacteroidetes;Bacteroidia;Bacteroidales;Bacteroidaceae;Bacteroides;Bacteroides fragilis
Bacteroides_fragilis_BOB25_GCA_000965785.1	-	-	817	cellular organisms;Bacteria;FCB group;Bacteroidetes/Chlorobi group;Bacteroidetes;Bacteroidia;Bacteroidales;Bacteroidaceae;Bacteroides;Bacteroides fragilis
Bacteroides_fragilis_NCTC_9343_GCA_000025985.1	-	-	817	cellular organisms;Bacteria;FCB group;Bacteroidetes/Chlorobi group;Bacteroidetes;Bacteroidia;Bacteroidales;Bacteroidaceae;Bacteroides;Bacteroides fragilis
Bacteroides_fragilis_YCH46_GCA_000009925.1	-	1	817	cellular organisms;Bacteria;FCB group;Bacteroidetes/Chlorobi group;Bacteroidetes;Bacteroidia;Bacteroidales;Bacteroidaceae;Bacteroides;Bacteroides fragilis
Bacteroides_helcogenes_P_36_108_GCA_000186225.1	-	1	290053	cellular organisms;Bacteria;FCB group;Bacteroidetes/Chlorobi group;Bacteroidetes;Bacteroidia;Bacteroidales;Bacteroidaceae;Bacteroides;Bacteroides helcogenes
Bacteroides_ovatus_ATCC_8483_GCA_001314995.1	-	-	28116	cellular organisms;Bacteria;FCB group;Bacteroidetes/Chlorobi group;Bacteroidetes;Bacteroidia;Bacteroidales;Bacteroidaceae;Bacteroides;Bacteroides ovatus
Bacteroides_salanitronis_DSM_18170_GCA_000190575.1	-	-	376805	cellular organisms;Bacteria;FCB group;Bacteroidetes/Chlorobi group;Bacteroidetes;Bacteroidia;Bacteroidales;Bacteroidaceae;Bacteroides;Bacteroides salanitronis
Bacteroides_thetaiotaomicron_7330_GCA_001314975.1	-	-	818	cellular organisms;Bacteria;FCB group;Bacteroidetes/Chlorobi group;Bacteroidetes;Bacteroidia;Bacteroidales;Bacteroidaceae;Bacteroides;Bacteroides thetaiotaomicron
Bacteroides_thetaiotaomicron_VPI_5482_GCA_000011065.1	-	-	818	cellular organisms;Bacteria;FCB group;Bacteroidetes/Chlorobi group;Bacteroidetes;Bacteroidia;Bacteroidales;Bacteroidaceae;Bacteroides;Bacteroides thetaiotaomicron
Bacteroides_vulgatus_ATCC_8482_GCA_000012825.1	-	-	821	cellular organisms;Bacteria;FCB group;Bacteroidetes/Chlorobi group;Bacteroidetes;Bacteroidia;Bacteroidales;Bacteroidaceae;Bacteroides;Bacteroides vulgatus
Barnesiella_viscericola_DSM_18177_GCA_000512915.1	-	-	397865	cellular organisms;Bacteria;FCB group;Bacteroidetes/Chlorobi group;Bacteroidetes;Bacteroidia;Bacteroidales;Porphyromonadaceae;Barnesiella;Barnesiella viscericola
Fermentimonas_caenicola_GCA_000953535.1	-	-	1562970	cellular organisms;Bacteria;FCB group;Bacteroidetes/Chlorobi group;Bacteroidetes;Bacteroidia;Bacteroidales;Porphyromonadaceae;Fermentimonas;Fermentimonas caenicola
Odoribacter_splanchnicus_DSM_20712_GCA_000190535.1	-	1	28118	cellular organisms;Bacteria;FCB group;Bacteroidetes/Chlorobi group;Bacteroidetes;Bacteroidia;Bacteroidales;Porphyromonadaceae;Odoribacter;Odoribacter splanchnicus
Paludibacter_propionicigenes_WB4_GCA_000183135.1	-	-	185300	cellular organisms;Bacteria;FCB group;Bacteroidetes/Chlorobi group;Bacteroidetes;Bacteroidia;Bacteroidales;Porphyromonadaceae;Paludibacter;Paludibacter propionicigenes
Parabacteroides_distasonis_ATCC_8503_GCA_000012845.1	-	1	823	cellular organisms;Bacteria;FCB group;Bacteroidetes/Chlorobi group;Bacteroidetes;Bacteroidia;Bacteroidales;Porphyromonadaceae;Parabacteroides;Parabacteroides distasonis
Porphyromonas_asaccharolytica_DSM_20707_GCA_000212375.1	-	1	28123	cellular organisms;Bacteria;FCB group;Bacteroidetes/Chlorobi group;Bacteroidetes;Bacteroidia;Bacteroidales;Porphyromonadaceae;Porphyromonas;Porphyromonas asaccharolytica
Porphyromonas_gingivalis_381_GCA_001314265.1	-	1	837	cellular organisms;Bacteria;FCB group;Bacteroidetes/Chlorobi group;Bacteroidetes;Bacteroidia;Bacteroidales;Porphyromonadaceae;Porphyromonas;Porphyromonas gingivalis
Porphyromonas_gingivalis_A7436_GCA_001263815.1	-	1	837	cellular organisms;Bacteria;FCB group;Bacteroidetes/Chlorobi group;Bacteroidetes;Bacteroidia;Bacteroidales;Porphyromonadaceae;Porphyromonas;Porphyromonas gingivalis
Porphyromonas_gingivalis_A7A1_28_GCA_001444325.1	-	1	837	cellular organisms;Bacteria;FCB group;Bacteroidetes/Chlorobi group;Bacteroidetes;Bacteroidia;Bacteroidales;Porphyromonadaceae;Porphyromonas;Porphyromonas gingivalis
Porphyromonas_gingivalis_AJW4_GCA_001274615.1	-	-	837	cellular organisms;Bacteria;FCB group;Bacteroidetes/Chlorobi group;Bacteroidetes;Bacteroidia;Bacteroidales;Porphyromonadaceae;Porphyromonas;Porphyromonas gingivalis
Porphyromonas_gingivalis_ATCC_33277_GCA_000010505.1	-	1	837	cellular organisms;Bacteria;FCB group;Bacteroidetes/Chlorobi group;Bacteroidetes;Bacteroidia;Bacteroidales;Porphyromonadaceae;Porphyromonas;Porphyromonas gingivalis
Porphyromonas_gingivalis_TDC60_GCA_000270225.1	-	1	837	cellular organisms;Bacteria;FCB group;Bacteroidetes/Chlorobi group;Bacteroidetes;Bacteroidia;Bacteroidales;Porphyromonadaceae;Porphyromonas;Porphyromonas gingivalis
Porphyromonas_gingivalis_W83_GCA_000007585.1	-	1	837	cellular organisms;Bacteria;FCB group;Bacteroidetes/Chlorobi group;Bacteroidetes;Bacteroidia;Bacteroidales;Porphyromonadaceae;Porphyromonas;Porphyromonas gingivalis
Tannerella_forsythia_3313_GCA_001547875.1	-	1	28112	cellular organisms;Bacteria;FCB group;Bacteroidetes/Chlorobi group;Bacteroidetes;Bacteroidia;Bacteroidales;Porphyromonadaceae;Tannerella;Tannerella forsythia
Tannerella_forsythia_92A2_GCA_000238215.1	-	1	28112	cellular organisms;Bacteria;FCB group;Bacteroidetes/Chlorobi group;Bacteroidetes;Bacteroidia;Bacteroidales;Porphyromonadaceae;Tannerella;Tannerella forsythia
Tannerella_forsythia_KS16_GCA_001547855.1	-	1	28112	cellular organisms;Bacteria;FCB group;Bacteroidetes/Chlorobi group;Bacteroidetes;Bacteroidia;Bacteroidales;Porphyromonadaceae;Tannerella;Tannerella forsythia
Prevotella_dentalis_DSM_3688_GCA_000242335.3	-	1	52227	cellular organisms;Bacteria;FCB group;Bacteroidetes/Chlorobi group;Bacteroidetes;Bacteroidia;Bacteroidales;Prevotellaceae;Prevotella;Prevotella dentalis
Prevotella_denticola_F0289_GCA_000193395.1	-	-	28129	cellular organisms;Bacteria;FCB group;Bacteroidetes/Chlorobi group;Bacteroidetes;Bacteroidia;Bacteroidales;Prevotellaceae;Prevotella;Prevotella denticola
Prevotella_enoeca_F0113_GCA_001444445.1	-	-	76123	cellular organisms;Bacteria;FCB group;Bacteroidetes/Chlorobi group;Bacteroidetes;Bacteroidia;Bacteroidales;Prevotellaceae;Prevotella;Prevotella enoeca
Prevotella_fusca_JCM_17724_GCA_001262015.1	-	-	589436	cellular organisms;Bacteria;FCB group;Bacteroidetes/Chlorobi group;Bacteroidetes;Bacteroidia;Bacteroidales;Prevotellaceae;Prevotella;Prevotella fusca
Prevotella_intermedia_17_2_GCA_001548195.1	-	-	28131	cellular organisms;Bacteria;FCB group;Bacteroidetes/Chlorobi group;Bacteroidetes;Bacteroidia;Bacteroidales;Prevotellaceae;Prevotella;Prevotella intermedia
Prevotella_intermedia_17_GCA_000261025.1	-	-	28131	cellular organisms;Bacteria;FCB group;Bacteroidetes/Chlorobi group;Bacteroidetes;Bacteroidia;Bacteroidales;Prevotellaceae;Prevotella;Prevotella intermedia
Prevotella_melaninogenica_ATCC_25845_GCA_000144405.1	-	-	28132	cellular organisms;Bacteria;FCB group;Bacteroidetes/Chlorobi group;Bacteroidetes;Bacteroidia;Bacteroidales;Prevotellaceae;Prevotella;Prevotella melaninogenica
Prevotella_ruminicola_23_GCA_000025925.1	-	-	839	cellular organisms;Bacteria;FCB group;Bacteroidetes/Chlorobi group;Bacteroidetes;Bacteroidia;Bacteroidales;Prevotellaceae;Prevotella;Prevotella ruminicola
Prevotella_oral_taxon_299_F0039_GCA_000163055.2	-	-	652716	cellular organisms;Bacteria;FCB group;Bacteroidetes/Chlorobi group;Bacteroidetes;Bacteroidia;Bacteroidales;Prevotellaceae;Prevotella;Prevotella sp. oral taxon 299
Draconibacterium_orientale_FH5_GCA_000626635.1	-	-	1168034	cellular organisms;Bacteria;FCB group;Bacteroidetes/Chlorobi group;Bacteroidetes;Bacteroidia;Bacteroidales;Prolixibacteraceae;Draconibacterium;Draconibacterium orientale
Alistipes_finegoldii_DSM_17242_GCA_000265365.1	-	-	214856	cellular organisms;Bacteria;FCB group;Bacteroidetes/Chlorobi group;Bacteroidetes;Bacteroidia;Bacteroidales;Rikenellaceae;Alistipes;Alistipes finegoldii
Mucinivorans_hirudinis_GCA_000723505.1	-	-	1433126	cellular organisms;Bacteria;FCB group;Bacteroidetes/Chlorobi group;Bacteroidetes;Bacteroidia;Bacteroidales;Rikenellaceae;Mucinivorans;Mucinivorans hirudinis
Candidatus_Azobacteroides_pseudotrichonymphae_CFP2_GCA_000010645.1	-	-	511435	cellular organisms;Bacteria;FCB group;Bacteroidetes/Chlorobi group;Bacteroidetes;Bacteroidia;Bacteroidales;unclassified Bacteroidales;Candidatus Azobacteroides;Candidatus Azobacteroides pseudotrichonymphae
Bacteroidales_bacterium_CF_CF_GCA_000473305.1	-	-	1400053	cellular organisms;Bacteria;FCB group;Bacteroidetes/Chlorobi group;Bacteroidetes;Bacteroidia;Bacteroidales;unclassified Bacteroidales;unclassified Bacteroidales (miscellaneous);Bacteroidales bacterium CF
Candidatus_Amoebophilus_asiaticus_5a2_GCA_000020565.1	-	-	281120	cellular organisms;Bacteria;FCB group;Bacteroidetes/Chlorobi group;Bacteroidetes;Cytophagia;Cytophagales;Amoebophilaceae;Candidatus Amoebophilus;Candidatus Amoebophilus asiaticus
Cardinium_endosymbiont_cEper1_of_Encarsia_pergandiella_GCA_000304455.1	-	-	249402	cellular organisms;Bacteria;FCB group;Bacteroidetes/Chlorobi group;Bacteroidetes;Cytophagia;Cytophagales;Amoebophilaceae;Candidatus Cardinium;Cardinium endosymbiont of Encarsia pergandiella
Algoriphagus_machipongonensis_PR1_GCA_000166275.1	-	-	388413	cellular organisms;Bacteria;FCB group;Bacteroidetes/Chlorobi group;Bacteroidetes;Cytophagia;Cytophagales;Cyclobacteriaceae;Algoriphagus;Algoriphagus machipongonensis
Belliella_baltica_DSM_15883_GCA_000265405.1	-	-	232259	cellular organisms;Bacteria;FCB group;Bacteroidetes/Chlorobi group;Bacteroidetes;Cytophagia;Cytophagales;Cyclobacteriaceae;Belliella;Belliella baltica
Cyclobacterium_amurskyense_KCTC_12363_GCA_001050135.1	-	-	320787	cellular organisms;Bacteria;FCB group;Bacteroidetes/Chlorobi group;Bacteroidetes;Cytophagia;Cytophagales;Cyclobacteriaceae;Cyclobacterium;Cyclobacterium amurskyense
Cyclobacterium_marinum_DSM_745_GCA_000222485.1	-	-	104	cellular organisms;Bacteria;FCB group;Bacteroidetes/Chlorobi group;Bacteroidetes;Cytophagia;Cytophagales;Cyclobacteriaceae;Cyclobacterium;Cyclobacterium marinum
Echinicola_vietnamensis_DSM_17526_GCA_000325705.1	-	-	390884	cellular organisms;Bacteria;FCB group;Bacteroidetes/Chlorobi group;Bacteroidetes;Cytophagia;Cytophagales;Cyclobacteriaceae;Echinicola;Echinicola vietnamensis
Cytophaga_hutchinsonii_ATCC_33406_GCA_000014145.1	-	-	985	cellular organisms;Bacteria;FCB group;Bacteroidetes/Chlorobi group;Bacteroidetes;Cytophagia;Cytophagales;Cytophagaceae;Cytophaga;Cytophaga hutchinsonii
Dyadobacter_fermentans_DSM_18053_GCA_000023125.1	-	-	94254	cellular organisms;Bacteria;FCB group;Bacteroidetes/Chlorobi group;Bacteroidetes;Cytophagia;Cytophagales;Cytophagaceae;Dyadobacter;Dyadobacter fermentans
Emticicia_oligotrophica_DSM_17448_GCA_000263195.1	-	-	312279	cellular organisms;Bacteria;FCB group;Bacteroidetes/Chlorobi group;Bacteroidetes;Cytophagia;Cytophagales;Cytophagaceae;Emticicia;Emticicia oligotrophica
Flexibacter_litoralis_DSM_6794_GCA_000265505.1	-	-	999	cellular organisms;Bacteria;FCB group;Bacteroidetes/Chlorobi group;Bacteroidetes;Cytophagia;Cytophagales;Cytophagaceae;Flexibacter;Flexibacter litoralis
Hymenobacter_APR13_APR13_GCA_000737515.1	-	-	1356852	cellular organisms;Bacteria;FCB group;Bacteroidetes/Chlorobi group;Bacteroidetes;Cytophagia;Cytophagales;Cytophagaceae;Hymenobacter;Hymenobacter sp. APR13
Hymenobacter_DG25A_DG25A_GCA_001280305.1	-	-	1385663	cellular organisms;Bacteria;FCB group;Bacteroidetes/Chlorobi group;Bacteroidetes;Cytophagia;Cytophagales;Cytophagaceae;Hymenobacter;Hymenobacter sp. DG25A
Hymenobacter_DG25B_DG25B_GCA_000801315.1	-	-	1385664	cellular organisms;Bacteria;FCB group;Bacteroidetes/Chlorobi group;Bacteroidetes;Cytophagia;Cytophagales;Cytophagaceae;Hymenobacter;Hymenobacter sp. DG25B
Hymenobacter_DG5B_DG5B_GCA_001507645.1	-	-	1411621	cellular organisms;Bacteria;FCB group;Bacteroidetes/Chlorobi group;Bacteroidetes;Cytophagia;Cytophagales;Cytophagaceae;Hymenobacter;Hymenobacter sp. DG5B
Hymenobacter_PAMC26628_PAMC26628_GCA_001562275.1	-	-	1484118	cellular organisms;Bacteria;FCB group;Bacteroidetes/Chlorobi group;Bacteroidetes;Cytophagia;Cytophagales;Cytophagaceae;Hymenobacter;Hymenobacter sp. PAMC 26628
Hymenobacter_swuensis_DY53_GCA_000576555.1	-	-	1446467	cellular organisms;Bacteria;FCB group;Bacteroidetes/Chlorobi group;Bacteroidetes;Cytophagia;Cytophagales;Cytophagaceae;Hymenobacter;Hymenobacter swuensis
Leadbetterella_byssophila_DSM_17132_GCA_000166395.1	-	-	316068	cellular organisms;Bacteria;FCB group;Bacteroidetes/Chlorobi group;Bacteroidetes;Cytophagia;Cytophagales;Cytophagaceae;Leadbetterella;Leadbetterella byssophila
Pontibacter_korlensis_X14_1T_GCA_000973725.1	-	-	400092	cellular organisms;Bacteria;FCB group;Bacteroidetes/Chlorobi group;Bacteroidetes;Cytophagia;Cytophagales;Cytophagaceae;Pontibacter;Pontibacter korlensis
Rufibacter_DG15C_DG15C_GCA_001577755.1	-	-	1379909	cellular organisms;Bacteria;FCB group;Bacteroidetes/Chlorobi group;Bacteroidetes;Cytophagia;Cytophagales;Cytophagaceae;Rufibacter;Rufibacter sp. DG15C
Rufibacter_DG31D_DG31D_GCA_001078055.1	-	-	1379910	cellular organisms;Bacteria;FCB group;Bacteroidetes/Chlorobi group;Bacteroidetes;Cytophagia;Cytophagales;Cytophagaceae;Rufibacter;Rufibacter sp. DG31D
Rufibacter_tibetensis_1351_GCA_001310085.1	-	-	512763	cellular organisms;Bacteria;FCB group;Bacteroidetes/Chlorobi group;Bacteroidetes;Cytophagia;Cytophagales;Cytophagaceae;Rufibacter;Rufibacter tibetensis
Runella_slithyformis_DSM_19594_GCA_000218895.1	-	1	106	cellular organisms;Bacteria;FCB group;Bacteroidetes/Chlorobi group;Bacteroidetes;Cytophagia;Cytophagales;Cytophagaceae;Runella;Runella slithyformis
Spirosoma_linguale_DSM_74_GCA_000024525.1	-	1	108	cellular organisms;Bacteria;FCB group;Bacteroidetes/Chlorobi group;Bacteroidetes;Cytophagia;Cytophagales;Cytophagaceae;Spirosoma;Spirosoma linguale
Spirosoma_radiotolerans_DG5A_GCA_000974425.1	-	1	1379870	cellular organisms;Bacteria;FCB group;Bacteroidetes/Chlorobi group;Bacteroidetes;Cytophagia;Cytophagales;Cytophagaceae;Spirosoma;Spirosoma radiotolerans
Marivirga_tractuosa_DSM_4126_GCA_000183425.1	-	-	1006	cellular organisms;Bacteria;FCB group;Bacteroidetes/Chlorobi group;Bacteroidetes;Cytophagia;Cytophagales;Flammeovirgaceae;Marivirga;Marivirga tractuosa
Flammeovirgaceae_bacterium_311_311_GCA_000597885.1	-	-	1257021	cellular organisms;Bacteria;FCB group;Bacteroidetes/Chlorobi group;Bacteroidetes;Cytophagia;Cytophagales;Flammeovirgaceae;unclassified Flammeovirgaceae;Flammeovirgaceae bacterium 311
Blattabacterium_Cryptocercus_punctulatus_Cpu_GCA_000236405.1	-	-	164514	cellular organisms;Bacteria;FCB group;Bacteroidetes/Chlorobi group;Bacteroidetes;Flavobacteriia;Flavobacteriales;Blattabacteriaceae;Blattabacterium;Blattabacterium punctulatus
Blattabacterium_Blaberus_giganteus_BGIGA_GCA_000262715.1	-	-	1186051	cellular organisms;Bacteria;FCB group;Bacteroidetes/Chlorobi group;Bacteroidetes;Flavobacteriia;Flavobacteriales;Blattabacteriaceae;Blattabacterium;Blattabacterium sp. (Blaberus giganteus)
Blattabacterium_Blatta_orientalis_Tarazona_GCA_000334405.1	-	-	367806	cellular organisms;Bacteria;FCB group;Bacteroidetes/Chlorobi group;Bacteroidetes;Flavobacteriia;Flavobacteriales;Blattabacteriaceae;Blattabacterium;Blattabacterium sp. (Blatta orientalis)
Blattabacterium_Blattella_germanica_Bge_GCA_000022605.2	-	-	624186	cellular organisms;Bacteria;FCB group;Bacteroidetes/Chlorobi group;Bacteroidetes;Flavobacteriia;Flavobacteriales;Blattabacteriaceae;Blattabacterium;Blattabacterium sp. (Blattella germanica)
Blattabacterium_Mastotermes_darwiniensis_MADAR_GCA_000233435.1	-	-	39768	cellular organisms;Bacteria;FCB group;Bacteroidetes/Chlorobi group;Bacteroidetes;Flavobacteriia;Flavobacteriales;Blattabacteriaceae;Blattabacterium;Blattabacterium sp. (Mastotermes darwiniensis)
Blattabacterium_Nauphoeta_cinerea_GCA_000471965.1	-	-	1316444	cellular organisms;Bacteria;FCB group;Bacteroidetes/Chlorobi group;Bacteroidetes;Flavobacteriia;Flavobacteriales;Blattabacteriaceae;Blattabacterium;Blattabacterium sp. (Nauphoeta cinerea)
Blattabacterium_Panesthia_angustipennis_spadica_BPAA_GCA_000348805.1	-	-	340044	cellular organisms;Bacteria;FCB group;Bacteroidetes/Chlorobi group;Bacteroidetes;Flavobacteriia;Flavobacteriales;Blattabacteriaceae;Blattabacterium;Blattabacterium sp. (Panesthia angustipennis spadica)
Blattabacterium_Periplaneta_americana_BPLAN_GCA_000093165.1	-	-	367488	cellular organisms;Bacteria;FCB group;Bacteroidetes/Chlorobi group;Bacteroidetes;Flavobacteriia;Flavobacteriales;Blattabacteriaceae;Blattabacterium;Blattabacterium sp. (Periplaneta americana)
Fluviicola_taffensis_DSM_16823_GCA_000194605.1	-	-	191579	cellular organisms;Bacteria;FCB group;Bacteroidetes/Chlorobi group;Bacteroidetes;Flavobacteriia;Flavobacteriales;Cryomorphaceae;Fluviicola;Fluviicola taffensis
Owenweeksia_hongkongensis_DSM_17368_GCA_000236705.1	-	-	253245	cellular organisms;Bacteria;FCB group;Bacteroidetes/Chlorobi group;Bacteroidetes;Flavobacteriia;Flavobacteriales;Cryomorphaceae;Owenweeksia;Owenweeksia hongkongensis
Aequorivita_sublithincola_DSM_14238_GCA_000265385.1	-	-	101385	cellular organisms;Bacteria;FCB group;Bacteroidetes/Chlorobi group;Bacteroidetes;Flavobacteriia;Flavobacteriales;Flavobacteriaceae;Aequorivita;Aequorivita sublithincola
Algibacter_HZ22_HZ_22_GCA_001310225.1	-	-	1736674	cellular organisms;Bacteria;FCB group;Bacteroidetes/Chlorobi group;Bacteroidetes;Flavobacteriia;Flavobacteriales;Flavobacteriaceae;Algibacter;Algibacter sp. HZ22
Capnocytophaga_canimorsus_Cc5_GCA_000220625.1	-	-	28188	cellular organisms;Bacteria;FCB group;Bacteroidetes/Chlorobi group;Bacteroidetes;Flavobacteriia;Flavobacteriales;Flavobacteriaceae;Capnocytophaga;Capnocytophaga canimorsus
Capnocytophaga_haemolytica_CCUG_32990_GCA_001553545.1	-	-	45243	cellular organisms;Bacteria;FCB group;Bacteroidetes/Chlorobi group;Bacteroidetes;Flavobacteriia;Flavobacteriales;Flavobacteriaceae;Capnocytophaga;Capnocytophaga haemolytica
Capnocytophaga_ochracea_DSM_7271_GCA_000023285.1	-	-	1018	cellular organisms;Bacteria;FCB group;Bacteroidetes/Chlorobi group;Bacteroidetes;Flavobacteriia;Flavobacteriales;Flavobacteriaceae;Capnocytophaga;Capnocytophaga ochracea
Capnocytophaga_oral_taxon_323_F0383_GCA_001278825.1	-	-	1705617	cellular organisms;Bacteria;FCB group;Bacteroidetes/Chlorobi group;Bacteroidetes;Flavobacteriia;Flavobacteriales;Flavobacteriaceae;Capnocytophaga;Capnocytophaga sp. oral taxon 323
Cellulophaga_algicola_DSM_14237_GCA_000186265.1	-	-	59600	cellular organisms;Bacteria;FCB group;Bacteroidetes/Chlorobi group;Bacteroidetes;Flavobacteriia;Flavobacteriales;Flavobacteriaceae;Cellulophaga;Cellulophaga algicola
Cellulophaga_baltica_18_GCA_000468615.2	-	-	76594	cellular organisms;Bacteria;FCB group;Bacteroidetes/Chlorobi group;Bacteroidetes;Flavobacteriia;Flavobacteriales;Flavobacteriaceae;Cellulophaga;Cellulophaga baltica
Cellulophaga_baltica_NN016038_GCA_000477035.2	-	-	76594	cellular organisms;Bacteria;FCB group;Bacteroidetes/Chlorobi group;Bacteroidetes;Flavobacteriia;Flavobacteriales;Flavobacteriaceae;Cellulophaga;Cellulophaga baltica
Cellulophaga_lytica_DSM_7489_GCA_000190595.1	-	-	979	cellular organisms;Bacteria;FCB group;Bacteroidetes/Chlorobi group;Bacteroidetes;Flavobacteriia;Flavobacteriales;Flavobacteriaceae;Cellulophaga;Cellulophaga lytica
Cellulophaga_lytica_HI1_GCA_000750195.1	-	-	979	cellular organisms;Bacteria;FCB group;Bacteroidetes/Chlorobi group;Bacteroidetes;Flavobacteriia;Flavobacteriales;Flavobacteriaceae;Cellulophaga;Cellulophaga lytica
Chryseobacterium_gallinarum_DSM_27622_GCA_001021975.1	-	-	1324352	cellular organisms;Bacteria;FCB group;Bacteroidetes/Chlorobi group;Bacteroidetes;Flavobacteriia;Flavobacteriales;Flavobacteriaceae;Chryseobacterium;Chryseobacterium gallinarum
Chryseobacterium_IHB_B_17019_IHB_B_17019_GCA_001456155.1	-	-	1721091	cellular organisms;Bacteria;FCB group;Bacteroidetes/Chlorobi group;Bacteroidetes;Flavobacteriia;Flavobacteriales;Flavobacteriaceae;Chryseobacterium;Chryseobacterium sp. IHB B 17019
Chryseobacterium_StRB126_StRB126_GCA_000829375.1	-	-	878220	cellular organisms;Bacteria;FCB group;Bacteroidetes/Chlorobi group;Bacteroidetes;Flavobacteriia;Flavobacteriales;Flavobacteriaceae;Chryseobacterium;Chryseobacterium sp. StRB126
Croceibacter_atlanticus_HTCC2559_GCA_000196315.1	-	-	313588	cellular organisms;Bacteria;FCB group;Bacteroidetes/Chlorobi group;Bacteroidetes;Flavobacteriia;Flavobacteriales;Flavobacteriaceae;Croceibacter;Croceibacter atlanticus
Dokdonia_4H_3_7_5_4H_3_7_5_GCA_000212355.1	-	-	983548	cellular organisms;Bacteria;FCB group;Bacteroidetes/Chlorobi group;Bacteroidetes;Flavobacteriia;Flavobacteriales;Flavobacteriaceae;Dokdonia;Dokdonia sp. 4H-3-7-5
Dokdonia_MED134_MED134_GCA_000152925.3	-	-	313590	cellular organisms;Bacteria;FCB group;Bacteroidetes/Chlorobi group;Bacteroidetes;Flavobacteriia;Flavobacteriales;Flavobacteriaceae;Dokdonia;Dokdonia sp. MED134
Elizabethkingia_anophelis_NUHP1_GCA_000495935.2	-	-	1117645	cellular organisms;Bacteria;FCB group;Bacteroidetes/Chlorobi group;Bacteroidetes;Flavobacteriia;Flavobacteriales;Flavobacteriaceae;Elizabethkingia;Elizabethkingia anophelis
Elizabethkingia_meningoseptica_FMS_007_GCA_001011675.1	-	-	238	cellular organisms;Bacteria;FCB group;Bacteroidetes/Chlorobi group;Bacteroidetes;Flavobacteriia;Flavobacteriales;Flavobacteriaceae;Elizabethkingia;Elizabethkingia meningoseptica
Elizabethkingia_BM10_BM10_GCA_000955665.1	-	-	722877	cellular organisms;Bacteria;FCB group;Bacteroidetes/Chlorobi group;Bacteroidetes;Flavobacteriia;Flavobacteriales;Flavobacteriaceae;Elizabethkingia;Elizabethkingia sp. BM10
Flavobacterium_branchiophilum_FL_15_GCA_000253275.1	-	-	55197	cellular organisms;Bacteria;FCB group;Bacteroidetes/Chlorobi group;Bacteroidetes;Flavobacteriia;Flavobacteriales;Flavobacteriaceae;Flavobacterium;Flavobacterium branchiophilum
Flavobacterium_columnare_94_081_GCA_001534645.1	-	-	996	cellular organisms;Bacteria;FCB group;Bacteroidetes/Chlorobi group;Bacteroidetes;Flavobacteriia;Flavobacteriales;Flavobacteriaceae;Flavobacterium;Flavobacterium columnare
Flavobacterium_columnare_ATCC_49512_GCA_000240075.2	-	-	996	cellular organisms;Bacteria;FCB group;Bacteroidetes/Chlorobi group;Bacteroidetes;Flavobacteriia;Flavobacteriales;Flavobacteriaceae;Flavobacterium;Flavobacterium columnare
Flavobacterium_indicum_GPTSA100_9_DSM_17447_GCA_000455605.1	-	-	312277	cellular organisms;Bacteria;FCB group;Bacteroidetes/Chlorobi group;Bacteroidetes;Flavobacteriia;Flavobacteriales;Flavobacteriaceae;Flavobacterium;Flavobacterium indicum
Flavobacterium_johnsoniae_UW101_GCA_000016645.1	-	-	986	cellular organisms;Bacteria;FCB group;Bacteroidetes/Chlorobi group;Bacteroidetes;Flavobacteriia;Flavobacteriales;Flavobacteriaceae;Flavobacterium;Flavobacterium johnsoniae
Flavobacterium_psychrophilum_4_GCA_000971785.1	-	-	96345	cellular organisms;Bacteria;FCB group;Bacteroidetes/Chlorobi group;Bacteroidetes;Flavobacteriia;Flavobacteriales;Flavobacteriaceae;Flavobacterium;Flavobacterium psychrophilum
Flavobacterium_psychrophilum_950106_1_1_GCA_000767095.1	-	-	96345	cellular organisms;Bacteria;FCB group;Bacteroidetes/Chlorobi group;Bacteroidetes;Flavobacteriia;Flavobacteriales;Flavobacteriaceae;Flavobacterium;Flavobacterium psychrophilum
Flavobacterium_psychrophilum_CSF259_93_GCA_000739395.1	-	-	96345	cellular organisms;Bacteria;FCB group;Bacteroidetes/Chlorobi group;Bacteroidetes;Flavobacteriia;Flavobacteriales;Flavobacteriaceae;Flavobacterium;Flavobacterium psychrophilum
Flavobacterium_psychrophilum_FPG101_GCA_000754365.1	-	-	96345	cellular organisms;Bacteria;FCB group;Bacteroidetes/Chlorobi group;Bacteroidetes;Flavobacteriia;Flavobacteriales;Flavobacteriaceae;Flavobacterium;Flavobacterium psychrophilum
Flavobacterium_psychrophilum_FPG3_GCA_000754405.1	-	-	96345	cellular organisms;Bacteria;FCB group;Bacteroidetes/Chlorobi group;Bacteroidetes;Flavobacteriia;Flavobacteriales;Flavobacteriaceae;Flavobacterium;Flavobacterium psychrophilum
Flavobacterium_psychrophilum_JIP02_86_GCA_000064305.2	-	-	96345	cellular organisms;Bacteria;FCB group;Bacteroidetes/Chlorobi group;Bacteroidetes;Flavobacteriia;Flavobacteriales;Flavobacteriaceae;Flavobacterium;Flavobacterium psychrophilum
Flavobacterium_psychrophilum_V3_5_GCA_000831225.1	-	-	96345	cellular organisms;Bacteria;FCB group;Bacteroidetes/Chlorobi group;Bacteroidetes;Flavobacteriia;Flavobacteriales;Flavobacteriaceae;Flavobacterium;Flavobacterium psychrophilum
Flavobacterium_psychrophilum_V4_24_GCA_000831185.1	-	-	96345	cellular organisms;Bacteria;FCB group;Bacteroidetes/Chlorobi group;Bacteroidetes;Flavobacteriia;Flavobacteriales;Flavobacteriaceae;Flavobacterium;Flavobacterium psychrophilum
Flavobacterium_psychrophilum_Z2_GCA_001431805.1	-	-	96345	cellular organisms;Bacteria;FCB group;Bacteroidetes/Chlorobi group;Bacteroidetes;Flavobacteriia;Flavobacteriales;Flavobacteriaceae;Flavobacterium;Flavobacterium psychrophilum
Flavobacterium_psychrophilum_v4_33_GCA_000831205.1	-	-	96345	cellular organisms;Bacteria;FCB group;Bacteroidetes/Chlorobi group;Bacteroidetes;Flavobacteriia;Flavobacteriales;Flavobacteriaceae;Flavobacterium;Flavobacterium psychrophilum
Gramella_forsetii_KT0803_GCA_000060345.1	-	-	411153	cellular organisms;Bacteria;FCB group;Bacteroidetes/Chlorobi group;Bacteroidetes;Flavobacteriia;Flavobacteriales;Flavobacteriaceae;Gramella;Gramella forsetii
Lacinutrix_5H_3_7_4_5H_3_7_4_GCA_000211855.3	-	-	983544	cellular organisms;Bacteria;FCB group;Bacteroidetes/Chlorobi group;Bacteroidetes;Flavobacteriia;Flavobacteriales;Flavobacteriaceae;Lacinutrix;Lacinutrix sp. 5H-3-7-4
Lutibacter_LP1_LP1_GCA_001543325.1	-	-	1622118	cellular organisms;Bacteria;FCB group;Bacteroidetes/Chlorobi group;Bacteroidetes;Flavobacteriia;Flavobacteriales;Flavobacteriaceae;Lutibacter;Lutibacter sp. LP1
Maribacter_HTCC2170_HTCC2170_GCA_000153165.2	-	-	313603	cellular organisms;Bacteria;FCB group;Bacteroidetes/Chlorobi group;Bacteroidetes;Flavobacteriia;Flavobacteriales;Flavobacteriaceae;Maribacter;Maribacter sp. HTCC2170
Muricauda_lutaonensis_CC_HSB_11_GCA_000963865.1	-	-	516051	cellular organisms;Bacteria;FCB group;Bacteroidetes/Chlorobi group;Bacteroidetes;Flavobacteriia;Flavobacteriales;Flavobacteriaceae;Muricauda;Muricauda lutaonensis
Muricauda_ruestringensis_DSM_13258_GCA_000224085.1	-	-	111501	cellular organisms;Bacteria;FCB group;Bacteroidetes/Chlorobi group;Bacteroidetes;Flavobacteriia;Flavobacteriales;Flavobacteriaceae;Muricauda;Muricauda ruestringensis
Myroides_odoratimimus_PR63039_GCA_001481655.1	-	1	76832	cellular organisms;Bacteria;FCB group;Bacteroidetes/Chlorobi group;Bacteroidetes;Flavobacteriia;Flavobacteriales;Flavobacteriaceae;Myroides;Myroides odoratimimus
Myroides_profundi_D25_GCA_000833025.1	-	-	480520	cellular organisms;Bacteria;FCB group;Bacteroidetes/Chlorobi group;Bacteroidetes;Flavobacteriia;Flavobacteriales;Flavobacteriaceae;Myroides;Myroides profundi
Myroides_A21_A21_GCA_000807225.1	-	-	1583100	cellular organisms;Bacteria;FCB group;Bacteroidetes/Chlorobi group;Bacteroidetes;Flavobacteriia;Flavobacteriales;Flavobacteriaceae;Myroides;Myroides sp. A21
Nonlabens_dokdonensis_DSW_6_GCA_000332115.1	-	-	328515	cellular organisms;Bacteria;FCB group;Bacteroidetes/Chlorobi group;Bacteroidetes;Flavobacteriia;Flavobacteriales;Flavobacteriaceae;Nonlabens;Nonlabens dokdonensis
Nonlabens_MIC269_MIC269_GCA_001430865.1	-	-	1476901	cellular organisms;Bacteria;FCB group;Bacteroidetes/Chlorobi group;Bacteroidetes;Flavobacteriia;Flavobacteriales;Flavobacteriaceae;Nonlabens;Nonlabens sp. MIC269
Ornithobacterium_rhinotracheale_DSM_15997_GCA_000265465.1	-	-	28251	cellular organisms;Bacteria;FCB group;Bacteroidetes/Chlorobi group;Bacteroidetes;Flavobacteriia;Flavobacteriales;Flavobacteriaceae;Ornithobacterium;Ornithobacterium rhinotracheale
Ornithobacterium_rhinotracheale_ORT_UMN_88_GCA_000756505.1	-	-	28251	cellular organisms;Bacteria;FCB group;Bacteroidetes/Chlorobi group;Bacteroidetes;Flavobacteriia;Flavobacteriales;Flavobacteriaceae;Ornithobacterium;Ornithobacterium rhinotracheale
Polaribacter_MED152_MED152_GCA_000152945.2	-	-	313598	cellular organisms;Bacteria;FCB group;Bacteroidetes/Chlorobi group;Bacteroidetes;Flavobacteriia;Flavobacteriales;Flavobacteriaceae;Polaribacter;Polaribacter sp. MED152
Psychroflexus_torquis_ATCC_700755_GCA_000153485.2	-	-	57029	cellular organisms;Bacteria;FCB group;Bacteroidetes/Chlorobi group;Bacteroidetes;Flavobacteriia;Flavobacteriales;Flavobacteriaceae;Psychroflexus;Psychroflexus torquis
Riemerella_anatipestifer_153_GCA_001051115.1	-	-	34085	cellular organisms;Bacteria;FCB group;Bacteroidetes/Chlorobi group;Bacteroidetes;Flavobacteriia;Flavobacteriales;Flavobacteriaceae;Riemerella;Riemerella anatipestifer
Riemerella_anatipestifer_17_GCA_001051075.1	-	-	34085	cellular organisms;Bacteria;FCB group;Bacteroidetes/Chlorobi group;Bacteroidetes;Flavobacteriia;Flavobacteriales;Flavobacteriaceae;Riemerella;Riemerella anatipestifer
Riemerella_anatipestifer_ATCC_11845_DSM_15868_GCA_000183155.1	-	-	34085	cellular organisms;Bacteria;FCB group;Bacteroidetes/Chlorobi group;Bacteroidetes;Flavobacteriia;Flavobacteriales;Flavobacteriaceae;Riemerella;Riemerella anatipestifer
Riemerella_anatipestifer_ATCC_11845_DSM_15868_GCA_000252855.1	-	-	34085	cellular organisms;Bacteria;FCB group;Bacteroidetes/Chlorobi group;Bacteroidetes;Flavobacteriia;Flavobacteriales;Flavobacteriaceae;Riemerella;Riemerella anatipestifer
Riemerella_anatipestifer_CH3_GCA_000734055.1	-	-	34085	cellular organisms;Bacteria;FCB group;Bacteroidetes/Chlorobi group;Bacteroidetes;Flavobacteriia;Flavobacteriales;Flavobacteriaceae;Riemerella;Riemerella anatipestifer
Riemerella_anatipestifer_RA_CH_1_GCA_000295655.1	-	-	34085	cellular organisms;Bacteria;FCB group;Bacteroidetes/Chlorobi group;Bacteroidetes;Flavobacteriia;Flavobacteriales;Flavobacteriaceae;Riemerella;Riemerella anatipestifer
Riemerella_anatipestifer_RA_CH_2_GCA_000331695.1	-	-	34085	cellular organisms;Bacteria;FCB group;Bacteroidetes/Chlorobi group;Bacteroidetes;Flavobacteriia;Flavobacteriales;Flavobacteriaceae;Riemerella;Riemerella anatipestifer
Riemerella_anatipestifer_RA_GD_GCA_000191565.1	-	-	34085	cellular organisms;Bacteria;FCB group;Bacteroidetes/Chlorobi group;Bacteroidetes;Flavobacteriia;Flavobacteriales;Flavobacteriaceae;Riemerella;Riemerella anatipestifer
Riemerella_anatipestifer_Yb2_GCA_001077795.1	-	-	34085	cellular organisms;Bacteria;FCB group;Bacteroidetes/Chlorobi group;Bacteroidetes;Flavobacteriia;Flavobacteriales;Flavobacteriaceae;Riemerella;Riemerella anatipestifer
Robiginitalea_biformata_HTCC2501_GCA_000024125.1	-	-	252307	cellular organisms;Bacteria;FCB group;Bacteroidetes/Chlorobi group;Bacteroidetes;Flavobacteriia;Flavobacteriales;Flavobacteriaceae;Robiginitalea;Robiginitalea biformata
Sediminicola_YIK13_YIK13_GCA_001430825.1	-	-	1453352	cellular organisms;Bacteria;FCB group;Bacteroidetes/Chlorobi group;Bacteroidetes;Flavobacteriia;Flavobacteriales;Flavobacteriaceae;Sediminicola;Sediminicola sp. YIK13
Siansivirga_zeaxanthinifaciens_CC_SAMT_1_GCA_000941055.1	-	-	762954	cellular organisms;Bacteria;FCB group;Bacteroidetes/Chlorobi group;Bacteroidetes;Flavobacteriia;Flavobacteriales;Flavobacteriaceae;Siansivirga;Siansivirga zeaxanthinifaciens
Tenacibaculum_dicentrarchi_AY7486TD_GCA_001483385.1	-	-	669041	cellular organisms;Bacteria;FCB group;Bacteroidetes/Chlorobi group;Bacteroidetes;Flavobacteriia;Flavobacteriales;Flavobacteriaceae;Tenacibaculum;Tenacibaculum dicentrarchi
Weeksella_virosa_DSM_16922_GCA_000189415.1	-	-	1014	cellular organisms;Bacteria;FCB group;Bacteroidetes/Chlorobi group;Bacteroidetes;Flavobacteriia;Flavobacteriales;Flavobacteriaceae;Weeksella;Weeksella virosa
Winogradskyella_PG_2_PG_2_GCA_000828715.1	-	-	754409	cellular organisms;Bacteria;FCB group;Bacteroidetes/Chlorobi group;Bacteroidetes;Flavobacteriia;Flavobacteriales;Flavobacteriaceae;Winogradskyella;Winogradskyella sp. PG-2
Zobellia_galactanivorans_DsiJT_GCA_000973105.1	-	-	63186	cellular organisms;Bacteria;FCB group;Bacteroidetes/Chlorobi group;Bacteroidetes;Flavobacteriia;Flavobacteriales;Flavobacteriaceae;Zobellia;Zobellia galactanivorans
Zunongwangia_profunda_SM_A87_GCA_000023465.1	-	1	398743	cellular organisms;Bacteria;FCB group;Bacteroidetes/Chlorobi group;Bacteroidetes;Flavobacteriia;Flavobacteriales;Flavobacteriaceae;Zunongwangia;Zunongwangia profunda
Flavobacteriaceae_bacterium_3519_10_3519_10_GCA_000023725.1	-	-	531844	cellular organisms;Bacteria;FCB group;Bacteroidetes/Chlorobi group;Bacteroidetes;Flavobacteriia;Flavobacteriales;Flavobacteriaceae;unclassified Flavobacteriaceae;Flavobacteriaceae bacterium 3519-10
Candidatus_Sulcia_muelleri_BGSS_GCA_000754305.1	-	-	336810	cellular organisms;Bacteria;FCB group;Bacteroidetes/Chlorobi group;Bacteroidetes;Flavobacteriia;Flavobacteriales;unclassified Flavobacteriales;Candidatus Sulcia;Candidatus Sulcia muelleri
Candidatus_Sulcia_muelleri_CARI_GCA_000147035.1	-	-	336810	cellular organisms;Bacteria;FCB group;Bacteroidetes/Chlorobi group;Bacteroidetes;Flavobacteriia;Flavobacteriales;unclassified Flavobacteriales;Candidatus Sulcia;Candidatus Sulcia muelleri
Candidatus_Sulcia_muelleri_DMIN_GCA_000025785.1	-	-	336810	cellular organisms;Bacteria;FCB group;Bacteroidetes/Chlorobi group;Bacteroidetes;Flavobacteriia;Flavobacteriales;unclassified Flavobacteriales;Candidatus Sulcia;Candidatus Sulcia muelleri
Candidatus_Sulcia_muelleri_GCA_001272615.1	-	-	336810	cellular organisms;Bacteria;FCB group;Bacteroidetes/Chlorobi group;Bacteroidetes;Flavobacteriia;Flavobacteriales;unclassified Flavobacteriales;Candidatus Sulcia;Candidatus Sulcia muelleri
Candidatus_Sulcia_muelleri_GWSS_GCA_000017525.1	-	-	336810	cellular organisms;Bacteria;FCB group;Bacteroidetes/Chlorobi group;Bacteroidetes;Flavobacteriia;Flavobacteriales;unclassified Flavobacteriales;Candidatus Sulcia;Candidatus Sulcia muelleri
Candidatus_Sulcia_muelleri_ML_GCA_000800435.1	-	-	336810	cellular organisms;Bacteria;FCB group;Bacteroidetes/Chlorobi group;Bacteroidetes;Flavobacteriia;Flavobacteriales;unclassified Flavobacteriales;Candidatus Sulcia;Candidatus Sulcia muelleri
Candidatus_Sulcia_muelleri_PSPU_GCA_000829155.1	-	-	336810	cellular organisms;Bacteria;FCB group;Bacteroidetes/Chlorobi group;Bacteroidetes;Flavobacteriia;Flavobacteriales;unclassified Flavobacteriales;Candidatus Sulcia;Candidatus Sulcia muelleri
Candidatus_Sulcia_muelleri_PUNC_GCA_001447915.1	-	-	336810	cellular organisms;Bacteria;FCB group;Bacteroidetes/Chlorobi group;Bacteroidetes;Flavobacteriia;Flavobacteriales;unclassified Flavobacteriales;Candidatus Sulcia;Candidatus Sulcia muelleri
Candidatus_Sulcia_muelleri_SMDSEM_GCA_000022945.1	-	-	336810	cellular organisms;Bacteria;FCB group;Bacteroidetes/Chlorobi group;Bacteroidetes;Flavobacteriia;Flavobacteriales;unclassified Flavobacteriales;Candidatus Sulcia;Candidatus Sulcia muelleri
Candidatus_Sulcia_muelleri_Sulcia_ALF_GCA_000442635.1	-	-	336810	cellular organisms;Bacteria;FCB group;Bacteroidetes/Chlorobi group;Bacteroidetes;Flavobacteriia;Flavobacteriales;unclassified Flavobacteriales;Candidatus Sulcia;Candidatus Sulcia muelleri
Candidatus_Sulcia_muelleri_TETUND_GCA_000831465.1	-	-	336810	cellular organisms;Bacteria;FCB group;Bacteroidetes/Chlorobi group;Bacteroidetes;Flavobacteriia;Flavobacteriales;unclassified Flavobacteriales;Candidatus Sulcia;Candidatus Sulcia muelleri
Candidatus_Uzinura_diaspidicola_ASNER_GCA_000331975.1	-	-	670956	cellular organisms;Bacteria;FCB group;Bacteroidetes/Chlorobi group;Bacteroidetes;Flavobacteriia;Flavobacteriales;unclassified Flavobacteriales;Candidatus Uzinura;Candidatus Uzinura diaspidicola
endosymbiont_of_Llaveia_axin_axin_GCA_000709555.1	-	-	1415657	cellular organisms;Bacteria;FCB group;Bacteroidetes/Chlorobi group;Bacteroidetes;Flavobacteriia;unclassified Flavobacteriia;endosymbiont of Llaveia axin axin
Chitinophaga_pinensis_DSM_2588_GCA_000024005.1	-	-	79329	cellular organisms;Bacteria;FCB group;Bacteroidetes/Chlorobi group;Bacteroidetes;Sphingobacteriia;Sphingobacteriales;Chitinophagaceae;Chitinophaga;Chitinophaga pinensis
Niabella_soli_DSM_19437_GCA_000243115.3	-	-	446683	cellular organisms;Bacteria;FCB group;Bacteroidetes/Chlorobi group;Bacteroidetes;Sphingobacteriia;Sphingobacteriales;Chitinophagaceae;Niabella;Niabella soli
Niastella_koreensis_GR20_10_GCA_000246855.1	-	1	354356	cellular organisms;Bacteria;FCB group;Bacteroidetes/Chlorobi group;Bacteroidetes;Sphingobacteriia;Sphingobacteriales;Chitinophagaceae;Niastella;Niastella koreensis
Haliscomenobacter_hydrossis_DSM_1100_GCA_000212735.1	-	1	2350	cellular organisms;Bacteria;FCB group;Bacteroidetes/Chlorobi group;Bacteroidetes;Sphingobacteriia;Sphingobacteriales;Saprospiraceae;Haliscomenobacter;Haliscomenobacter hydrossis
Saprospira_grandis_Lewin_GCA_000250635.1	-	-	1008	cellular organisms;Bacteria;FCB group;Bacteroidetes/Chlorobi group;Bacteroidetes;Sphingobacteriia;Sphingobacteriales;Saprospiraceae;Saprospira;Saprospira grandis
Pedobacter_heparinus_DSM_2366_GCA_000023825.1	-	-	984	cellular organisms;Bacteria;FCB group;Bacteroidetes/Chlorobi group;Bacteroidetes;Sphingobacteriia;Sphingobacteriales;Sphingobacteriaceae;Pedobacter;Pedobacter heparinus
Pedobacter_PACM_27299_PAMC_27299_GCA_001412655.1	-	-	1727164	cellular organisms;Bacteria;FCB group;Bacteroidetes/Chlorobi group;Bacteroidetes;Sphingobacteriia;Sphingobacteriales;Sphingobacteriaceae;Pedobacter;Pedobacter sp. PACM 27299
Pseudopedobacter_saltans_DSM_12145_GCA_000190735.2	-	-	151895	cellular organisms;Bacteria;FCB group;Bacteroidetes/Chlorobi group;Bacteroidetes;Sphingobacteriia;Sphingobacteriales;Sphingobacteriaceae;Pseudopedobacter;Pseudopedobacter saltans
Solitalea_canadensis_DSM_3403_GCA_000242635.3	-	-	995	cellular organisms;Bacteria;FCB group;Bacteroidetes/Chlorobi group;Bacteroidetes;Sphingobacteriia;Sphingobacteriales;Sphingobacteriaceae;Solitalea;Solitalea canadensis
Sphingobacterium_21_21_GCA_000192845.1	-	-	743722	cellular organisms;Bacteria;FCB group;Bacteroidetes/Chlorobi group;Bacteroidetes;Sphingobacteriia;Sphingobacteriales;Sphingobacteriaceae;Sphingobacterium;Sphingobacterium sp. 21
Sphingobacterium_ML3W_ML3W_GCA_000747525.1	-	-	1538644	cellular organisms;Bacteria;FCB group;Bacteroidetes/Chlorobi group;Bacteroidetes;Sphingobacteriia;Sphingobacteriales;Sphingobacteriaceae;Sphingobacterium;Sphingobacterium sp. ML3W
Chlorobaculum_parvum_NCIB_8327_GCA_000020505.1	-	-	274539	cellular organisms;Bacteria;FCB group;Bacteroidetes/Chlorobi group;Chlorobi;Chlorobia;Chlorobiales;Chlorobiaceae;Chlorobaculum;Chlorobaculum parvum
Chlorobium_tepidum_TLS_GCA_000006985.1	-	1	1097	cellular organisms;Bacteria;FCB group;Bacteroidetes/Chlorobi group;Chlorobi;Chlorobia;Chlorobiales;Chlorobiaceae;Chlorobaculum;Chlorobaculum tepidum
Chlorobium_chlorochromatii_CaD3_GCA_000012585.1	-	1	337090	cellular organisms;Bacteria;FCB group;Bacteroidetes/Chlorobi group;Chlorobi;Chlorobia;Chlorobiales;Chlorobiaceae;Chlorobium/Pelodictyon group;Chlorobium;Chlorobium chlorochromatii
Chlorobium_limicola_DSM_245_GCA_000020465.1	-	1	1092	cellular organisms;Bacteria;FCB group;Bacteroidetes/Chlorobi group;Chlorobi;Chlorobia;Chlorobiales;Chlorobiaceae;Chlorobium/Pelodictyon group;Chlorobium;Chlorobium limicola
Chlorobium_phaeobacteroides_BS1_GCA_000020545.1	-	-	1096	cellular organisms;Bacteria;FCB group;Bacteroidetes/Chlorobi group;Chlorobi;Chlorobia;Chlorobiales;Chlorobiaceae;Chlorobium/Pelodictyon group;Chlorobium;Chlorobium phaeobacteroides
Chlorobium_phaeobacteroides_DSM_266_GCA_000015125.1	-	1	1096	cellular organisms;Bacteria;FCB group;Bacteroidetes/Chlorobi group;Chlorobi;Chlorobia;Chlorobiales;Chlorobiaceae;Chlorobium/Pelodictyon group;Chlorobium;Chlorobium phaeobacteroides
Chlorobium_phaeovibrioides_DSM_265_GCA_000016085.1	-	1	1094	cellular organisms;Bacteria;FCB group;Bacteroidetes/Chlorobi group;Chlorobi;Chlorobia;Chlorobiales;Chlorobiaceae;Chlorobium/Pelodictyon group;Chlorobium;Chlorobium phaeovibrioides
Chlorobium_luteolum_DSM_273_GCA_000012485.1	-	1	1100	cellular organisms;Bacteria;FCB group;Bacteroidetes/Chlorobi group;Chlorobi;Chlorobia;Chlorobiales;Chlorobiaceae;Chlorobium/Pelodictyon group;Pelodictyon;Pelodictyon luteolum
Pelodictyon_phaeoclathratiforme_BU_1_GCA_000020645.1	-	1	34090	cellular organisms;Bacteria;FCB group;Bacteroidetes/Chlorobi group;Chlorobi;Chlorobia;Chlorobiales;Chlorobiaceae;Chlorobium/Pelodictyon group;Pelodictyon;Pelodictyon phaeoclathratiforme
Chloroherpeton_thalassium_ATCC_35110_GCA_000020525.1	-	1	100716	cellular organisms;Bacteria;FCB group;Bacteroidetes/Chlorobi group;Chlorobi;Chlorobia;Chlorobiales;Chlorobiaceae;Chloroherpeton;Chloroherpeton thalassium
Prosthecochloris_aestuarii_DSM_271_GCA_000020625.1	-	-	1102	cellular organisms;Bacteria;FCB group;Bacteroidetes/Chlorobi group;Chlorobi;Chlorobia;Chlorobiales;Chlorobiaceae;Prosthecochloris;Prosthecochloris aestuarii
Ignavibacterium_album_JCM_16511_GCA_000258405.1	-	-	591197	cellular organisms;Bacteria;FCB group;Bacteroidetes/Chlorobi group;Ignavibacteriae;Ignavibacteria;Ignavibacteriales;Ignavibacteriaceae;Ignavibacterium;Ignavibacterium album
Melioribacter_roseus_P3M_2_GCA_000279145.1	-	1	1134405	cellular organisms;Bacteria;FCB group;Bacteroidetes/Chlorobi group;Ignavibacteriae;Ignavibacteria;Ignavibacteriales;Melioribacteraceae;Melioribacter;Melioribacter roseus
Candidatus_Cloacimonas_acidaminovorans_Evry_GCA_000146065.1	-	1	456827	cellular organisms;Bacteria;FCB group;Cloacimonetes;Candidatus Cloacimonas;Candidatus Cloacimonas acidaminovorans
Fibrobacter_succinogenes_succinogenes_S85_GCA_000024665.1	-	-	833	cellular organisms;Bacteria;FCB group;Fibrobacteres;Fibrobacteria;Fibrobacterales;Fibrobacteraceae;Fibrobacter;Fibrobacter succinogenes
Fibrobacter_succinogenes_succinogenes_S85_GCA_000146505.1	-	-	833	cellular organisms;Bacteria;FCB group;Fibrobacteres;Fibrobacteria;Fibrobacterales;Fibrobacteraceae;Fibrobacter;Fibrobacter succinogenes
Gemmatimonas_aurantiaca_T_27_GCA_000010305.1	-	-	173480	cellular organisms;Bacteria;FCB group;Gemmatimonadetes;Gemmatimonadetes;Gemmatimonadales;Gemmatimonadaceae;Gemmatimonas;Gemmatimonas aurantiaca
Gemmatirosa_kalamazoonesis_KBS708_GCA_000522985.1	-	-	861299	cellular organisms;Bacteria;FCB group;Gemmatimonadetes;Gemmatimonadetes;Gemmatimonadales;Gemmatimonadaceae;Gemmatirosa;Gemmatirosa kalamazoonesis
Fusobacterium_hwasookii_ChDC_F174_GCA_001455145.1	-	1	1583098	cellular organisms;Bacteria;Fusobacteria;Fusobacteriia;Fusobacteriales;Fusobacteriaceae;Fusobacterium;Fusobacterium hwasookii
Fusobacterium_hwasookii_ChDC_F206_GCA_001455085.1	-	-	1583098	cellular organisms;Bacteria;Fusobacteria;Fusobacteriia;Fusobacteriales;Fusobacteriaceae;Fusobacterium;Fusobacterium hwasookii
Fusobacterium_hwasookii_ChDC_F300_GCA_001455105.1	-	1	1583098	cellular organisms;Bacteria;Fusobacteria;Fusobacteriia;Fusobacteriales;Fusobacteriaceae;Fusobacterium;Fusobacterium hwasookii
Fusobacterium_nucleatum_animalis_4_8_GCA_000400875.1	-	1	851	cellular organisms;Bacteria;Fusobacteria;Fusobacteriia;Fusobacteriales;Fusobacteriaceae;Fusobacterium;Fusobacterium nucleatum
Fusobacterium_nucleatum_animalis_7_1_GCA_000158275.2	-	1	851	cellular organisms;Bacteria;Fusobacteria;Fusobacteriia;Fusobacteriales;Fusobacteriaceae;Fusobacterium;Fusobacterium nucleatum
Fusobacterium_nucleatum_animalis_GCA_001296085.1	-	1	851	cellular organisms;Bacteria;Fusobacteria;Fusobacteriia;Fusobacteriales;Fusobacteriaceae;Fusobacterium;Fusobacterium nucleatum
Fusobacterium_nucleatum_animalis_GCA_001296145.1	-	1	851	cellular organisms;Bacteria;Fusobacteria;Fusobacteriia;Fusobacteriales;Fusobacteriaceae;Fusobacterium;Fusobacterium nucleatum
Fusobacterium_nucleatum_nucleatum_ATCC_25586_GCA_000007325.1	-	1	851	cellular organisms;Bacteria;Fusobacteria;Fusobacteriia;Fusobacteriales;Fusobacteriaceae;Fusobacterium;Fusobacterium nucleatum
Fusobacterium_nucleatum_nucleatum_ChDC_F316_GCA_001296165.1	-	1	851	cellular organisms;Bacteria;Fusobacteria;Fusobacteriia;Fusobacteriales;Fusobacteriaceae;Fusobacterium;Fusobacterium nucleatum
Fusobacterium_nucleatum_nucleatum_GCA_001296185.1	-	1	851	cellular organisms;Bacteria;Fusobacteria;Fusobacteriia;Fusobacteriales;Fusobacteriaceae;Fusobacterium;Fusobacterium nucleatum
Fusobacterium_nucleatum_polymorphum_GCA_001433955.1	-	1	851	cellular organisms;Bacteria;Fusobacteria;Fusobacteriia;Fusobacteriales;Fusobacteriaceae;Fusobacterium;Fusobacterium nucleatum
Fusobacterium_nucleatum_polymorphum_GCA_001457555.1	-	1	851	cellular organisms;Bacteria;Fusobacteria;Fusobacteriia;Fusobacteriales;Fusobacteriaceae;Fusobacterium;Fusobacterium nucleatum
Fusobacterium_nucleatum_vincentii_3_1_27_GCA_000163915.2	-	-	851	cellular organisms;Bacteria;Fusobacteria;Fusobacteriia;Fusobacteriales;Fusobacteriaceae;Fusobacterium;Fusobacterium nucleatum
Fusobacterium_nucleatum_vincentii_3_1_36A2_GCA_000162235.2	-	-	851	cellular organisms;Bacteria;Fusobacteria;Fusobacteriia;Fusobacteriales;Fusobacteriaceae;Fusobacterium;Fusobacterium nucleatum
Fusobacterium_nucleatum_vincentii_ChDC_F8_GCA_001296125.1	-	-	851	cellular organisms;Bacteria;Fusobacteria;Fusobacteriia;Fusobacteriales;Fusobacteriaceae;Fusobacterium;Fusobacterium nucleatum
Ilyobacter_polytropus_DSM_2926_GCA_000165505.1	-	-	167642	cellular organisms;Bacteria;Fusobacteria;Fusobacteriia;Fusobacteriales;Fusobacteriaceae;Ilyobacter;Ilyobacter polytropus
Leptotrichia_buccalis_C_1013_b_GCA_000023905.1	-	2	40542	cellular organisms;Bacteria;Fusobacteria;Fusobacteriia;Fusobacteriales;Leptotrichiaceae;Leptotrichia;Leptotrichia buccalis
Leptotrichia_oral_taxon_212_W10393_GCA_001274535.1	-	1	712357	cellular organisms;Bacteria;Fusobacteria;Fusobacteriia;Fusobacteriales;Leptotrichiaceae;Leptotrichia;Leptotrichia sp. oral taxon 212
Leptotrichia_oral_taxon_847_F0260_GCA_001553645.1	-	-	1785996	cellular organisms;Bacteria;Fusobacteria;Fusobacteriia;Fusobacteriales;Leptotrichiaceae;Leptotrichia;Leptotrichia sp. oral taxon 847
Sebaldella_termitidis_ATCC_33386_GCA_000024405.1	-	-	826	cellular organisms;Bacteria;Fusobacteria;Fusobacteriia;Fusobacteriales;Leptotrichiaceae;Sebaldella;Sebaldella termitidis
Sneathia_amnii_SN35_GCA_000973085.1	-	1	187101	cellular organisms;Bacteria;Fusobacteria;Fusobacteriia;Fusobacteriales;Leptotrichiaceae;Sneathia;Sneathia amnii
Streptobacillus_moniliformis_DSM_12112_GCA_000024565.1	-	-	34105	cellular organisms;Bacteria;Fusobacteria;Fusobacteriia;Fusobacteriales;Leptotrichiaceae;Streptobacillus;Streptobacillus moniliformis
Leptospirillum_ferrooxidans_C2_3_GCA_000284315.1	-	-	180	cellular organisms;Bacteria;Nitrospirae;Nitrospira;Nitrospirales;Nitrospiraceae;Leptospirillum;Leptospirillum sp. Group I;Leptospirillum ferrooxidans
Leptospirillum_Group_II_CF_1_CF_1_GCA_001186405.1	-	-	1660083	cellular organisms;Bacteria;Nitrospirae;Nitrospira;Nitrospirales;Nitrospiraceae;Leptospirillum;Leptospirillum sp. Group II;Leptospirillum sp. Group II 'CF-1'
Leptospirillum_ferriphilum_ML_04_GCA_000299235.1	-	-	178606	cellular organisms;Bacteria;Nitrospirae;Nitrospira;Nitrospirales;Nitrospiraceae;Leptospirillum;Leptospirillum sp. Group III;Leptospirillum ferriphilum
Leptospirillum_ferriphilum_YSK_GCA_000695975.1	-	-	178606	cellular organisms;Bacteria;Nitrospirae;Nitrospira;Nitrospirales;Nitrospiraceae;Leptospirillum;Leptospirillum sp. Group III;Leptospirillum ferriphilum
Candidatus_Nitrospira_inopinata_GCA_001458695.1	-	2	1715989	cellular organisms;Bacteria;Nitrospirae;Nitrospira;Nitrospirales;Nitrospiraceae;Nitrospira;Candidatus Nitrospira inopinata
Nitrospira_defluvii_GCA_000196815.1	-	-	330214	cellular organisms;Bacteria;Nitrospirae;Nitrospira;Nitrospirales;Nitrospiraceae;Nitrospira;Nitrospira defluvii
Nitrospira_moscoviensis_NSP_M_1_GCA_001273775.1	-	1	42253	cellular organisms;Bacteria;Nitrospirae;Nitrospira;Nitrospirales;Nitrospiraceae;Nitrospira;Nitrospira moscoviensis
Thermodesulfovibrio_yellowstonii_DSM_11347_GCA_000020985.1	-	2	28262	cellular organisms;Bacteria;Nitrospirae;Nitrospira;Nitrospirales;Nitrospiraceae;Thermodesulfovibrio;Thermodesulfovibrio yellowstonii
Chlamydia_avium_10DC88_GCA_000583875.1	-	-	1457141	cellular organisms;Bacteria;PVC group;Chlamydiae;Chlamydiia;Chlamydiales;Chlamydiaceae;Chlamydia/Chlamydophila group;Chlamydia;Chlamydia avium
Chlamydia_muridarum_Nigg3_CMUT3_5_GCA_000830945.1	-	-	83560	cellular organisms;Bacteria;PVC group;Chlamydiae;Chlamydiia;Chlamydiales;Chlamydiaceae;Chlamydia/Chlamydophila group;Chlamydia;Chlamydia muridarum
Chlamydia_muridarum_Nigg3_GCA_000767405.1	-	-	83560	cellular organisms;Bacteria;PVC group;Chlamydiae;Chlamydiia;Chlamydiales;Chlamydiaceae;Chlamydia/Chlamydophila group;Chlamydia;Chlamydia muridarum
Chlamydia_muridarum_Nigg3_GCA_000767445.1	-	-	83560	cellular organisms;Bacteria;PVC group;Chlamydiae;Chlamydiia;Chlamydiales;Chlamydiaceae;Chlamydia/Chlamydophila group;Chlamydia;Chlamydia muridarum
Chlamydia_muridarum_Nigg3_GCA_000772145.1	-	-	83560	cellular organisms;Bacteria;PVC group;Chlamydiae;Chlamydiia;Chlamydiales;Chlamydiaceae;Chlamydia/Chlamydophila group;Chlamydia;Chlamydia muridarum
Chlamydia_muridarum_Nigg_2_MCR_GCA_000709455.1	-	-	83560	cellular organisms;Bacteria;PVC group;Chlamydiae;Chlamydiia;Chlamydiales;Chlamydiaceae;Chlamydia/Chlamydophila group;Chlamydia;Chlamydia muridarum
Chlamydia_muridarum_Nigg_CM972_GCA_000830965.1	-	-	83560	cellular organisms;Bacteria;PVC group;Chlamydiae;Chlamydiia;Chlamydiales;Chlamydiaceae;Chlamydia/Chlamydophila group;Chlamydia;Chlamydia muridarum
Chlamydia_muridarum_Nigg_GCA_000006685.1	-	-	83560	cellular organisms;Bacteria;PVC group;Chlamydiae;Chlamydiia;Chlamydiales;Chlamydiaceae;Chlamydia/Chlamydophila group;Chlamydia;Chlamydia muridarum
Chlamydia_pecorum_P787_GCA_000470825.1	-	-	85991	cellular organisms;Bacteria;PVC group;Chlamydiae;Chlamydiia;Chlamydiales;Chlamydiaceae;Chlamydia/Chlamydophila group;Chlamydia;Chlamydia pecorum
Chlamydia_pecorum_PV3056_3_GCA_000470765.1	-	-	85991	cellular organisms;Bacteria;PVC group;Chlamydiae;Chlamydiia;Chlamydiales;Chlamydiaceae;Chlamydia/Chlamydophila group;Chlamydia;Chlamydia pecorum
Chlamydia_pecorum_W73_GCA_000470805.1	-	-	85991	cellular organisms;Bacteria;PVC group;Chlamydiae;Chlamydiia;Chlamydiales;Chlamydiaceae;Chlamydia/Chlamydophila group;Chlamydia;Chlamydia pecorum
Chlamydophila_pecorum_E58_GCA_000204135.1	-	-	85991	cellular organisms;Bacteria;PVC group;Chlamydiae;Chlamydiia;Chlamydiales;Chlamydiaceae;Chlamydia/Chlamydophila group;Chlamydia;Chlamydia pecorum
Chlamydia_pneumoniae_GCA_001007025.1	-	-	83558	cellular organisms;Bacteria;PVC group;Chlamydiae;Chlamydiia;Chlamydiales;Chlamydiaceae;Chlamydia/Chlamydophila group;Chlamydia;Chlamydia pneumoniae
Chlamydia_pneumoniae_GCA_001007045.1	-	-	83558	cellular organisms;Bacteria;PVC group;Chlamydiae;Chlamydiia;Chlamydiales;Chlamydiaceae;Chlamydia/Chlamydophila group;Chlamydia;Chlamydia pneumoniae
Chlamydia_pneumoniae_GCA_001007065.1	-	-	83558	cellular organisms;Bacteria;PVC group;Chlamydiae;Chlamydiia;Chlamydiales;Chlamydiaceae;Chlamydia/Chlamydophila group;Chlamydia;Chlamydia pneumoniae
Chlamydia_pneumoniae_GCA_001007085.1	-	-	83558	cellular organisms;Bacteria;PVC group;Chlamydiae;Chlamydiia;Chlamydiales;Chlamydiaceae;Chlamydia/Chlamydophila group;Chlamydia;Chlamydia pneumoniae
Chlamydia_pneumoniae_GCA_001007105.1	-	-	83558	cellular organisms;Bacteria;PVC group;Chlamydiae;Chlamydiia;Chlamydiales;Chlamydiaceae;Chlamydia/Chlamydophila group;Chlamydia;Chlamydia pneumoniae
Chlamydia_pneumoniae_GCA_001007125.1	-	-	83558	cellular organisms;Bacteria;PVC group;Chlamydiae;Chlamydiia;Chlamydiales;Chlamydiaceae;Chlamydia/Chlamydophila group;Chlamydia;Chlamydia pneumoniae
Chlamydophila_pneumoniae_AR39_GCA_000091085.1	-	-	83558	cellular organisms;Bacteria;PVC group;Chlamydiae;Chlamydiia;Chlamydiales;Chlamydiaceae;Chlamydia/Chlamydophila group;Chlamydia;Chlamydia pneumoniae
Chlamydophila_pneumoniae_CWL029_GCA_000008745.1	-	-	83558	cellular organisms;Bacteria;PVC group;Chlamydiae;Chlamydiia;Chlamydiales;Chlamydiaceae;Chlamydia/Chlamydophila group;Chlamydia;Chlamydia pneumoniae
Chlamydophila_pneumoniae_J138_GCA_000011165.1	-	-	83558	cellular organisms;Bacteria;PVC group;Chlamydiae;Chlamydiia;Chlamydiales;Chlamydiaceae;Chlamydia/Chlamydophila group;Chlamydia;Chlamydia pneumoniae
Chlamydophila_pneumoniae_LPCoLN_GCA_000024145.1	-	-	83558	cellular organisms;Bacteria;PVC group;Chlamydiae;Chlamydiia;Chlamydiales;Chlamydiaceae;Chlamydia/Chlamydophila group;Chlamydia;Chlamydia pneumoniae
Chlamydophila_pneumoniae_TW_183_GCA_000007205.1	-	-	83558	cellular organisms;Bacteria;PVC group;Chlamydiae;Chlamydiia;Chlamydiales;Chlamydiaceae;Chlamydia/Chlamydophila group;Chlamydia;Chlamydia pneumoniae
Chlamydia_psittaci_01DC11_GCA_000270405.1	-	-	83554	cellular organisms;Bacteria;PVC group;Chlamydiae;Chlamydiia;Chlamydiales;Chlamydiaceae;Chlamydia/Chlamydophila group;Chlamydia;Chlamydia psittaci
Chlamydia_psittaci_02DC15_GCA_000270425.1	-	-	83554	cellular organisms;Bacteria;PVC group;Chlamydiae;Chlamydiia;Chlamydiales;Chlamydiaceae;Chlamydia/Chlamydophila group;Chlamydia;Chlamydia psittaci
Chlamydia_psittaci_08DC60_GCA_000270445.1	-	-	83554	cellular organisms;Bacteria;PVC group;Chlamydiae;Chlamydiia;Chlamydiales;Chlamydiaceae;Chlamydia/Chlamydophila group;Chlamydia;Chlamydia psittaci
Chlamydia_psittaci_6BC_GCA_000191925.1	-	-	83554	cellular organisms;Bacteria;PVC group;Chlamydiae;Chlamydiia;Chlamydiales;Chlamydiaceae;Chlamydia/Chlamydophila group;Chlamydia;Chlamydia psittaci
Chlamydia_psittaci_6BC_GCA_000204255.1	-	-	83554	cellular organisms;Bacteria;PVC group;Chlamydiae;Chlamydiia;Chlamydiales;Chlamydiaceae;Chlamydia/Chlamydophila group;Chlamydia;Chlamydia psittaci
Chlamydia_psittaci_84_55_GCA_000298375.2	-	-	83554	cellular organisms;Bacteria;PVC group;Chlamydiae;Chlamydiia;Chlamydiales;Chlamydiaceae;Chlamydia/Chlamydophila group;Chlamydia;Chlamydia psittaci
Chlamydia_psittaci_C19_98_GCA_000270385.1	-	-	83554	cellular organisms;Bacteria;PVC group;Chlamydiae;Chlamydiia;Chlamydiales;Chlamydiaceae;Chlamydia/Chlamydophila group;Chlamydia;Chlamydia psittaci
Chlamydia_psittaci_CP3_GCA_000298535.2	-	-	83554	cellular organisms;Bacteria;PVC group;Chlamydiae;Chlamydiia;Chlamydiales;Chlamydiaceae;Chlamydia/Chlamydophila group;Chlamydia;Chlamydia psittaci
Chlamydia_psittaci_GR9_GCA_000298415.1	-	-	83554	cellular organisms;Bacteria;PVC group;Chlamydiae;Chlamydiia;Chlamydiales;Chlamydiaceae;Chlamydia/Chlamydophila group;Chlamydia;Chlamydia psittaci
Chlamydia_psittaci_M56_GCA_000298495.2	-	-	83554	cellular organisms;Bacteria;PVC group;Chlamydiae;Chlamydiia;Chlamydiales;Chlamydiaceae;Chlamydia/Chlamydophila group;Chlamydia;Chlamydia psittaci
Chlamydia_psittaci_MN_GCA_000298435.2	-	-	83554	cellular organisms;Bacteria;PVC group;Chlamydiae;Chlamydiia;Chlamydiales;Chlamydiaceae;Chlamydia/Chlamydophila group;Chlamydia;Chlamydia psittaci
Chlamydia_psittaci_Mat116_GCA_000338695.1	-	-	83554	cellular organisms;Bacteria;PVC group;Chlamydiae;Chlamydiia;Chlamydiales;Chlamydiaceae;Chlamydia/Chlamydophila group;Chlamydia;Chlamydia psittaci
Chlamydia_psittaci_NJ1_GCA_000298555.2	-	-	83554	cellular organisms;Bacteria;PVC group;Chlamydiae;Chlamydiia;Chlamydiales;Chlamydiaceae;Chlamydia/Chlamydophila group;Chlamydia;Chlamydia psittaci
Chlamydia_psittaci_VS225_GCA_000298455.2	-	-	83554	cellular organisms;Bacteria;PVC group;Chlamydiae;Chlamydiia;Chlamydiales;Chlamydiaceae;Chlamydia/Chlamydophila group;Chlamydia;Chlamydia psittaci
Chlamydia_psittaci_WC_GCA_000298515.2	-	-	83554	cellular organisms;Bacteria;PVC group;Chlamydiae;Chlamydiia;Chlamydiales;Chlamydiaceae;Chlamydia/Chlamydophila group;Chlamydia;Chlamydia psittaci
Chlamydia_psittaci_WS_RT_E30_GCA_000298475.2	-	-	83554	cellular organisms;Bacteria;PVC group;Chlamydiae;Chlamydiia;Chlamydiales;Chlamydiaceae;Chlamydia/Chlamydophila group;Chlamydia;Chlamydia psittaci
Chlamydia_trachomatis_434_Bu_GCA_000068585.1	-	-	813	cellular organisms;Bacteria;PVC group;Chlamydiae;Chlamydiia;Chlamydiales;Chlamydiaceae;Chlamydia/Chlamydophila group;Chlamydia;Chlamydia trachomatis
Chlamydia_trachomatis_A2497_GCA_000226605.1	-	-	813	cellular organisms;Bacteria;PVC group;Chlamydiae;Chlamydiia;Chlamydiales;Chlamydiaceae;Chlamydia/Chlamydophila group;Chlamydia;Chlamydia trachomatis
Chlamydia_trachomatis_A2497_GCA_000284475.1	-	-	813	cellular organisms;Bacteria;PVC group;Chlamydiae;Chlamydiia;Chlamydiales;Chlamydiaceae;Chlamydia/Chlamydophila group;Chlamydia;Chlamydia trachomatis
Chlamydia_trachomatis_A_363_GCA_000318525.2	-	-	813	cellular organisms;Bacteria;PVC group;Chlamydiae;Chlamydiia;Chlamydiales;Chlamydiaceae;Chlamydia/Chlamydophila group;Chlamydia;Chlamydia trachomatis
Chlamydia_trachomatis_A_7249_GCA_000318565.1	-	-	813	cellular organisms;Bacteria;PVC group;Chlamydiae;Chlamydiia;Chlamydiales;Chlamydiaceae;Chlamydia/Chlamydophila group;Chlamydia;Chlamydia trachomatis
Chlamydia_trachomatis_A_HAR_13_GCA_000012125.1	-	-	813	cellular organisms;Bacteria;PVC group;Chlamydiae;Chlamydiia;Chlamydiales;Chlamydiaceae;Chlamydia/Chlamydophila group;Chlamydia;Chlamydia trachomatis
Chlamydia_trachomatis_B_Jali20_OT_GCA_000026925.1	-	-	813	cellular organisms;Bacteria;PVC group;Chlamydiae;Chlamydiia;Chlamydiales;Chlamydiaceae;Chlamydia/Chlamydophila group;Chlamydia;Chlamydia trachomatis
Chlamydia_trachomatis_B_TZ1A828_OT_GCA_000026905.1	-	-	813	cellular organisms;Bacteria;PVC group;Chlamydiae;Chlamydiia;Chlamydiales;Chlamydiaceae;Chlamydia/Chlamydophila group;Chlamydia;Chlamydia trachomatis
Chlamydia_trachomatis_C_TW_3_GCA_000507225.1	-	-	813	cellular organisms;Bacteria;PVC group;Chlamydiae;Chlamydiia;Chlamydiales;Chlamydiaceae;Chlamydia/Chlamydophila group;Chlamydia;Chlamydia trachomatis
Chlamydia_trachomatis_D_13_96_GCA_000590675.1	-	-	813	cellular organisms;Bacteria;PVC group;Chlamydiae;Chlamydiia;Chlamydiales;Chlamydiaceae;Chlamydia/Chlamydophila group;Chlamydia;Chlamydia trachomatis
Chlamydia_trachomatis_D_CS637_11_GCA_001183765.1	-	-	813	cellular organisms;Bacteria;PVC group;Chlamydiae;Chlamydiia;Chlamydiales;Chlamydiaceae;Chlamydia/Chlamydophila group;Chlamydia;Chlamydia trachomatis
Chlamydia_trachomatis_D_EC_GCA_000092485.1	-	-	813	cellular organisms;Bacteria;PVC group;Chlamydiae;Chlamydiia;Chlamydiales;Chlamydiaceae;Chlamydia/Chlamydophila group;Chlamydia;Chlamydia trachomatis
Chlamydia_trachomatis_D_LC_GCA_000093005.1	-	-	813	cellular organisms;Bacteria;PVC group;Chlamydiae;Chlamydiia;Chlamydiales;Chlamydiaceae;Chlamydia/Chlamydophila group;Chlamydia;Chlamydia trachomatis
Chlamydia_trachomatis_D_UW_3_CX_GCA_000008725.1	-	-	813	cellular organisms;Bacteria;PVC group;Chlamydiae;Chlamydiia;Chlamydiales;Chlamydiaceae;Chlamydia/Chlamydophila group;Chlamydia;Chlamydia trachomatis
Chlamydia_trachomatis_E_11023_GCA_000092745.1	-	-	813	cellular organisms;Bacteria;PVC group;Chlamydiae;Chlamydiia;Chlamydiales;Chlamydiaceae;Chlamydia/Chlamydophila group;Chlamydia;Chlamydia trachomatis
Chlamydia_trachomatis_E_150_GCA_000092665.1	-	-	813	cellular organisms;Bacteria;PVC group;Chlamydiae;Chlamydiia;Chlamydiales;Chlamydiaceae;Chlamydia/Chlamydophila group;Chlamydia;Chlamydia trachomatis
Chlamydia_trachomatis_E_Bour_GCA_000318645.1	-	-	813	cellular organisms;Bacteria;PVC group;Chlamydiae;Chlamydiia;Chlamydiales;Chlamydiaceae;Chlamydia/Chlamydophila group;Chlamydia;Chlamydia trachomatis
Chlamydia_trachomatis_E_CS1025_11_GCA_001183805.1	-	-	813	cellular organisms;Bacteria;PVC group;Chlamydiae;Chlamydiia;Chlamydiales;Chlamydiaceae;Chlamydia/Chlamydophila group;Chlamydia;Chlamydia trachomatis
Chlamydia_trachomatis_E_SW3_GCA_000304495.1	-	-	813	cellular organisms;Bacteria;PVC group;Chlamydiae;Chlamydiia;Chlamydiales;Chlamydiaceae;Chlamydia/Chlamydophila group;Chlamydia;Chlamydia trachomatis
Chlamydia_trachomatis_F_11_96_GCA_000590635.1	-	-	813	cellular organisms;Bacteria;PVC group;Chlamydiae;Chlamydiia;Chlamydiales;Chlamydiaceae;Chlamydia/Chlamydophila group;Chlamydia;Chlamydia trachomatis
Chlamydia_trachomatis_F_1_93_GCA_000590575.1	-	-	813	cellular organisms;Bacteria;PVC group;Chlamydiae;Chlamydiia;Chlamydiales;Chlamydiaceae;Chlamydia/Chlamydophila group;Chlamydia;Chlamydia trachomatis
Chlamydia_trachomatis_F_6_94_GCA_000590615.1	-	-	813	cellular organisms;Bacteria;PVC group;Chlamydiae;Chlamydiia;Chlamydiales;Chlamydiaceae;Chlamydia/Chlamydophila group;Chlamydia;Chlamydia trachomatis
Chlamydia_trachomatis_F_CS847_08_GCA_001183825.1	-	-	813	cellular organisms;Bacteria;PVC group;Chlamydiae;Chlamydiia;Chlamydiales;Chlamydiaceae;Chlamydia/Chlamydophila group;Chlamydia;Chlamydia trachomatis
Chlamydia_trachomatis_F_SW4_GCA_000304515.1	-	-	813	cellular organisms;Bacteria;PVC group;Chlamydiae;Chlamydiia;Chlamydiales;Chlamydiaceae;Chlamydia/Chlamydophila group;Chlamydia;Chlamydia trachomatis
Chlamydia_trachomatis_F_SW5_GCA_000304535.1	-	-	813	cellular organisms;Bacteria;PVC group;Chlamydiae;Chlamydiia;Chlamydiales;Chlamydiaceae;Chlamydia/Chlamydophila group;Chlamydia;Chlamydia trachomatis
Chlamydia_trachomatis_G_11074_GCA_000092725.1	-	-	813	cellular organisms;Bacteria;PVC group;Chlamydiae;Chlamydiia;Chlamydiales;Chlamydiaceae;Chlamydia/Chlamydophila group;Chlamydia;Chlamydia trachomatis
Chlamydia_trachomatis_G_11222_GCA_000092705.1	-	-	813	cellular organisms;Bacteria;PVC group;Chlamydiae;Chlamydiia;Chlamydiales;Chlamydiaceae;Chlamydia/Chlamydophila group;Chlamydia;Chlamydia trachomatis
Chlamydia_trachomatis_G_9301_GCA_000092805.1	-	-	813	cellular organisms;Bacteria;PVC group;Chlamydiae;Chlamydiia;Chlamydiales;Chlamydiaceae;Chlamydia/Chlamydophila group;Chlamydia;Chlamydia trachomatis
Chlamydia_trachomatis_G_9768_GCA_000092685.1	-	-	813	cellular organisms;Bacteria;PVC group;Chlamydiae;Chlamydiia;Chlamydiales;Chlamydiaceae;Chlamydia/Chlamydophila group;Chlamydia;Chlamydia trachomatis
Chlamydia_trachomatis_Ia_CS190_96_GCA_001183845.1	-	-	813	cellular organisms;Bacteria;PVC group;Chlamydiae;Chlamydiia;Chlamydiales;Chlamydiaceae;Chlamydia/Chlamydophila group;Chlamydia;Chlamydia trachomatis
Chlamydia_trachomatis_Ia_SotonIa1_GCA_000318765.1	-	-	813	cellular organisms;Bacteria;PVC group;Chlamydiae;Chlamydiia;Chlamydiales;Chlamydiaceae;Chlamydia/Chlamydophila group;Chlamydia;Chlamydia trachomatis
Chlamydia_trachomatis_Ia_SotonIa3_GCA_000318785.1	-	-	813	cellular organisms;Bacteria;PVC group;Chlamydiae;Chlamydiia;Chlamydiales;Chlamydiaceae;Chlamydia/Chlamydophila group;Chlamydia;Chlamydia trachomatis
Chlamydia_trachomatis_J_31_98_GCA_000590755.1	-	-	813	cellular organisms;Bacteria;PVC group;Chlamydiae;Chlamydiia;Chlamydiales;Chlamydiaceae;Chlamydia/Chlamydophila group;Chlamydia;Chlamydia trachomatis
Chlamydia_trachomatis_J_6276tet1_GCA_000441775.1	-	-	813	cellular organisms;Bacteria;PVC group;Chlamydiae;Chlamydiia;Chlamydiales;Chlamydiaceae;Chlamydia/Chlamydophila group;Chlamydia;Chlamydia trachomatis
Chlamydia_trachomatis_L1_115_GCA_000318845.1	-	-	813	cellular organisms;Bacteria;PVC group;Chlamydiae;Chlamydiia;Chlamydiales;Chlamydiaceae;Chlamydia/Chlamydophila group;Chlamydia;Chlamydia trachomatis
Chlamydia_trachomatis_L1_224_GCA_000318865.1	-	-	813	cellular organisms;Bacteria;PVC group;Chlamydiae;Chlamydiia;Chlamydiales;Chlamydiaceae;Chlamydia/Chlamydophila group;Chlamydia;Chlamydia trachomatis
Chlamydia_trachomatis_L1_440_LN_GCA_000318825.1	-	-	813	cellular organisms;Bacteria;PVC group;Chlamydiae;Chlamydiia;Chlamydiales;Chlamydiaceae;Chlamydia/Chlamydophila group;Chlamydia;Chlamydia trachomatis
Chlamydia_trachomatis_L2_25667R_GCA_000318885.1	-	-	813	cellular organisms;Bacteria;PVC group;Chlamydiae;Chlamydiia;Chlamydiales;Chlamydiaceae;Chlamydia/Chlamydophila group;Chlamydia;Chlamydia trachomatis
Chlamydia_trachomatis_L2_434_Bu_f_GCA_000364785.1	-	-	813	cellular organisms;Bacteria;PVC group;Chlamydiae;Chlamydiia;Chlamydiales;Chlamydiaceae;Chlamydia/Chlamydophila group;Chlamydia;Chlamydia trachomatis
Chlamydia_trachomatis_L2_434_Bu_i_GCA_000364765.1	-	-	813	cellular organisms;Bacteria;PVC group;Chlamydiae;Chlamydiia;Chlamydiales;Chlamydiaceae;Chlamydia/Chlamydophila group;Chlamydia;Chlamydia trachomatis
Chlamydia_trachomatis_L2b_795_GCA_000318985.1	-	-	813	cellular organisms;Bacteria;PVC group;Chlamydiae;Chlamydiia;Chlamydiales;Chlamydiaceae;Chlamydia/Chlamydophila group;Chlamydia;Chlamydia trachomatis
Chlamydia_trachomatis_L2b_8200_07_GCA_000318905.1	-	-	813	cellular organisms;Bacteria;PVC group;Chlamydiae;Chlamydiia;Chlamydiales;Chlamydiaceae;Chlamydia/Chlamydophila group;Chlamydia;Chlamydia trachomatis
Chlamydia_trachomatis_L2b_CS19_08_GCA_000971705.1	-	-	813	cellular organisms;Bacteria;PVC group;Chlamydiae;Chlamydiia;Chlamydiales;Chlamydiaceae;Chlamydia/Chlamydophila group;Chlamydia;Chlamydia trachomatis
Chlamydia_trachomatis_L2b_CS784_08_GCA_000971725.1	-	-	813	cellular organisms;Bacteria;PVC group;Chlamydiae;Chlamydiia;Chlamydiales;Chlamydiaceae;Chlamydia/Chlamydophila group;Chlamydia;Chlamydia trachomatis
Chlamydia_trachomatis_L2b_UCH_1_proctitis_GCA_000068525.2	-	-	813	cellular organisms;Bacteria;PVC group;Chlamydiae;Chlamydiia;Chlamydiales;Chlamydiaceae;Chlamydia/Chlamydophila group;Chlamydia;Chlamydia trachomatis
Chlamydia_trachomatis_L2b_UCH_2_GCA_000318925.1	-	-	813	cellular organisms;Bacteria;PVC group;Chlamydiae;Chlamydiia;Chlamydiales;Chlamydiaceae;Chlamydia/Chlamydophila group;Chlamydia;Chlamydia trachomatis
Chlamydia_trachomatis_L2c_GCA_000220105.1	-	-	813	cellular organisms;Bacteria;PVC group;Chlamydiae;Chlamydiia;Chlamydiales;Chlamydiaceae;Chlamydia/Chlamydophila group;Chlamydia;Chlamydia trachomatis
Chlamydia_trachomatis_L3_404_LN_GCA_000319105.1	-	-	813	cellular organisms;Bacteria;PVC group;Chlamydiae;Chlamydiia;Chlamydiales;Chlamydiaceae;Chlamydia/Chlamydophila group;Chlamydia;Chlamydia trachomatis
Chlamydia_trachomatis_RC_F_69_GCA_000441585.1	-	-	813	cellular organisms;Bacteria;PVC group;Chlamydiae;Chlamydiia;Chlamydiales;Chlamydiaceae;Chlamydia/Chlamydophila group;Chlamydia;Chlamydia trachomatis
Chlamydia_trachomatis_RC_F_s_342_GCA_000441715.1	-	-	813	cellular organisms;Bacteria;PVC group;Chlamydiae;Chlamydiia;Chlamydiales;Chlamydiaceae;Chlamydia/Chlamydophila group;Chlamydia;Chlamydia trachomatis
Chlamydia_trachomatis_RC_F_s_852_GCA_000441635.1	-	-	813	cellular organisms;Bacteria;PVC group;Chlamydiae;Chlamydiia;Chlamydiales;Chlamydiaceae;Chlamydia/Chlamydophila group;Chlamydia;Chlamydia trachomatis
Chlamydia_trachomatis_RC_J_943_GCA_000441655.1	-	-	813	cellular organisms;Bacteria;PVC group;Chlamydiae;Chlamydiia;Chlamydiales;Chlamydiaceae;Chlamydia/Chlamydophila group;Chlamydia;Chlamydia trachomatis
Chlamydia_trachomatis_RC_J_953_GCA_000441675.1	-	-	813	cellular organisms;Bacteria;PVC group;Chlamydiae;Chlamydiia;Chlamydiales;Chlamydiaceae;Chlamydia/Chlamydophila group;Chlamydia;Chlamydia trachomatis
Chlamydia_trachomatis_RC_J_966_GCA_000441755.1	-	-	813	cellular organisms;Bacteria;PVC group;Chlamydiae;Chlamydiia;Chlamydiales;Chlamydiaceae;Chlamydia/Chlamydophila group;Chlamydia;Chlamydia trachomatis
Chlamydia_trachomatis_RC_J_971_GCA_000441795.1	-	-	813	cellular organisms;Bacteria;PVC group;Chlamydiae;Chlamydiia;Chlamydiales;Chlamydiaceae;Chlamydia/Chlamydophila group;Chlamydia;Chlamydia trachomatis
Chlamydia_trachomatis_RC_J_s_122_GCA_000441735.1	-	-	813	cellular organisms;Bacteria;PVC group;Chlamydiae;Chlamydiia;Chlamydiales;Chlamydiaceae;Chlamydia/Chlamydophila group;Chlamydia;Chlamydia trachomatis
Chlamydia_trachomatis_RC_L2_55_GCA_000441815.1	-	-	813	cellular organisms;Bacteria;PVC group;Chlamydiae;Chlamydiia;Chlamydiales;Chlamydiaceae;Chlamydia/Chlamydophila group;Chlamydia;Chlamydia trachomatis
Chlamydia_trachomatis_RC_L2_s_3_GCA_000441695.1	-	-	813	cellular organisms;Bacteria;PVC group;Chlamydiae;Chlamydiia;Chlamydiales;Chlamydiaceae;Chlamydia/Chlamydophila group;Chlamydia;Chlamydia trachomatis
Chlamydia_trachomatis_RC_L2_s_46_GCA_000441615.1	-	-	813	cellular organisms;Bacteria;PVC group;Chlamydiae;Chlamydiia;Chlamydiales;Chlamydiaceae;Chlamydia/Chlamydophila group;Chlamydia;Chlamydia trachomatis
Chlamydia_trachomatis_Sweden2_GCA_000210495.1	-	-	813	cellular organisms;Bacteria;PVC group;Chlamydiae;Chlamydiia;Chlamydiales;Chlamydiaceae;Chlamydia/Chlamydophila group;Chlamydia;Chlamydia trachomatis
Chlamydophila_abortus_AB7_GCA_000952935.1	-	-	83555	cellular organisms;Bacteria;PVC group;Chlamydiae;Chlamydiia;Chlamydiales;Chlamydiaceae;Chlamydia/Chlamydophila group;Chlamydophila;Chlamydophila abortus
Chlamydophila_abortus_S26_3_GCA_000026025.1	-	-	83555	cellular organisms;Bacteria;PVC group;Chlamydiae;Chlamydiia;Chlamydiales;Chlamydiaceae;Chlamydia/Chlamydophila group;Chlamydophila;Chlamydophila abortus
Chlamydophila_caviae_GPIC_GCA_000007605.1	-	-	83557	cellular organisms;Bacteria;PVC group;Chlamydiae;Chlamydiia;Chlamydiales;Chlamydiaceae;Chlamydia/Chlamydophila group;Chlamydophila;Chlamydophila caviae
Chlamydophila_felis_Fe_C_56_GCA_000009945.1	-	-	83556	cellular organisms;Bacteria;PVC group;Chlamydiae;Chlamydiia;Chlamydiales;Chlamydiaceae;Chlamydia/Chlamydophila group;Chlamydophila;Chlamydophila felis
Protochlamydia_naegleriophila_KNic_GCA_001499655.1	-	-	389348	cellular organisms;Bacteria;PVC group;Chlamydiae;Chlamydiia;Chlamydiales;Parachlamydiaceae;Candidatus Protochlamydia;Protochlamydia naegleriophila
Parachlamydia_acanthamoebae_UV_7_GCA_000253035.1	-	-	83552	cellular organisms;Bacteria;PVC group;Chlamydiae;Chlamydiia;Chlamydiales;Parachlamydiaceae;Parachlamydia;Parachlamydia acanthamoebae
Simkania_negevensis_Z_GCA_000237205.1	-	-	83561	cellular organisms;Bacteria;PVC group;Chlamydiae;Chlamydiia;Chlamydiales;Simkaniaceae;Simkania;Simkania negevensis
Waddlia_chondrophila_WSU_86_1044_GCA_000092785.1	-	-	71667	cellular organisms;Bacteria;PVC group;Chlamydiae;Chlamydiia;Chlamydiales;Waddliaceae;Waddlia;Waddlia chondrophila
Phycisphaera_mikurensis_NBRC_102666_GCA_000284115.1	-	1	547188	cellular organisms;Bacteria;PVC group;Planctomycetes;Phycisphaerae;Phycisphaerales;Phycisphaeraceae;Phycisphaera;Phycisphaera mikurensis
Isosphaera_pallida_ATCC_43644_GCA_000186345.1	-	1	128	cellular organisms;Bacteria;PVC group;Planctomycetes;Planctomycetia;Planctomycetales;Isosphaeraceae;Isosphaera;Isosphaera pallida
Singulisphaera_acidiphila_DSM_18658_GCA_000242455.3	-	1	466153	cellular organisms;Bacteria;PVC group;Planctomycetes;Planctomycetia;Planctomycetales;Isosphaeraceae;Singulisphaera;Singulisphaera acidiphila
Pirellula_staleyi_DSM_6068_GCA_000025185.1	-	-	125	cellular organisms;Bacteria;PVC group;Planctomycetes;Planctomycetia;Planctomycetales;Planctomycetaceae;Pirellula;Pirellula staleyi
Planctopirus_limnophila_DSM_3776_GCA_000092105.1	-	1	120	cellular organisms;Bacteria;PVC group;Planctomycetes;Planctomycetia;Planctomycetales;Planctomycetaceae;Planctopirus;Planctopirus limnophila
Rubinisphaera_brasiliensis_DSM_5305_GCA_000165715.3	-	2	119	cellular organisms;Bacteria;PVC group;Planctomycetes;Planctomycetia;Planctomycetales;Planctomycetaceae;Rubinisphaera;Rubinisphaera brasiliensis
Opitutus_terrae_PB90_1_GCA_000019965.1	-	-	107709	cellular organisms;Bacteria;PVC group;Verrucomicrobia;Opitutae;Opitutales;Opitutaceae;Opitutus;Opitutus terrae
Opitutaceae_bacterium_TAV5_TAV5_GCA_000242935.3	-	2	794903	cellular organisms;Bacteria;PVC group;Verrucomicrobia;Opitutae;Opitutales;Opitutaceae;unclassified Opitutaceae;Opitutaceae bacterium TAV5
Coraliomargarita_akajimensis_DSM_45221_GCA_000025905.1	-	-	395922	cellular organisms;Bacteria;PVC group;Verrucomicrobia;Opitutae;Puniceicoccales;Puniceicoccaceae;Coraliomargarita;Coraliomargarita akajimensis
Candidatus_Xiphinematobacter_Idaho_Grape_Idaho_Grape_GCA_001318295.1	-	-	1704307	cellular organisms;Bacteria;PVC group;Verrucomicrobia;Spartobacteria;Candidatus Xiphinematobacter;Candidatus Xiphinematobacter sp. Idaho Grape
Akkermansia_muciniphila_ATCC_BAA_835_GCA_000020225.1	-	-	239935	cellular organisms;Bacteria;PVC group;Verrucomicrobia;Verrucomicrobiae;Verrucomicrobiales;Akkermansiaceae;Akkermansia;Akkermansia muciniphila
Methylacidiphilum_infernorum_V4_GCA_000019665.1	-	-	511746	cellular organisms;Bacteria;PVC group;Verrucomicrobia;unclassified Verrucomicrobia;Methylacidiphilales;Methylacidiphilaceae;Methylacidiphilum;Methylacidiphilum infernorum
Verrucomicrobia_bacterium_IMCC26134_IMCC26134_GCA_000972765.1	-	-	1637999	cellular organisms;Bacteria;PVC group;Verrucomicrobia;unclassified Verrucomicrobia;unclassified Verrucomicrobia (miscellaneous);Verrucomicrobia bacterium IMCC26134
Verrucomicrobia_bacterium_L21_Fru_AB_L21_Fru_AB_GCA_001017655.1	-	-	1609981	cellular organisms;Bacteria;PVC group;Verrucomicrobia;unclassified Verrucomicrobia;unclassified Verrucomicrobia (miscellaneous);Verrucomicrobia bacterium L21-Fru-AB
Acidithiobacillus_caldus_ATCC_51756_GCA_000175575.2	-	-	33059	cellular organisms;Bacteria;Proteobacteria;Acidithiobacillia;Acidithiobacillales;Acidithiobacillaceae;Acidithiobacillus;Acidithiobacillus caldus
Acidithiobacillus_caldus_SM_1_GCA_000221025.1	-	-	33059	cellular organisms;Bacteria;Proteobacteria;Acidithiobacillia;Acidithiobacillales;Acidithiobacillaceae;Acidithiobacillus;Acidithiobacillus caldus
Acidithiobacillus_ferrivorans_SS3_GCA_000214095.3	-	-	160808	cellular organisms;Bacteria;Proteobacteria;Acidithiobacillia;Acidithiobacillales;Acidithiobacillaceae;Acidithiobacillus;Acidithiobacillus ferrivorans
Acidithiobacillus_ferrooxidans_ATCC_23270_GCA_000021485.1	-	-	920	cellular organisms;Bacteria;Proteobacteria;Acidithiobacillia;Acidithiobacillales;Acidithiobacillaceae;Acidithiobacillus;Acidithiobacillus ferrooxidans
Acidithiobacillus_ferrooxidans_ATCC_53993_GCA_000020825.1	-	-	920	cellular organisms;Bacteria;Proteobacteria;Acidithiobacillia;Acidithiobacillales;Acidithiobacillaceae;Acidithiobacillus;Acidithiobacillus ferrooxidans
Asticcacaulis_excentricus_CB_48_GCA_000175215.2	-	-	78587	cellular organisms;Bacteria;Proteobacteria;Alphaproteobacteria;Caulobacterales;Caulobacteraceae;Asticcacaulis;Asticcacaulis excentricus
Brevundimonas_DS20_DS20_GCA_001310255.1	-	-	1532555	cellular organisms;Bacteria;Proteobacteria;Alphaproteobacteria;Caulobacterales;Caulobacteraceae;Brevundimonas;Brevundimonas sp. DS20
Brevundimonas_subvibrioides_ATCC_15264_GCA_000144605.1	-	-	74313	cellular organisms;Bacteria;Proteobacteria;Alphaproteobacteria;Caulobacterales;Caulobacteraceae;Brevundimonas;Brevundimonas subvibrioides
Caulobacter_henricii_CB4_GCA_001414055.1	-	-	69395	cellular organisms;Bacteria;Proteobacteria;Alphaproteobacteria;Caulobacterales;Caulobacteraceae;Caulobacter;Caulobacter henricii
Caulobacter_segnis_ATCC_21756_GCA_000092285.1	-	-	88688	cellular organisms;Bacteria;Proteobacteria;Alphaproteobacteria;Caulobacterales;Caulobacteraceae;Caulobacter;Caulobacter segnis
Caulobacter_K31_K31_GCA_000019145.1	-	-	366602	cellular organisms;Bacteria;Proteobacteria;Alphaproteobacteria;Caulobacterales;Caulobacteraceae;Caulobacter;Caulobacter sp. K31
Caulobacter_crescentus_CB15_GCA_000006905.1	-	-	155892	cellular organisms;Bacteria;Proteobacteria;Alphaproteobacteria;Caulobacterales;Caulobacteraceae;Caulobacter;Caulobacter vibrioides
Caulobacter_crescentus_NA1000_GCA_000022005.1	-	-	155892	cellular organisms;Bacteria;Proteobacteria;Alphaproteobacteria;Caulobacterales;Caulobacteraceae;Caulobacter;Caulobacter vibrioides
Phenylobacterium_zucineum_HLK1_GCA_000017265.1	-	-	284016	cellular organisms;Bacteria;Proteobacteria;Alphaproteobacteria;Caulobacterales;Caulobacteraceae;Phenylobacterium;Phenylobacterium zucineum
Magnetococcus_marinus_MC_1_GCA_000014865.1	-	1	1124597	cellular organisms;Bacteria;Proteobacteria;Alphaproteobacteria;Magnetococcales;Magnetococcaceae;Magnetococcus;Magnetococcus marinus
Parvularcula_bermudensis_HTCC2503_GCA_000152825.2	-	1	208216	cellular organisms;Bacteria;Proteobacteria;Alphaproteobacteria;Parvularculales;Parvularculaceae;Parvularcula;Parvularcula bermudensis
Candidatus_Pelagibacter_IMCC9063_IMCC9063_GCA_000195085.1	-	-	1002672	cellular organisms;Bacteria;Proteobacteria;Alphaproteobacteria;Pelagibacterales;Pelagibacteraceae;Candidatus Pelagibacter;Candidatus Pelagibacter sp. IMCC9063
Candidatus_Pelagibacter_ubique_HTCC1062_GCA_000012345.1	-	-	198252	cellular organisms;Bacteria;Proteobacteria;Alphaproteobacteria;Pelagibacterales;Pelagibacteraceae;Candidatus Pelagibacter;Candidatus Pelagibacter ubique
alpha_proteobacterium_HIMB5_HIMB5_GCA_000299095.1	-	-	859653	cellular organisms;Bacteria;Proteobacteria;Alphaproteobacteria;Pelagibacterales;Pelagibacteraceae;unclassified Pelagibacteraceae;alpha proteobacterium HIMB5
alpha_proteobacterium_HIMB59_HIMB59_GCA_000299115.1	-	-	744985	cellular organisms;Bacteria;Proteobacteria;Alphaproteobacteria;Pelagibacterales;Pelagibacteraceae;unclassified Pelagibacteraceae;alpha proteobacterium HIMB59
Aureimonas_AU20_AU20_GCA_001442755.1	-	-	1349819	cellular organisms;Bacteria;Proteobacteria;Alphaproteobacteria;Rhizobiales;Aurantimonadaceae;Aureimonas;Aureimonas sp. AU20
Martelella_endophytica_YC6887_GCA_000960975.1	-	-	1486262	cellular organisms;Bacteria;Proteobacteria;Alphaproteobacteria;Rhizobiales;Aurantimonadaceae;Martelella;Martelella endophytica
Martelella_AD_3_AD_3_GCA_001578105.1	-	1	686597	cellular organisms;Bacteria;Proteobacteria;Alphaproteobacteria;Rhizobiales;Aurantimonadaceae;Martelella;Martelella sp. AD-3
Bartonella_australis_Aust_NH1_GCA_000341355.1	-	-	388640	cellular organisms;Bacteria;Proteobacteria;Alphaproteobacteria;Rhizobiales;Bartonellaceae;Bartonella;Bartonella australis
Bartonella_bacilliformis_ATCC_35685D_5_GCA_001559035.1	-	-	774	cellular organisms;Bacteria;Proteobacteria;Alphaproteobacteria;Rhizobiales;Bartonellaceae;Bartonella;Bartonella bacilliformis
Bartonella_bacilliformis_KC583_GCA_000015445.1	-	-	774	cellular organisms;Bacteria;Proteobacteria;Alphaproteobacteria;Rhizobiales;Bartonellaceae;Bartonella;Bartonella bacilliformis
Bartonella_clarridgeiae_73_GCA_000253015.1	-	-	56426	cellular organisms;Bacteria;Proteobacteria;Alphaproteobacteria;Rhizobiales;Bartonellaceae;Bartonella;Bartonella clarridgeiae
Bartonella_grahamii_as4aup_GCA_000022725.1	-	-	33045	cellular organisms;Bacteria;Proteobacteria;Alphaproteobacteria;Rhizobiales;Bartonellaceae;Bartonella;Bartonella grahamii
Bartonella_henselae_BM1374163_GCA_000612965.1	-	-	38323	cellular organisms;Bacteria;Proteobacteria;Alphaproteobacteria;Rhizobiales;Bartonellaceae;Bartonella;Bartonella henselae
Bartonella_henselae_BM1374165_GCA_000612765.1	-	-	38323	cellular organisms;Bacteria;Proteobacteria;Alphaproteobacteria;Rhizobiales;Bartonellaceae;Bartonella;Bartonella henselae
Bartonella_henselae_Houston_1_GCA_000046705.1	-	-	38323	cellular organisms;Bacteria;Proteobacteria;Alphaproteobacteria;Rhizobiales;Bartonellaceae;Bartonella;Bartonella henselae
Bartonella_henselae_MVT02_GCA_001291465.1	-	-	38323	cellular organisms;Bacteria;Proteobacteria;Alphaproteobacteria;Rhizobiales;Bartonellaceae;Bartonella;Bartonella henselae
Bartonella_quintana_RM_11_GCA_000294715.1	-	-	803	cellular organisms;Bacteria;Proteobacteria;Alphaproteobacteria;Rhizobiales;Bartonellaceae;Bartonella;Bartonella quintana
Bartonella_quintana_Toulouse_GCA_000046685.1	-	-	803	cellular organisms;Bacteria;Proteobacteria;Alphaproteobacteria;Rhizobiales;Bartonellaceae;Bartonella;Bartonella quintana
Bartonella_tribocorum_BM1374166_GCA_000689355.1	-	-	85701	cellular organisms;Bacteria;Proteobacteria;Alphaproteobacteria;Rhizobiales;Bartonellaceae;Bartonella;Bartonella tribocorum
Bartonella_tribocorum_CIP_105476_GCA_000196435.1	-	-	85701	cellular organisms;Bacteria;Proteobacteria;Alphaproteobacteria;Rhizobiales;Bartonellaceae;Bartonella;Bartonella tribocorum
Bartonella_vinsonii_berkhoffii_Winnie_GCA_000341385.1	-	-	33047	cellular organisms;Bacteria;Proteobacteria;Alphaproteobacteria;Rhizobiales;Bartonellaceae;Bartonella;Bartonella vinsonii
Candidatus_Bartonella_ancashi_20_00_GCA_001281405.1	-	-	1318743	cellular organisms;Bacteria;Proteobacteria;Alphaproteobacteria;Rhizobiales;Bartonellaceae;Bartonella;Candidatus Bartonella ancashi
Beijerinckia_indica_indica_ATCC_9039_GCA_000019845.1	-	-	533	cellular organisms;Bacteria;Proteobacteria;Alphaproteobacteria;Rhizobiales;Beijerinckiaceae;Beijerinckia;Beijerinckia indica
Chelatococcus_CO_6_CO_6_GCA_001271345.1	-	1	1702325	cellular organisms;Bacteria;Proteobacteria;Alphaproteobacteria;Rhizobiales;Beijerinckiaceae;Chelatococcus;Chelatococcus sp. CO-6
Methylocella_silvestris_BL2_GCA_000021745.1	-	-	199596	cellular organisms;Bacteria;Proteobacteria;Alphaproteobacteria;Rhizobiales;Beijerinckiaceae;Methylocella;Methylocella silvestris
Bosea_PAMC_26642_PAMC_26642_GCA_001562255.1	-	-	1792307	cellular organisms;Bacteria;Proteobacteria;Alphaproteobacteria;Rhizobiales;Bradyrhizobiaceae;Bosea;Bosea sp. PAMC 26642
Bradyrhizobium_diazoefficiens_NK6_GCA_001549695.1	-	-	1355477	cellular organisms;Bacteria;Proteobacteria;Alphaproteobacteria;Rhizobiales;Bradyrhizobiaceae;Bradyrhizobium;Bradyrhizobium diazoefficiens
Bradyrhizobium_diazoefficiens_USDA_110_GCA_000011365.1	-	-	1355477	cellular organisms;Bacteria;Proteobacteria;Alphaproteobacteria;Rhizobiales;Bradyrhizobiaceae;Bradyrhizobium;Bradyrhizobium diazoefficiens
Bradyrhizobium_japonicum_E109_GCA_000807315.1	-	-	375	cellular organisms;Bacteria;Proteobacteria;Alphaproteobacteria;Rhizobiales;Bradyrhizobiaceae;Bradyrhizobium;Bradyrhizobium japonicum
Bradyrhizobium_japonicum_USDA_6_GCA_000284375.1	-	-	375	cellular organisms;Bacteria;Proteobacteria;Alphaproteobacteria;Rhizobiales;Bradyrhizobiaceae;Bradyrhizobium;Bradyrhizobium japonicum
Bradyrhizobium_oligotrophicum_S58_GCA_000344805.1	-	-	44255	cellular organisms;Bacteria;Proteobacteria;Alphaproteobacteria;Rhizobiales;Bradyrhizobiaceae;Bradyrhizobium;Bradyrhizobium oligotrophicum
Bradyrhizobium_BTAi1_BTAi1_GCA_000015165.1	-	-	288000	cellular organisms;Bacteria;Proteobacteria;Alphaproteobacteria;Rhizobiales;Bradyrhizobiaceae;Bradyrhizobium;Bradyrhizobium sp. BTAi1
Bradyrhizobium_CCGE_LA001_CCGE_LA001_GCA_000296215.2	-	-	1223566	cellular organisms;Bacteria;Proteobacteria;Alphaproteobacteria;Rhizobiales;Bradyrhizobiaceae;Bradyrhizobium;Bradyrhizobium sp. CCGE-LA001
Bradyrhizobium_ORS_278_ORS278_GCA_000026145.1	-	-	114615	cellular organisms;Bacteria;Proteobacteria;Alphaproteobacteria;Rhizobiales;Bradyrhizobiaceae;Bradyrhizobium;Bradyrhizobium sp. ORS 278
Bradyrhizobium_S23321_S23321_GCA_000284275.1	-	-	335659	cellular organisms;Bacteria;Proteobacteria;Alphaproteobacteria;Rhizobiales;Bradyrhizobiaceae;Bradyrhizobium;Bradyrhizobium sp. S23321
Nitrobacter_hamburgensis_X14_GCA_000013885.1	-	-	912	cellular organisms;Bacteria;Proteobacteria;Alphaproteobacteria;Rhizobiales;Bradyrhizobiaceae;Nitrobacter;Nitrobacter hamburgensis
Nitrobacter_winogradskyi_Nb_255_GCA_000012725.1	-	1	913	cellular organisms;Bacteria;Proteobacteria;Alphaproteobacteria;Rhizobiales;Bradyrhizobiaceae;Nitrobacter;Nitrobacter winogradskyi
Oligotropha_carboxidovorans_OM4_GCA_000218585.1	-	-	40137	cellular organisms;Bacteria;Proteobacteria;Alphaproteobacteria;Rhizobiales;Bradyrhizobiaceae;Oligotropha;Oligotropha carboxidovorans
Oligotropha_carboxidovorans_OM5_GCA_000021365.1	-	-	40137	cellular organisms;Bacteria;Proteobacteria;Alphaproteobacteria;Rhizobiales;Bradyrhizobiaceae;Oligotropha;Oligotropha carboxidovorans
Oligotropha_carboxidovorans_OM5_GCA_000218565.1	-	-	40137	cellular organisms;Bacteria;Proteobacteria;Alphaproteobacteria;Rhizobiales;Bradyrhizobiaceae;Oligotropha;Oligotropha carboxidovorans
Rhodopseudomonas_palustris_BisA53_GCA_000014825.1	-	-	1076	cellular organisms;Bacteria;Proteobacteria;Alphaproteobacteria;Rhizobiales;Bradyrhizobiaceae;Rhodopseudomonas;Rhodopseudomonas palustris
Rhodopseudomonas_palustris_BisB18_GCA_000013745.1	-	-	1076	cellular organisms;Bacteria;Proteobacteria;Alphaproteobacteria;Rhizobiales;Bradyrhizobiaceae;Rhodopseudomonas;Rhodopseudomonas palustris
Rhodopseudomonas_palustris_BisB5_GCA_000013685.1	-	-	1076	cellular organisms;Bacteria;Proteobacteria;Alphaproteobacteria;Rhizobiales;Bradyrhizobiaceae;Rhodopseudomonas;Rhodopseudomonas palustris
Rhodopseudomonas_palustris_DX_1_GCA_000177255.2	-	1	1076	cellular organisms;Bacteria;Proteobacteria;Alphaproteobacteria;Rhizobiales;Bradyrhizobiaceae;Rhodopseudomonas;Rhodopseudomonas palustris
Rhodopseudomonas_palustris_HaA2_GCA_000013365.1	-	-	1076	cellular organisms;Bacteria;Proteobacteria;Alphaproteobacteria;Rhizobiales;Bradyrhizobiaceae;Rhodopseudomonas;Rhodopseudomonas palustris
Rhodopseudomonas_palustris_TIE_1_GCA_000020445.1	-	-	1076	cellular organisms;Bacteria;Proteobacteria;Alphaproteobacteria;Rhizobiales;Bradyrhizobiaceae;Rhodopseudomonas;Rhodopseudomonas palustris
Brucella_abortus_104M_GCA_001296965.1	-	-	235	cellular organisms;Bacteria;Proteobacteria;Alphaproteobacteria;Rhizobiales;Brucellaceae;Brucella;Brucella abortus
Brucella_abortus_1_9_941_GCA_000008145.1	-	-	235	cellular organisms;Bacteria;Proteobacteria;Alphaproteobacteria;Rhizobiales;Brucellaceae;Brucella;Brucella abortus
Brucella_abortus_2308_GCA_000054005.1	-	-	235	cellular organisms;Bacteria;Proteobacteria;Alphaproteobacteria;Rhizobiales;Brucellaceae;Brucella;Brucella abortus
Brucella_abortus_2_86_8_59_GCA_000740375.1	-	-	235	cellular organisms;Bacteria;Proteobacteria;Alphaproteobacteria;Rhizobiales;Brucellaceae;Brucella;Brucella abortus
Brucella_abortus_63_75_GCA_000740295.1	-	-	235	cellular organisms;Bacteria;Proteobacteria;Alphaproteobacteria;Rhizobiales;Brucellaceae;Brucella;Brucella abortus
Brucella_abortus_6_870_GCA_000740215.1	-	-	235	cellular organisms;Bacteria;Proteobacteria;Alphaproteobacteria;Rhizobiales;Brucellaceae;Brucella;Brucella abortus
Brucella_abortus_9_C68_GCA_000740195.1	-	-	235	cellular organisms;Bacteria;Proteobacteria;Alphaproteobacteria;Rhizobiales;Brucellaceae;Brucella;Brucella abortus
Brucella_abortus_A13334_GCA_000238175.1	-	-	235	cellular organisms;Bacteria;Proteobacteria;Alphaproteobacteria;Rhizobiales;Brucellaceae;Brucella;Brucella abortus
Brucella_abortus_BAB8416_GCA_001043295.1	-	-	235	cellular organisms;Bacteria;Proteobacteria;Alphaproteobacteria;Rhizobiales;Brucellaceae;Brucella;Brucella abortus
Brucella_abortus_BDW_GCA_000740135.1	-	-	235	cellular organisms;Bacteria;Proteobacteria;Alphaproteobacteria;Rhizobiales;Brucellaceae;Brucella;Brucella abortus
Brucella_abortus_BER_GCA_000740155.1	-	-	235	cellular organisms;Bacteria;Proteobacteria;Alphaproteobacteria;Rhizobiales;Brucellaceae;Brucella;Brucella abortus
Brucella_abortus_BFY_GCA_000740315.1	-	-	235	cellular organisms;Bacteria;Proteobacteria;Alphaproteobacteria;Rhizobiales;Brucellaceae;Brucella;Brucella abortus
Brucella_abortus_NCTC_10505_GCA_000740175.1	-	-	235	cellular organisms;Bacteria;Proteobacteria;Alphaproteobacteria;Rhizobiales;Brucellaceae;Brucella;Brucella abortus
Brucella_abortus_S19_GCA_000018725.1	-	-	235	cellular organisms;Bacteria;Proteobacteria;Alphaproteobacteria;Rhizobiales;Brucellaceae;Brucella;Brucella abortus
Brucella_canis_ATCC_23365_GCA_000018525.1	-	-	36855	cellular organisms;Bacteria;Proteobacteria;Alphaproteobacteria;Rhizobiales;Brucellaceae;Brucella;Brucella canis
Brucella_canis_HSK_A52141_GCA_000238195.1	-	-	36855	cellular organisms;Bacteria;Proteobacteria;Alphaproteobacteria;Rhizobiales;Brucellaceae;Brucella;Brucella canis
Brucella_canis_RM6_66_GCA_000740335.1	-	-	36855	cellular organisms;Bacteria;Proteobacteria;Alphaproteobacteria;Rhizobiales;Brucellaceae;Brucella;Brucella canis
Brucella_canis_SVA13_GCA_000691585.1	-	-	36855	cellular organisms;Bacteria;Proteobacteria;Alphaproteobacteria;Rhizobiales;Brucellaceae;Brucella;Brucella canis
Brucella_ceti_TE10759_12_GCA_000590795.1	-	-	120577	cellular organisms;Bacteria;Proteobacteria;Alphaproteobacteria;Rhizobiales;Brucellaceae;Brucella;Brucella ceti
Brucella_ceti_TE28753_12_GCA_000590815.1	-	-	120577	cellular organisms;Bacteria;Proteobacteria;Alphaproteobacteria;Rhizobiales;Brucellaceae;Brucella;Brucella ceti
Brucella_melitensis_1_16M_GCA_000007125.1	-	-	29459	cellular organisms;Bacteria;Proteobacteria;Alphaproteobacteria;Rhizobiales;Brucellaceae;Brucella;Brucella melitensis
Brucella_melitensis_1_16M_GCA_000740415.1	-	-	29459	cellular organisms;Bacteria;Proteobacteria;Alphaproteobacteria;Rhizobiales;Brucellaceae;Brucella;Brucella melitensis
Brucella_melitensis_20236_GCA_001431745.1	-	-	29459	cellular organisms;Bacteria;Proteobacteria;Alphaproteobacteria;Rhizobiales;Brucellaceae;Brucella;Brucella melitensis
Brucella_melitensis_3_Ether_GCA_000740355.1	-	-	29459	cellular organisms;Bacteria;Proteobacteria;Alphaproteobacteria;Rhizobiales;Brucellaceae;Brucella;Brucella melitensis
Brucella_melitensis_ATCC_23457_GCA_000022625.1	-	-	29459	cellular organisms;Bacteria;Proteobacteria;Alphaproteobacteria;Rhizobiales;Brucellaceae;Brucella;Brucella melitensis
Brucella_melitensis_M28_GCA_000192725.1	-	-	29459	cellular organisms;Bacteria;Proteobacteria;Alphaproteobacteria;Rhizobiales;Brucellaceae;Brucella;Brucella melitensis
Brucella_melitensis_M5_90_GCA_000192885.1	-	-	29459	cellular organisms;Bacteria;Proteobacteria;Alphaproteobacteria;Rhizobiales;Brucellaceae;Brucella;Brucella melitensis
Brucella_melitensis_NI_GCA_000227645.1	-	-	29459	cellular organisms;Bacteria;Proteobacteria;Alphaproteobacteria;Rhizobiales;Brucellaceae;Brucella;Brucella melitensis
Brucella_microti_CCM_4915_GCA_000022745.1	-	-	444163	cellular organisms;Bacteria;Proteobacteria;Alphaproteobacteria;Rhizobiales;Brucellaceae;Brucella;Brucella microti
Brucella_ovis_ATCC_25840_GCA_000016845.1	-	-	236	cellular organisms;Bacteria;Proteobacteria;Alphaproteobacteria;Rhizobiales;Brucellaceae;Brucella;Brucella ovis
Brucella_pinnipedialis_6_566_GCA_000740275.1	-	-	120576	cellular organisms;Bacteria;Proteobacteria;Alphaproteobacteria;Rhizobiales;Brucellaceae;Brucella;Brucella pinnipedialis
Brucella_pinnipedialis_B2_94_GCA_000221005.1	-	-	120576	cellular organisms;Bacteria;Proteobacteria;Alphaproteobacteria;Rhizobiales;Brucellaceae;Brucella;Brucella pinnipedialis
Brucella_suis_1330_GCA_000007505.1	-	-	29461	cellular organisms;Bacteria;Proteobacteria;Alphaproteobacteria;Rhizobiales;Brucellaceae;Brucella;Brucella suis
Brucella_suis_1330_GCA_000223195.1	-	-	29461	cellular organisms;Bacteria;Proteobacteria;Alphaproteobacteria;Rhizobiales;Brucellaceae;Brucella;Brucella suis
Brucella_suis_1_S2_GCA_000600055.1	-	-	29461	cellular organisms;Bacteria;Proteobacteria;Alphaproteobacteria;Rhizobiales;Brucellaceae;Brucella;Brucella suis
Brucella_suis_2_GCA_000698245.1	-	-	29461	cellular organisms;Bacteria;Proteobacteria;Alphaproteobacteria;Rhizobiales;Brucellaceae;Brucella;Brucella suis
Brucella_suis_2_GCA_000698285.1	-	-	29461	cellular organisms;Bacteria;Proteobacteria;Alphaproteobacteria;Rhizobiales;Brucellaceae;Brucella;Brucella suis
Brucella_suis_2_GCA_000698325.1	-	-	29461	cellular organisms;Bacteria;Proteobacteria;Alphaproteobacteria;Rhizobiales;Brucellaceae;Brucella;Brucella suis
Brucella_suis_2_GCA_000698345.1	-	-	29461	cellular organisms;Bacteria;Proteobacteria;Alphaproteobacteria;Rhizobiales;Brucellaceae;Brucella;Brucella suis
Brucella_suis_2_GCA_000699025.1	-	-	29461	cellular organisms;Bacteria;Proteobacteria;Alphaproteobacteria;Rhizobiales;Brucellaceae;Brucella;Brucella suis
Brucella_suis_3_686_GCA_000740255.1	-	-	29461	cellular organisms;Bacteria;Proteobacteria;Alphaproteobacteria;Rhizobiales;Brucellaceae;Brucella;Brucella suis
Brucella_suis_513UK_GCA_000740235.1	-	-	29461	cellular organisms;Bacteria;Proteobacteria;Alphaproteobacteria;Rhizobiales;Brucellaceae;Brucella;Brucella suis
Brucella_suis_ATCC_23445_GCA_000018905.1	-	-	29461	cellular organisms;Bacteria;Proteobacteria;Alphaproteobacteria;Rhizobiales;Brucellaceae;Brucella;Brucella suis
Brucella_suis_BSP_GCA_000740435.1	-	-	29461	cellular organisms;Bacteria;Proteobacteria;Alphaproteobacteria;Rhizobiales;Brucellaceae;Brucella;Brucella suis
Brucella_suis_Human_AR_US_1981_GCA_000875695.1	-	-	29461	cellular organisms;Bacteria;Proteobacteria;Alphaproteobacteria;Rhizobiales;Brucellaceae;Brucella;Brucella suis
Brucella_suis_VBI22_GCA_000236255.1	-	-	29461	cellular organisms;Bacteria;Proteobacteria;Alphaproteobacteria;Rhizobiales;Brucellaceae;Brucella;Brucella suis
Brucella_suis_ZW043_GCA_000755105.1	-	-	29461	cellular organisms;Bacteria;Proteobacteria;Alphaproteobacteria;Rhizobiales;Brucellaceae;Brucella;Brucella suis
Brucella_suis_ZW046_GCA_000755085.1	-	-	29461	cellular organisms;Bacteria;Proteobacteria;Alphaproteobacteria;Rhizobiales;Brucellaceae;Brucella;Brucella suis
Brucella_F60_F60_GCA_900000005.1	-	-	981386	cellular organisms;Bacteria;Proteobacteria;Alphaproteobacteria;Rhizobiales;Brucellaceae;Brucella;Brucella vulpis
Ochrobactrum_anthropi_ATCC_49188_GCA_000017405.1	-	-	529	cellular organisms;Bacteria;Proteobacteria;Alphaproteobacteria;Rhizobiales;Brucellaceae;Ochrobactrum;Ochrobactrum anthropi
Ochrobactrum_anthropi_OAB_GCA_000742955.1	-	-	529	cellular organisms;Bacteria;Proteobacteria;Alphaproteobacteria;Rhizobiales;Brucellaceae;Ochrobactrum;Ochrobactrum anthropi
Blastochloris_viridis_ATCC_19567_GCA_001402875.1	-	3	1079	cellular organisms;Bacteria;Proteobacteria;Alphaproteobacteria;Rhizobiales;Hyphomicrobiaceae;Blastochloris;Blastochloris viridis
Blastochloris_viridis_DSM_133_GCA_001548155.2	-	3	1079	cellular organisms;Bacteria;Proteobacteria;Alphaproteobacteria;Rhizobiales;Hyphomicrobiaceae;Blastochloris;Blastochloris viridis
Blastochloris_viridis_GCA_001459775.1	-	3	1079	cellular organisms;Bacteria;Proteobacteria;Alphaproteobacteria;Rhizobiales;Hyphomicrobiaceae;Blastochloris;Blastochloris viridis
Devosia_H5989_H5989_GCA_001185205.1	-	-	1643450	cellular organisms;Bacteria;Proteobacteria;Alphaproteobacteria;Rhizobiales;Hyphomicrobiaceae;Devosia;Devosia sp. H5989
Candidatus_Filomicrobium_marinum_W_GCA_000981565.1	-	-	1608628	cellular organisms;Bacteria;Proteobacteria;Alphaproteobacteria;Rhizobiales;Hyphomicrobiaceae;Filomicrobium;Candidatus Filomicrobium marinum
Candidatus_Filomicrobium_marinum_Y_GCA_000981545.1	-	-	1608628	cellular organisms;Bacteria;Proteobacteria;Alphaproteobacteria;Rhizobiales;Hyphomicrobiaceae;Filomicrobium;Candidatus Filomicrobium marinum
Hyphomicrobium_denitrificans_1NES1_GCA_000230975.3	-	-	53399	cellular organisms;Bacteria;Proteobacteria;Alphaproteobacteria;Rhizobiales;Hyphomicrobiaceae;Hyphomicrobium;Hyphomicrobium denitrificans
Hyphomicrobium_denitrificans_ATCC_51888_GCA_000143145.1	-	-	53399	cellular organisms;Bacteria;Proteobacteria;Alphaproteobacteria;Rhizobiales;Hyphomicrobiaceae;Hyphomicrobium;Hyphomicrobium denitrificans
Hyphomicrobium_nitrativorans_NL23_GCA_000503895.1	-	1	1427356	cellular organisms;Bacteria;Proteobacteria;Alphaproteobacteria;Rhizobiales;Hyphomicrobiaceae;Hyphomicrobium;Hyphomicrobium nitrativorans
Hyphomicrobium_MC1_MC1_GCA_000253295.1	-	-	717785	cellular organisms;Bacteria;Proteobacteria;Alphaproteobacteria;Rhizobiales;Hyphomicrobiaceae;Hyphomicrobium;Hyphomicrobium sp. MC1
Pelagibacterium_halotolerans_B2_GCA_000230555.1	-	-	531813	cellular organisms;Bacteria;Proteobacteria;Alphaproteobacteria;Rhizobiales;Hyphomicrobiaceae;Pelagibacterium;Pelagibacterium halotolerans
Rhodomicrobium_vannielii_ATCC_17100_GCA_000166055.1	-	1	1069	cellular organisms;Bacteria;Proteobacteria;Alphaproteobacteria;Rhizobiales;Hyphomicrobiaceae;Rhodomicrobium;Rhodomicrobium vannielii
Rhodoplanes_Z2_YC6860_YC6860_GCA_001579845.1	-	-	674703	cellular organisms;Bacteria;Proteobacteria;Alphaproteobacteria;Rhizobiales;Hyphomicrobiaceae;Rhodoplanes;Rhodoplanes sp. Z2-YC6860
Methylobacterium_aquaticum_MA_22A_GCA_001548015.1	-	-	270351	cellular organisms;Bacteria;Proteobacteria;Alphaproteobacteria;Rhizobiales;Methylobacteriaceae;Methylobacterium;Methylobacterium aquaticum
Methylobacterium_extorquens_AM1_GCA_000022685.1	-	-	408	cellular organisms;Bacteria;Proteobacteria;Alphaproteobacteria;Rhizobiales;Methylobacteriaceae;Methylobacterium;Methylobacterium extorquens group;Methylobacterium extorquens
Methylobacterium_extorquens_CM4_GCA_000021845.1	-	-	408	cellular organisms;Bacteria;Proteobacteria;Alphaproteobacteria;Rhizobiales;Methylobacteriaceae;Methylobacterium;Methylobacterium extorquens group;Methylobacterium extorquens
Methylobacterium_extorquens_DM4_GCA_000083545.1	-	-	408	cellular organisms;Bacteria;Proteobacteria;Alphaproteobacteria;Rhizobiales;Methylobacteriaceae;Methylobacterium;Methylobacterium extorquens group;Methylobacterium extorquens
Methylobacterium_extorquens_PA1_GCA_000018845.1	-	-	408	cellular organisms;Bacteria;Proteobacteria;Alphaproteobacteria;Rhizobiales;Methylobacteriaceae;Methylobacterium;Methylobacterium extorquens group;Methylobacterium extorquens
Methylobacterium_nodulans_ORS_2060_GCA_000022085.1	-	1	114616	cellular organisms;Bacteria;Proteobacteria;Alphaproteobacteria;Rhizobiales;Methylobacteriaceae;Methylobacterium;Methylobacterium nodulans
Methylobacterium_oryzae_CBMB20_GCA_000757795.1	-	-	334852	cellular organisms;Bacteria;Proteobacteria;Alphaproteobacteria;Rhizobiales;Methylobacteriaceae;Methylobacterium;Methylobacterium oryzae
Methylobacterium_populi_BJ001_GCA_000019945.1	-	-	223967	cellular organisms;Bacteria;Proteobacteria;Alphaproteobacteria;Rhizobiales;Methylobacteriaceae;Methylobacterium;Methylobacterium populi
Methylobacterium_radiotolerans_JCM_2831_GCA_000019725.1	-	-	31998	cellular organisms;Bacteria;Proteobacteria;Alphaproteobacteria;Rhizobiales;Methylobacteriaceae;Methylobacterium;Methylobacterium radiotolerans
Methylobacterium_4_46_4_46_GCA_000019365.1	-	-	426117	cellular organisms;Bacteria;Proteobacteria;Alphaproteobacteria;Rhizobiales;Methylobacteriaceae;Methylobacterium;Methylobacterium sp. 4-46
Methylobacterium_AMS5_AMS5_GCA_001542815.1	-	-	925818	cellular organisms;Bacteria;Proteobacteria;Alphaproteobacteria;Rhizobiales;Methylobacteriaceae;Methylobacterium;Methylobacterium sp. AMS5
Methylocystis_SC2_SC2_GCA_000304315.1	-	-	187303	cellular organisms;Bacteria;Proteobacteria;Alphaproteobacteria;Rhizobiales;Methylocystaceae;Methylocystis;Methylocystis sp. SC2
Chelativorans_BNC1_BNC1_GCA_000014245.1	-	-	266779	cellular organisms;Bacteria;Proteobacteria;Alphaproteobacteria;Rhizobiales;Phyllobacteriaceae;Chelativorans;Chelativorans sp. BNC1
Hoeflea_IMCC20628_IMCC20628_GCA_001011155.1	-	-	1620421	cellular organisms;Bacteria;Proteobacteria;Alphaproteobacteria;Rhizobiales;Phyllobacteriaceae;Hoeflea;Hoeflea sp. IMCC20628
Mesorhizobium_australicum_WSM2073_GCA_000230995.3	-	-	536018	cellular organisms;Bacteria;Proteobacteria;Alphaproteobacteria;Rhizobiales;Phyllobacteriaceae;Mesorhizobium;Mesorhizobium australicum
Mesorhizobium_ciceri_biserrulae_WSM1271_GCA_000185905.1	-	-	39645	cellular organisms;Bacteria;Proteobacteria;Alphaproteobacteria;Rhizobiales;Phyllobacteriaceae;Mesorhizobium;Mesorhizobium ciceri
Mesorhizobium_loti_MAFF303099_GCA_000009625.1	-	-	381	cellular organisms;Bacteria;Proteobacteria;Alphaproteobacteria;Rhizobiales;Phyllobacteriaceae;Mesorhizobium;Mesorhizobium loti
Mesorhizobium_opportunistum_WSM2075_GCA_000176035.2	-	-	593909	cellular organisms;Bacteria;Proteobacteria;Alphaproteobacteria;Rhizobiales;Phyllobacteriaceae;Mesorhizobium;Mesorhizobium opportunistum
Candidatus_Liberibacter_africanus_PTSAPSY_GCA_001021085.1	-	-	34020	cellular organisms;Bacteria;Proteobacteria;Alphaproteobacteria;Rhizobiales;Rhizobiaceae;Candidatus Liberibacter;Candidatus Liberibacter africanus
Candidatus_Liberibacter_americanus_Sao_Paulo_GCA_000496595.1	-	-	309868	cellular organisms;Bacteria;Proteobacteria;Alphaproteobacteria;Rhizobiales;Rhizobiaceae;Candidatus Liberibacter;Candidatus Liberibacter americanus
Candidatus_Liberibacter_asiaticus_A4_GCA_000590865.2	-	-	34021	cellular organisms;Bacteria;Proteobacteria;Alphaproteobacteria;Rhizobiales;Rhizobiaceae;Candidatus Liberibacter;Candidatus Liberibacter asiaticus
Candidatus_Liberibacter_asiaticus_Ishi_1_GCA_000829355.1	-	-	34021	cellular organisms;Bacteria;Proteobacteria;Alphaproteobacteria;Rhizobiales;Rhizobiaceae;Candidatus Liberibacter;Candidatus Liberibacter asiaticus
Candidatus_Liberibacter_asiaticus_gxpsy_GCA_000346595.1	-	-	34021	cellular organisms;Bacteria;Proteobacteria;Alphaproteobacteria;Rhizobiales;Rhizobiaceae;Candidatus Liberibacter;Candidatus Liberibacter asiaticus
Candidatus_Liberibacter_asiaticus_psy62_GCA_000023765.2	-	-	34021	cellular organisms;Bacteria;Proteobacteria;Alphaproteobacteria;Rhizobiales;Rhizobiaceae;Candidatus Liberibacter;Candidatus Liberibacter asiaticus
Candidatus_Liberibacter_solanacearum_CLso_ZC1_GCA_000183665.1	-	-	556287	cellular organisms;Bacteria;Proteobacteria;Alphaproteobacteria;Rhizobiales;Rhizobiaceae;Candidatus Liberibacter;Candidatus Liberibacter solanacearum
Liberibacter_crescens_BT_0_GCA_001543305.1	-	-	1273132	cellular organisms;Bacteria;Proteobacteria;Alphaproteobacteria;Rhizobiales;Rhizobiaceae;Candidatus Liberibacter;Liberibacter crescens
Liberibacter_crescens_BT_1_GCA_000325745.1	-	-	1273132	cellular organisms;Bacteria;Proteobacteria;Alphaproteobacteria;Rhizobiales;Rhizobiaceae;Candidatus Liberibacter;Liberibacter crescens
Agrobacterium_H13_3_H13_3_GCA_000192635.1	-	-	861208	cellular organisms;Bacteria;Proteobacteria;Alphaproteobacteria;Rhizobiales;Rhizobiaceae;Rhizobium/Agrobacterium group;Agrobacterium;Agrobacterium sp. H13-3
Agrobacterium_fabrum_C58_GCA_000092025.1	-	-	1176649	cellular organisms;Bacteria;Proteobacteria;Alphaproteobacteria;Rhizobiales;Rhizobiaceae;Rhizobium/Agrobacterium group;Agrobacterium;Agrobacterium tumefaciens complex;Agrobacterium fabrum
Agrobacterium_radiobacter_K84_GCA_000016265.1	-	-	358	cellular organisms;Bacteria;Proteobacteria;Alphaproteobacteria;Rhizobiales;Rhizobiaceae;Rhizobium/Agrobacterium group;Agrobacterium;Agrobacterium tumefaciens complex;Agrobacterium tumefaciens
Agrobacterium_tumefaciens_Ach5_GCA_000971565.1	-	-	358	cellular organisms;Bacteria;Proteobacteria;Alphaproteobacteria;Rhizobiales;Rhizobiaceae;Rhizobium/Agrobacterium group;Agrobacterium;Agrobacterium tumefaciens complex;Agrobacterium tumefaciens
Agrobacterium_tumefaciens_S33_GCA_001551895.1	-	-	358	cellular organisms;Bacteria;Proteobacteria;Alphaproteobacteria;Rhizobiales;Rhizobiaceae;Rhizobium/Agrobacterium group;Agrobacterium;Agrobacterium tumefaciens complex;Agrobacterium tumefaciens
Agrobacterium_vitis_S4_GCA_000016285.1	-	-	373	cellular organisms;Bacteria;Proteobacteria;Alphaproteobacteria;Rhizobiales;Rhizobiaceae;Rhizobium/Agrobacterium group;Agrobacterium;Agrobacterium vitis
Neorhizobium_galegae_officinalis_officinalis_HAMBI_1141_GCA_000731295.1	-	-	399	cellular organisms;Bacteria;Proteobacteria;Alphaproteobacteria;Rhizobiales;Rhizobiaceae;Rhizobium/Agrobacterium group;Neorhizobium;Neorhizobium galegae
Neorhizobium_galegae_orientalis_HAMBI_540_GCA_000731315.1	-	-	399	cellular organisms;Bacteria;Proteobacteria;Alphaproteobacteria;Rhizobiales;Rhizobiaceae;Rhizobium/Agrobacterium group;Neorhizobium;Neorhizobium galegae
Rhizobium_etli_CFN_42_GCA_000092045.1	-	-	29449	cellular organisms;Bacteria;Proteobacteria;Alphaproteobacteria;Rhizobiales;Rhizobiaceae;Rhizobium/Agrobacterium group;Rhizobium;Rhizobium etli
Rhizobium_etli_CIAT_652_GCA_000020265.1	-	-	29449	cellular organisms;Bacteria;Proteobacteria;Alphaproteobacteria;Rhizobiales;Rhizobiaceae;Rhizobium/Agrobacterium group;Rhizobium;Rhizobium etli
Rhizobium_etli_mimosae_IE4771_GCA_000698845.1	-	-	29449	cellular organisms;Bacteria;Proteobacteria;Alphaproteobacteria;Rhizobiales;Rhizobiaceae;Rhizobium/Agrobacterium group;Rhizobium;Rhizobium etli
Rhizobium_etli_mimosae_Mim1_GCA_000442435.1	-	-	29449	cellular organisms;Bacteria;Proteobacteria;Alphaproteobacteria;Rhizobiales;Rhizobiaceae;Rhizobium/Agrobacterium group;Rhizobium;Rhizobium etli
Rhizobium_etli_phaseoli_IE4803_GCA_000816125.1	-	-	29449	cellular organisms;Bacteria;Proteobacteria;Alphaproteobacteria;Rhizobiales;Rhizobiaceae;Rhizobium/Agrobacterium group;Rhizobium;Rhizobium etli
Rhizobium_gallicum_gallicum_R602_GCA_000816845.1	-	-	56730	cellular organisms;Bacteria;Proteobacteria;Alphaproteobacteria;Rhizobiales;Rhizobiaceae;Rhizobium/Agrobacterium group;Rhizobium;Rhizobium gallicum
Rhizobium_leguminosarum_trifolii_CB782_GCA_000520875.1	-	-	384	cellular organisms;Bacteria;Proteobacteria;Alphaproteobacteria;Rhizobiales;Rhizobiaceae;Rhizobium/Agrobacterium group;Rhizobium;Rhizobium leguminosarum
Rhizobium_leguminosarum_trifolii_WSM1325_GCA_000023185.1	-	-	384	cellular organisms;Bacteria;Proteobacteria;Alphaproteobacteria;Rhizobiales;Rhizobiaceae;Rhizobium/Agrobacterium group;Rhizobium;Rhizobium leguminosarum
Rhizobium_leguminosarum_trifolii_WSM1689_GCA_000517605.1	-	-	384	cellular organisms;Bacteria;Proteobacteria;Alphaproteobacteria;Rhizobiales;Rhizobiaceae;Rhizobium/Agrobacterium group;Rhizobium;Rhizobium leguminosarum
Rhizobium_leguminosarum_trifolii_WSM2304_GCA_000021345.1	-	-	384	cellular organisms;Bacteria;Proteobacteria;Alphaproteobacteria;Rhizobiales;Rhizobiaceae;Rhizobium/Agrobacterium group;Rhizobium;Rhizobium leguminosarum
Rhizobium_leguminosarum_viciae_3841_GCA_000009265.1	-	-	384	cellular organisms;Bacteria;Proteobacteria;Alphaproteobacteria;Rhizobiales;Rhizobiaceae;Rhizobium/Agrobacterium group;Rhizobium;Rhizobium leguminosarum
Rhizobium_IRBG74_IRBG74_GCA_000499645.1	-	-	424182	cellular organisms;Bacteria;Proteobacteria;Alphaproteobacteria;Rhizobiales;Rhizobiaceae;Rhizobium/Agrobacterium group;Rhizobium;Rhizobium sp. IRBG74
Rhizobium_LPU83_LPU83_GCA_000577275.1	-	-	348824	cellular organisms;Bacteria;Proteobacteria;Alphaproteobacteria;Rhizobiales;Rhizobiaceae;Rhizobium/Agrobacterium group;Rhizobium;Rhizobium sp. LPU83
Rhizobium_NT_26_NT_26_GCA_000967425.1	-	-	1125847	cellular organisms;Bacteria;Proteobacteria;Alphaproteobacteria;Rhizobiales;Rhizobiaceae;Rhizobium/Agrobacterium group;Rhizobium;Rhizobium sp. NT-26
Rhizobium_tropici_CIAT_899_GCA_000330885.1	-	-	398	cellular organisms;Bacteria;Proteobacteria;Alphaproteobacteria;Rhizobiales;Rhizobiaceae;Rhizobium/Agrobacterium group;Rhizobium;Rhizobium tropici
Sinorhizobium_fredii_NGR234_GCA_000018545.1	-	-	380	cellular organisms;Bacteria;Proteobacteria;Alphaproteobacteria;Rhizobiales;Rhizobiaceae;Sinorhizobium/Ensifer group;Sinorhizobium;Sinorhizobium fredii group;Sinorhizobium fredii
Sinorhizobium_medicae_WSM419_GCA_000017145.1	-	-	110321	cellular organisms;Bacteria;Proteobacteria;Alphaproteobacteria;Rhizobiales;Rhizobiaceae;Sinorhizobium/Ensifer group;Sinorhizobium;Sinorhizobium medicae
Sinorhizobium_meliloti_1021_GCA_000006965.1	-	-	382	cellular organisms;Bacteria;Proteobacteria;Alphaproteobacteria;Rhizobiales;Rhizobiaceae;Sinorhizobium/Ensifer group;Sinorhizobium;Sinorhizobium meliloti
Sinorhizobium_meliloti_2011_GCA_000346065.1	-	-	382	cellular organisms;Bacteria;Proteobacteria;Alphaproteobacteria;Rhizobiales;Rhizobiaceae;Sinorhizobium/Ensifer group;Sinorhizobium;Sinorhizobium meliloti
Sinorhizobium_meliloti_AK83_GCA_000147795.3	-	-	382	cellular organisms;Bacteria;Proteobacteria;Alphaproteobacteria;Rhizobiales;Rhizobiaceae;Sinorhizobium/Ensifer group;Sinorhizobium;Sinorhizobium meliloti
Sinorhizobium_meliloti_BL225C_GCA_000147775.3	-	-	382	cellular organisms;Bacteria;Proteobacteria;Alphaproteobacteria;Rhizobiales;Rhizobiaceae;Sinorhizobium/Ensifer group;Sinorhizobium;Sinorhizobium meliloti
Sinorhizobium_meliloti_GR4_GCA_000320385.2	-	-	382	cellular organisms;Bacteria;Proteobacteria;Alphaproteobacteria;Rhizobiales;Rhizobiaceae;Sinorhizobium/Ensifer group;Sinorhizobium;Sinorhizobium meliloti
Sinorhizobium_meliloti_RMO17_GCA_000747295.1	-	-	382	cellular organisms;Bacteria;Proteobacteria;Alphaproteobacteria;Rhizobiales;Rhizobiaceae;Sinorhizobium/Ensifer group;Sinorhizobium;Sinorhizobium meliloti
Sinorhizobium_meliloti_Rm41_GCA_000304415.1	-	-	382	cellular organisms;Bacteria;Proteobacteria;Alphaproteobacteria;Rhizobiales;Rhizobiaceae;Sinorhizobium/Ensifer group;Sinorhizobium;Sinorhizobium meliloti
Sinorhizobium_meliloti_SM11_GCA_000218265.1	-	-	382	cellular organisms;Bacteria;Proteobacteria;Alphaproteobacteria;Rhizobiales;Rhizobiaceae;Sinorhizobium/Ensifer group;Sinorhizobium;Sinorhizobium meliloti
Parvibaculum_lavamentivorans_DS_1_GCA_000017565.1	-	-	256618	cellular organisms;Bacteria;Proteobacteria;Alphaproteobacteria;Rhizobiales;Rhodobiaceae;Parvibaculum;Parvibaculum lavamentivorans
Azorhizobium_caulinodans_ORS_571_GCA_000010525.1	-	-	7	cellular organisms;Bacteria;Proteobacteria;Alphaproteobacteria;Rhizobiales;Xanthobacteraceae;Azorhizobium;Azorhizobium caulinodans
Starkeya_novella_DSM_506_GCA_000092925.1	-	-	921	cellular organisms;Bacteria;Proteobacteria;Alphaproteobacteria;Rhizobiales;Xanthobacteraceae;Starkeya;Starkeya novella
Xanthobacter_autotrophicus_Py2_GCA_000017645.1	-	-	280	cellular organisms;Bacteria;Proteobacteria;Alphaproteobacteria;Rhizobiales;Xanthobacteraceae;Xanthobacter;Xanthobacter autotrophicus
Candidatus_Hodgkinia_cicadicola_Dsem_GCA_000021505.1	-	-	573658	cellular organisms;Bacteria;Proteobacteria;Alphaproteobacteria;Rhizobiales;unclassified Rhizobiales;Candidatus Hodgkinia;Candidatus Hodgkinia cicadicola
Candidatus_Hodgkinia_cicadicola_GCA_000699475.1	-	-	573658	cellular organisms;Bacteria;Proteobacteria;Alphaproteobacteria;Rhizobiales;unclassified Rhizobiales;Candidatus Hodgkinia;Candidatus Hodgkinia cicadicola
Candidatus_Hodgkinia_cicadicola_TETUND1_GCA_000831405.1	-	-	573658	cellular organisms;Bacteria;Proteobacteria;Alphaproteobacteria;Rhizobiales;unclassified Rhizobiales;Candidatus Hodgkinia;Candidatus Hodgkinia cicadicola
Candidatus_Hodgkinia_cicadicola_TETUND2_GCA_000831425.1	-	-	573658	cellular organisms;Bacteria;Proteobacteria;Alphaproteobacteria;Rhizobiales;unclassified Rhizobiales;Candidatus Hodgkinia;Candidatus Hodgkinia cicadicola
Methyloceanibacter_caenitepidi_Gela4_GCA_000828475.1	-	-	1384459	cellular organisms;Bacteria;Proteobacteria;Alphaproteobacteria;Rhizobiales;unclassified Rhizobiales;Methyloceanibacter;Methyloceanibacter caenitepidi
Hirschia_baltica_ATCC_49814_GCA_000023785.1	-	-	2724	cellular organisms;Bacteria;Proteobacteria;Alphaproteobacteria;Rhodobacterales;Hyphomonadaceae;Hirschia;Hirschia baltica
Hyphomonas_neptunium_ATCC_15444_GCA_000013025.1	-	-	81032	cellular organisms;Bacteria;Proteobacteria;Alphaproteobacteria;Rhodobacterales;Hyphomonadaceae;Hyphomonas;Hyphomonas neptunium
Maricaulis_maris_MCS10_GCA_000014745.1	-	-	74318	cellular organisms;Bacteria;Proteobacteria;Alphaproteobacteria;Rhodobacterales;Hyphomonadaceae;Maricaulis;Maricaulis maris
Celeribacter_indicus_P73_GCA_000819565.1	-	-	1208324	cellular organisms;Bacteria;Proteobacteria;Alphaproteobacteria;Rhodobacterales;Rhodobacteraceae;Celeribacter;Celeribacter indicus
Celeribacter_marinus_IMCC_12053_GCA_001308265.1	-	-	1397108	cellular organisms;Bacteria;Proteobacteria;Alphaproteobacteria;Rhodobacterales;Rhodobacteraceae;Celeribacter;Celeribacter marinus
Confluentimicrobium_EMB200_NS6_EMB200_NS6_GCA_001305615.1	-	-	1609966	cellular organisms;Bacteria;Proteobacteria;Alphaproteobacteria;Rhodobacterales;Rhodobacteraceae;Confluentimicrobium;Confluentimicrobium sp. EMB200-NS6
Dinoroseobacter_shibae_DFL_12_DSM_16493_GCA_000018145.1	-	-	215813	cellular organisms;Bacteria;Proteobacteria;Alphaproteobacteria;Rhodobacterales;Rhodobacteraceae;Dinoroseobacter;Dinoroseobacter shibae
Jannaschia_CCS1_CCS1_GCA_000013565.1	-	-	290400	cellular organisms;Bacteria;Proteobacteria;Alphaproteobacteria;Rhodobacterales;Rhodobacteraceae;Jannaschia;Jannaschia sp. CCS1
Ketogulonicigenium_vulgare_Hbe602_GCA_001399515.1	-	1	92945	cellular organisms;Bacteria;Proteobacteria;Alphaproteobacteria;Rhodobacterales;Rhodobacteraceae;Ketogulonicigenium;Ketogulonicigenium vulgare
Ketogulonicigenium_vulgare_WSH_001_GCA_000223375.1	-	-	92945	cellular organisms;Bacteria;Proteobacteria;Alphaproteobacteria;Rhodobacterales;Rhodobacteraceae;Ketogulonicigenium;Ketogulonicigenium vulgare
Ketogulonicigenium_vulgare_Y25_GCA_000164885.1	-	1	92945	cellular organisms;Bacteria;Proteobacteria;Alphaproteobacteria;Rhodobacterales;Rhodobacteraceae;Ketogulonicigenium;Ketogulonicigenium vulgare
Labrenzia_CP4_CP4_GCA_001579905.1	-	-	1674922	cellular organisms;Bacteria;Proteobacteria;Alphaproteobacteria;Rhodobacterales;Rhodobacteraceae;Labrenzia;Labrenzia sp. CP4
Leisingera_methylohalidivorans_DSM_14336_GCA_000511355.1	-	-	133924	cellular organisms;Bacteria;Proteobacteria;Alphaproteobacteria;Rhodobacterales;Rhodobacteraceae;Leisingera;Leisingera methylohalidivorans
Marinovum_algicola_DG_898_GCA_001046955.1	-	-	42444	cellular organisms;Bacteria;Proteobacteria;Alphaproteobacteria;Rhodobacterales;Rhodobacteraceae;Marinovum;Marinovum algicola
Octadecabacter_antarcticus_307_GCA_000155675.2	-	-	1217908	cellular organisms;Bacteria;Proteobacteria;Alphaproteobacteria;Rhodobacterales;Rhodobacteraceae;Octadecabacter;Octadecabacter antarcticus
Octadecabacter_arcticus_238_GCA_000155735.2	-	-	53946	cellular organisms;Bacteria;Proteobacteria;Alphaproteobacteria;Rhodobacterales;Rhodobacteraceae;Octadecabacter;Octadecabacter arcticus
Octadecabacter_temperatus_SB1_GCA_001187845.1	-	-	1458307	cellular organisms;Bacteria;Proteobacteria;Alphaproteobacteria;Rhodobacterales;Rhodobacteraceae;Octadecabacter;Octadecabacter temperatus
Pannonibacter_phragmitetus_31801_GCA_001484065.1	-	2	121719	cellular organisms;Bacteria;Proteobacteria;Alphaproteobacteria;Rhodobacterales;Rhodobacteraceae;Pannonibacter;Pannonibacter phragmitetus
Paracoccus_aminophilus_JCM_7686_GCA_000444995.1	-	-	34003	cellular organisms;Bacteria;Proteobacteria;Alphaproteobacteria;Rhodobacterales;Rhodobacteraceae;Paracoccus;Paracoccus aminophilus
Paracoccus_denitrificans_PD1222_GCA_000203895.1	-	-	266	cellular organisms;Bacteria;Proteobacteria;Alphaproteobacteria;Rhodobacterales;Rhodobacteraceae;Paracoccus;Paracoccus denitrificans
Phaeobacter_gallaeciensis_2_10_GCA_000154745.2	-	-	60890	cellular organisms;Bacteria;Proteobacteria;Alphaproteobacteria;Rhodobacterales;Rhodobacteraceae;Phaeobacter;Phaeobacter gallaeciensis
Phaeobacter_gallaeciensis_DSM_26640_GCA_000511385.1	-	-	60890	cellular organisms;Bacteria;Proteobacteria;Alphaproteobacteria;Rhodobacterales;Rhodobacteraceae;Phaeobacter;Phaeobacter gallaeciensis
Phaeobacter_inhibens_DSM_17395_GCA_000154765.2	-	-	221822	cellular organisms;Bacteria;Proteobacteria;Alphaproteobacteria;Rhodobacterales;Rhodobacteraceae;Phaeobacter;Phaeobacter inhibens
Planktomarina_temperata_RCA23_GCA_000738435.1	-	-	1284658	cellular organisms;Bacteria;Proteobacteria;Alphaproteobacteria;Rhodobacterales;Rhodobacteraceae;Planktomarina;Planktomarina temperata
Rhodobacter_capsulatus_SB_1003_GCA_000021865.1	-	1	1061	cellular organisms;Bacteria;Proteobacteria;Alphaproteobacteria;Rhodobacterales;Rhodobacteraceae;Rhodobacter;Rhodobacter capsulatus
Rhodobacter_sphaeroides_ATCC_17025_GCA_000016405.1	-	-	1063	cellular organisms;Bacteria;Proteobacteria;Alphaproteobacteria;Rhodobacterales;Rhodobacteraceae;Rhodobacter;Rhodobacter sphaeroides
Rhodobacter_sphaeroides_ATCC_17029_GCA_000015985.1	-	-	1063	cellular organisms;Bacteria;Proteobacteria;Alphaproteobacteria;Rhodobacterales;Rhodobacteraceae;Rhodobacter;Rhodobacter sphaeroides
Rhodobacter_sphaeroides_KD131_GCA_000021005.1	-	1	1063	cellular organisms;Bacteria;Proteobacteria;Alphaproteobacteria;Rhodobacterales;Rhodobacteraceae;Rhodobacter;Rhodobacter sphaeroides
Rhodobacter_sphaeroides_MBTLJ_8_GCA_001576595.1	-	-	1063	cellular organisms;Bacteria;Proteobacteria;Alphaproteobacteria;Rhodobacterales;Rhodobacteraceae;Rhodobacter;Rhodobacter sphaeroides
Rhodobacter_sphaeroides_WS8N_GCA_000212605.1	-	-	1063	cellular organisms;Bacteria;Proteobacteria;Alphaproteobacteria;Rhodobacterales;Rhodobacteraceae;Rhodobacter;Rhodobacter sphaeroides
Rhodovulum_sulfidophilum_DSM_2351_GCA_001548075.1	-	-	35806	cellular organisms;Bacteria;Proteobacteria;Alphaproteobacteria;Rhodobacterales;Rhodobacteraceae;Rhodovulum;Rhodovulum sulfidophilum
Roseibacterium_elongatum_DSM_19469_GCA_000590925.1	-	-	159346	cellular organisms;Bacteria;Proteobacteria;Alphaproteobacteria;Rhodobacterales;Rhodobacteraceae;Roseibacterium;Roseibacterium elongatum
Roseobacter_denitrificans_OCh_114_GCA_000014045.1	-	-	2434	cellular organisms;Bacteria;Proteobacteria;Alphaproteobacteria;Rhodobacterales;Rhodobacteraceae;Roseobacter;Roseobacter denitrificans
Roseobacter_litoralis_Och_149_GCA_000154785.2	-	-	42443	cellular organisms;Bacteria;Proteobacteria;Alphaproteobacteria;Rhodobacterales;Rhodobacteraceae;Roseobacter;Roseobacter litoralis
Ruegeria_pomeroyi_DSS_3_GCA_000011965.2	-	-	89184	cellular organisms;Bacteria;Proteobacteria;Alphaproteobacteria;Rhodobacterales;Rhodobacteraceae;Ruegeria;Ruegeria pomeroyi
Ruegeria_TM1040_TM1040_GCA_000014065.1	-	-	292414	cellular organisms;Bacteria;Proteobacteria;Alphaproteobacteria;Rhodobacterales;Rhodobacteraceae;Ruegeria;Ruegeria sp. TM1040
Acetobacter_pasteurianus_386B_GCA_000723785.1	-	-	438	cellular organisms;Bacteria;Proteobacteria;Alphaproteobacteria;Rhodospirillales;Acetobacteraceae;Acetobacter;Acetobacter pasteurianus
Acetobacter_pasteurianus_Ab3_GCA_001183745.1	-	-	438	cellular organisms;Bacteria;Proteobacteria;Alphaproteobacteria;Rhodospirillales;Acetobacteraceae;Acetobacter;Acetobacter pasteurianus
Acetobacter_pasteurianus_IFO_3283_01_42C_GCA_000010945.1	-	-	438	cellular organisms;Bacteria;Proteobacteria;Alphaproteobacteria;Rhodospirillales;Acetobacteraceae;Acetobacter;Acetobacter pasteurianus
Acetobacter_pasteurianus_IFO_3283_01_GCA_000010825.1	-	-	438	cellular organisms;Bacteria;Proteobacteria;Alphaproteobacteria;Rhodospirillales;Acetobacteraceae;Acetobacter;Acetobacter pasteurianus
Acetobacter_pasteurianus_IFO_3283_03_GCA_000010845.1	-	-	438	cellular organisms;Bacteria;Proteobacteria;Alphaproteobacteria;Rhodospirillales;Acetobacteraceae;Acetobacter;Acetobacter pasteurianus
Acetobacter_pasteurianus_IFO_3283_07_GCA_000010865.1	-	-	438	cellular organisms;Bacteria;Proteobacteria;Alphaproteobacteria;Rhodospirillales;Acetobacteraceae;Acetobacter;Acetobacter pasteurianus
Acetobacter_pasteurianus_IFO_3283_12_GCA_000010965.1	-	-	438	cellular organisms;Bacteria;Proteobacteria;Alphaproteobacteria;Rhodospirillales;Acetobacteraceae;Acetobacter;Acetobacter pasteurianus
Acetobacter_pasteurianus_IFO_3283_22_GCA_000010885.1	-	-	438	cellular organisms;Bacteria;Proteobacteria;Alphaproteobacteria;Rhodospirillales;Acetobacteraceae;Acetobacter;Acetobacter pasteurianus
Acetobacter_pasteurianus_IFO_3283_26_GCA_000010905.1	-	-	438	cellular organisms;Bacteria;Proteobacteria;Alphaproteobacteria;Rhodospirillales;Acetobacteraceae;Acetobacter;Acetobacter pasteurianus
Acetobacter_pasteurianus_IFO_3283_32_GCA_000010925.1	-	-	438	cellular organisms;Bacteria;Proteobacteria;Alphaproteobacteria;Rhodospirillales;Acetobacteraceae;Acetobacter;Acetobacter pasteurianus
Acetobacter_pasteurianus_NBRC_101655_GCA_000241585.3	-	-	438	cellular organisms;Bacteria;Proteobacteria;Alphaproteobacteria;Rhodospirillales;Acetobacteraceae;Acetobacter;Acetobacter pasteurianus
Acetobacter_senegalensis_108B_GCA_001499615.1	-	-	446692	cellular organisms;Bacteria;Proteobacteria;Alphaproteobacteria;Rhodospirillales;Acetobacteraceae;Acetobacter;Acetobacter senegalensis
Acidiphilium_cryptum_JF_5_GCA_000016725.1	-	-	524	cellular organisms;Bacteria;Proteobacteria;Alphaproteobacteria;Rhodospirillales;Acetobacteraceae;Acidiphilium;Acidiphilium cryptum
Acidiphilium_multivorum_AIU301_GCA_000202835.1	-	-	62140	cellular organisms;Bacteria;Proteobacteria;Alphaproteobacteria;Rhodospirillales;Acetobacteraceae;Acidiphilium;Acidiphilium multivorum
Asaia_bogorensis_NBRC_16594_GCA_001547995.1	-	-	91915	cellular organisms;Bacteria;Proteobacteria;Alphaproteobacteria;Rhodospirillales;Acetobacteraceae;Asaia;Asaia bogorensis
Gluconacetobacter_diazotrophicus_PA1_5_GCA_000021325.1	-	1	33996	cellular organisms;Bacteria;Proteobacteria;Alphaproteobacteria;Rhodospirillales;Acetobacteraceae;Gluconacetobacter;Gluconacetobacter diazotrophicus
Gluconacetobacter_diazotrophicus_PA1_5_GCA_000067045.1	-	1	33996	cellular organisms;Bacteria;Proteobacteria;Alphaproteobacteria;Rhodospirillales;Acetobacteraceae;Gluconacetobacter;Gluconacetobacter diazotrophicus
Gluconobacter_oxydans_621H_GCA_000011685.1	-	-	442	cellular organisms;Bacteria;Proteobacteria;Alphaproteobacteria;Rhodospirillales;Acetobacteraceae;Gluconobacter;Gluconobacter oxydans
Gluconobacter_oxydans_DSM_3504_GCA_000583855.1	-	-	442	cellular organisms;Bacteria;Proteobacteria;Alphaproteobacteria;Rhodospirillales;Acetobacteraceae;Gluconobacter;Gluconobacter oxydans
Gluconobacter_oxydans_H24_GCA_000311765.1	-	-	442	cellular organisms;Bacteria;Proteobacteria;Alphaproteobacteria;Rhodospirillales;Acetobacteraceae;Gluconobacter;Gluconobacter oxydans
Granulibacter_bethesdensis_CGDNIH1_GCA_000014285.1	-	-	364410	cellular organisms;Bacteria;Proteobacteria;Alphaproteobacteria;Rhodospirillales;Acetobacteraceae;Granulibacter;Granulibacter bethesdensis
Granulibacter_bethesdensis_CGDNIH2_GCA_000576185.1	-	-	364410	cellular organisms;Bacteria;Proteobacteria;Alphaproteobacteria;Rhodospirillales;Acetobacteraceae;Granulibacter;Granulibacter bethesdensis
Granulibacter_bethesdensis_CGDNIH3_GCA_000576085.1	-	-	364410	cellular organisms;Bacteria;Proteobacteria;Alphaproteobacteria;Rhodospirillales;Acetobacteraceae;Granulibacter;Granulibacter bethesdensis
Granulibacter_bethesdensis_CGDNIH4_GCA_000576145.1	-	-	364410	cellular organisms;Bacteria;Proteobacteria;Alphaproteobacteria;Rhodospirillales;Acetobacteraceae;Granulibacter;Granulibacter bethesdensis
Komagataeibacter_medellinensis_NBRC_3288_GCA_000182745.1	-	-	1177712	cellular organisms;Bacteria;Proteobacteria;Alphaproteobacteria;Rhodospirillales;Acetobacteraceae;Komagataeibacter;Komagataeibacter medellinensis
Komagataeibacter_xylinus_E25_GCA_000550765.1	-	-	28448	cellular organisms;Bacteria;Proteobacteria;Alphaproteobacteria;Rhodospirillales;Acetobacteraceae;Komagataeibacter;Komagataeibacter xylinus
Azospirillum_brasilense_Az39_GCA_000632475.2	-	-	192	cellular organisms;Bacteria;Proteobacteria;Alphaproteobacteria;Rhodospirillales;Rhodospirillaceae;Azospirillum;Azospirillum brasilense
Azospirillum_brasilense_Sp_7_GCA_001315015.1	-	-	192	cellular organisms;Bacteria;Proteobacteria;Alphaproteobacteria;Rhodospirillales;Rhodospirillaceae;Azospirillum;Azospirillum brasilense
Azospirillum_B510_GCA_000010725.1	-	1	193	cellular organisms;Bacteria;Proteobacteria;Alphaproteobacteria;Rhodospirillales;Rhodospirillaceae;Azospirillum;Azospirillum lipoferum
Azospirillum_lipoferum_4B_GCA_000283655.1	-	1	193	cellular organisms;Bacteria;Proteobacteria;Alphaproteobacteria;Rhodospirillales;Rhodospirillaceae;Azospirillum;Azospirillum lipoferum
Azospirillum_thiophilum_BV_S_GCA_001305595.1	-	-	528244	cellular organisms;Bacteria;Proteobacteria;Alphaproteobacteria;Rhodospirillales;Rhodospirillaceae;Azospirillum;Azospirillum thiophilum
Candidatus_Endolissoclinum_faulkneri_L2_GCA_000319385.1	-	-	1263979	cellular organisms;Bacteria;Proteobacteria;Alphaproteobacteria;Rhodospirillales;Rhodospirillaceae;Candidatus Endolissoclinum;Candidatus Endolissoclinum faulkneri
Candidatus_Endolissoclinum_faulkneri_L5_GCA_000510265.1	-	-	1263979	cellular organisms;Bacteria;Proteobacteria;Alphaproteobacteria;Rhodospirillales;Rhodospirillaceae;Candidatus Endolissoclinum;Candidatus Endolissoclinum faulkneri
Magnetospira_QH_2_QH_2_GCA_000968135.1	-	1	1288970	cellular organisms;Bacteria;Proteobacteria;Alphaproteobacteria;Rhodospirillales;Rhodospirillaceae;Magnetospira;Magnetospira sp. QH-2
Magnetospirillum_gryphiswaldense_MSR_1_v2_GCA_000513295.1	-	-	55518	cellular organisms;Bacteria;Proteobacteria;Alphaproteobacteria;Rhodospirillales;Rhodospirillaceae;Magnetospirillum;Magnetospirillum gryphiswaldense
Magnetospirillum_magneticum_AMB_1_GCA_000009985.1	-	-	84159	cellular organisms;Bacteria;Proteobacteria;Alphaproteobacteria;Rhodospirillales;Rhodospirillaceae;Magnetospirillum;Magnetospirillum magneticum
Magnetospirillum_XM_1_GCA_001511835.1	-	-	1663591	cellular organisms;Bacteria;Proteobacteria;Alphaproteobacteria;Rhodospirillales;Rhodospirillaceae;Magnetospirillum;Magnetospirillum sp. XM-1
Pararhodospirillum_photometricum_DSM_122_GCA_000284415.2	-	-	1084	cellular organisms;Bacteria;Proteobacteria;Alphaproteobacteria;Rhodospirillales;Rhodospirillaceae;Pararhodospirillum;Pararhodospirillum photometricum
Rhodospirillum_centenum_SW_GCA_000016185.1	-	-	34018	cellular organisms;Bacteria;Proteobacteria;Alphaproteobacteria;Rhodospirillales;Rhodospirillaceae;Rhodospirillum;Rhodospirillum centenum
Rhodospirillum_rubrum_ATCC_11170_GCA_000013085.1	-	3	1085	cellular organisms;Bacteria;Proteobacteria;Alphaproteobacteria;Rhodospirillales;Rhodospirillaceae;Rhodospirillum;Rhodospirillum rubrum
Rhodospirillum_rubrum_F11_GCA_000225955.1	-	3	1085	cellular organisms;Bacteria;Proteobacteria;Alphaproteobacteria;Rhodospirillales;Rhodospirillaceae;Rhodospirillum;Rhodospirillum rubrum
Thalassospira_xiamenensis_M_5_DSM_17429_GCA_000300235.2	-	-	220697	cellular organisms;Bacteria;Proteobacteria;Alphaproteobacteria;Rhodospirillales;Rhodospirillaceae;Thalassospira;Thalassospira xiamenensis
Tistrella_mobilis_KA081020_065_GCA_000264455.2	-	1	171437	cellular organisms;Bacteria;Proteobacteria;Alphaproteobacteria;Rhodospirillales;Rhodospirillaceae;Tistrella;Tistrella mobilis
Anaplasma_centrale_Israel_GCA_000024505.1	-	-	769	cellular organisms;Bacteria;Proteobacteria;Alphaproteobacteria;Rickettsiales;Anaplasmataceae;Anaplasma;Anaplasma centrale
Anaplasma_marginale_Florida_GCA_000020305.1	-	-	770	cellular organisms;Bacteria;Proteobacteria;Alphaproteobacteria;Rickettsiales;Anaplasmataceae;Anaplasma;Anaplasma marginale
Anaplasma_marginale_St_Maries_GCA_000011945.1	-	-	770	cellular organisms;Bacteria;Proteobacteria;Alphaproteobacteria;Rickettsiales;Anaplasmataceae;Anaplasma;Anaplasma marginale
Anaplasma_phagocytophilum_HZ2_GCA_000439755.1	-	-	948	cellular organisms;Bacteria;Proteobacteria;Alphaproteobacteria;Rickettsiales;Anaplasmataceae;Anaplasma;phagocytophilum group;Anaplasma phagocytophilum
Anaplasma_phagocytophilum_HZ_GCA_000013125.1	-	-	948	cellular organisms;Bacteria;Proteobacteria;Alphaproteobacteria;Rickettsiales;Anaplasmataceae;Anaplasma;phagocytophilum group;Anaplasma phagocytophilum
Anaplasma_phagocytophilum_JM_GCA_000439775.1	-	-	948	cellular organisms;Bacteria;Proteobacteria;Alphaproteobacteria;Rickettsiales;Anaplasmataceae;Anaplasma;phagocytophilum group;Anaplasma phagocytophilum
Ehrlichia_canis_Jake_GCA_000012565.1	-	-	944	cellular organisms;Bacteria;Proteobacteria;Alphaproteobacteria;Rickettsiales;Anaplasmataceae;Ehrlichia;canis group;Ehrlichia canis
Ehrlichia_chaffeensis_Arkansas_GCA_000013145.1	-	-	945	cellular organisms;Bacteria;Proteobacteria;Alphaproteobacteria;Rickettsiales;Anaplasmataceae;Ehrlichia;canis group;Ehrlichia chaffeensis
Ehrlichia_chaffeensis_Heartland_GCA_000632815.1	-	-	945	cellular organisms;Bacteria;Proteobacteria;Alphaproteobacteria;Rickettsiales;Anaplasmataceae;Ehrlichia;canis group;Ehrlichia chaffeensis
Ehrlichia_chaffeensis_Jax_GCA_000632865.1	-	-	945	cellular organisms;Bacteria;Proteobacteria;Alphaproteobacteria;Rickettsiales;Anaplasmataceae;Ehrlichia;canis group;Ehrlichia chaffeensis
Ehrlichia_chaffeensis_Liberty_GCA_000632885.1	-	-	945	cellular organisms;Bacteria;Proteobacteria;Alphaproteobacteria;Rickettsiales;Anaplasmataceae;Ehrlichia;canis group;Ehrlichia chaffeensis
Ehrlichia_chaffeensis_Osceola_GCA_000632905.1	-	-	945	cellular organisms;Bacteria;Proteobacteria;Alphaproteobacteria;Rickettsiales;Anaplasmataceae;Ehrlichia;canis group;Ehrlichia chaffeensis
Ehrlichia_chaffeensis_Saint_Vincent_GCA_000632925.1	-	-	945	cellular organisms;Bacteria;Proteobacteria;Alphaproteobacteria;Rickettsiales;Anaplasmataceae;Ehrlichia;canis group;Ehrlichia chaffeensis
Ehrlichia_chaffeensis_Wakulla_GCA_000632945.1	-	-	945	cellular organisms;Bacteria;Proteobacteria;Alphaproteobacteria;Rickettsiales;Anaplasmataceae;Ehrlichia;canis group;Ehrlichia chaffeensis
Ehrlichia_chaffeensis_West_Paces_GCA_000632965.1	-	-	945	cellular organisms;Bacteria;Proteobacteria;Alphaproteobacteria;Rickettsiales;Anaplasmataceae;Ehrlichia;canis group;Ehrlichia chaffeensis
Ehrlichia_muris_AS145_GCA_000508225.1	-	-	35795	cellular organisms;Bacteria;Proteobacteria;Alphaproteobacteria;Rickettsiales;Anaplasmataceae;Ehrlichia;canis group;Ehrlichia muris
Ehrlichia_ruminantium_Gardel_GCA_000050405.1	-	-	779	cellular organisms;Bacteria;Proteobacteria;Alphaproteobacteria;Rickettsiales;Anaplasmataceae;Ehrlichia;canis group;Ehrlichia ruminantium
Ehrlichia_ruminantium_Welgevonden_GCA_000026005.1	-	-	779	cellular organisms;Bacteria;Proteobacteria;Alphaproteobacteria;Rickettsiales;Anaplasmataceae;Ehrlichia;canis group;Ehrlichia ruminantium
Ehrlichia_ruminantium_Welgevonden_GCA_000050425.1	-	-	779	cellular organisms;Bacteria;Proteobacteria;Alphaproteobacteria;Rickettsiales;Anaplasmataceae;Ehrlichia;canis group;Ehrlichia ruminantium
Ehrlichia_HF_HF_GCA_000632845.1	-	-	391036	cellular organisms;Bacteria;Proteobacteria;Alphaproteobacteria;Rickettsiales;Anaplasmataceae;Ehrlichia;unclassified Ehrlichia;Ehrlichia sp. HF
Neorickettsia_helminthoeca_Oregon_GCA_000632985.1	-	-	33994	cellular organisms;Bacteria;Proteobacteria;Alphaproteobacteria;Rickettsiales;Anaplasmataceae;Neorickettsia;Neorickettsia helminthoeca
Neorickettsia_risticii_Illinois_GCA_000022525.1	-	-	950	cellular organisms;Bacteria;Proteobacteria;Alphaproteobacteria;Rickettsiales;Anaplasmataceae;Neorickettsia;Neorickettsia risticii
Neorickettsia_sennetsu_Miyayama_GCA_000013165.1	-	-	951	cellular organisms;Bacteria;Proteobacteria;Alphaproteobacteria;Rickettsiales;Anaplasmataceae;Neorickettsia;Neorickettsia sennetsu
Wolbachia_endosymbiont_TRS_of_Brugia_malayi_GCA_000008385.1	-	-	80849	cellular organisms;Bacteria;Proteobacteria;Alphaproteobacteria;Rickettsiales;Anaplasmataceae;Wolbachieae;Wolbachia;Wolbachia endosymbiont of Brugia malayi
Wolbachia_endosymbiont_of_Cimex_lectularius_wCle_GCA_000829315.1	-	-	246273	cellular organisms;Bacteria;Proteobacteria;Alphaproteobacteria;Rickettsiales;Anaplasmataceae;Wolbachieae;Wolbachia;Wolbachia endosymbiont of Cimex lectularius
Wolbachia_endosymbiont_of_Drosophila_melanogaster_wMel_GCA_000008025.1	-	-	163164	cellular organisms;Bacteria;Proteobacteria;Alphaproteobacteria;Rickettsiales;Anaplasmataceae;Wolbachieae;Wolbachia;Wolbachia endosymbiont of Drosophila melanogaster
Wolbachia_endosymbiont_of_Drosophila_simulans_wAu_GCA_000953315.1	-	-	77038	cellular organisms;Bacteria;Proteobacteria;Alphaproteobacteria;Rickettsiales;Anaplasmataceae;Wolbachieae;Wolbachia;Wolbachia endosymbiont of Drosophila simulans
Wolbachia_endosymbiont_of_Drosophila_simulans_wHa_GCA_000376605.1	-	-	77038	cellular organisms;Bacteria;Proteobacteria;Alphaproteobacteria;Rickettsiales;Anaplasmataceae;Wolbachieae;Wolbachia;Wolbachia endosymbiont of Drosophila simulans
Wolbachia_endosymbiont_of_Drosophila_simulans_wNo_GCA_000376585.1	-	-	77038	cellular organisms;Bacteria;Proteobacteria;Alphaproteobacteria;Rickettsiales;Anaplasmataceae;Wolbachieae;Wolbachia;Wolbachia endosymbiont of Drosophila simulans
Wolbachia_endosymbiont_of_Onchocerca_ochengi_wOo_GCA_000306885.1	-	-	100901	cellular organisms;Bacteria;Proteobacteria;Alphaproteobacteria;Rickettsiales;Anaplasmataceae;Wolbachieae;Wolbachia;Wolbachia endosymbiont of Onchocerca ochengi
Wolbachia_wRi_wRi_GCA_000022285.1	-	-	66084	cellular organisms;Bacteria;Proteobacteria;Alphaproteobacteria;Rickettsiales;Anaplasmataceae;Wolbachieae;Wolbachia;Wolbachia sp. wRi
Candidatus_Midichloria_mitochondrii_IricVA_GCA_000219355.1	-	-	234827	cellular organisms;Bacteria;Proteobacteria;Alphaproteobacteria;Rickettsiales;Candidatus Midichloriaceae;Candidatus Midichloria;Candidatus Midichloria mitochondrii
Candidatus_Paracaedibacter_acanthamoebae_GCA_000742835.1	-	-	91604	cellular organisms;Bacteria;Proteobacteria;Alphaproteobacteria;Rickettsiales;Candidatus Paracaedibacteraceae;Candidatus Paracaedibacter;Candidatus Paracaedibacter acanthamoebae
endosymbiont_of_Acanthamoeba_UWC8_GCA_000730245.1	-	-	86106	cellular organisms;Bacteria;Proteobacteria;Alphaproteobacteria;Rickettsiales;Holosporaceae;unclassified Holosporaceae;endosymbiont of Acanthamoeba sp. UWC8
Orientia_tsutsugamushi_Boryong_GCA_000063545.1	-	-	784	cellular organisms;Bacteria;Proteobacteria;Alphaproteobacteria;Rickettsiales;Rickettsiaceae;Rickettsieae;Orientia;Orientia tsutsugamushi
Orientia_tsutsugamushi_Ikeda_GCA_000010205.1	-	-	784	cellular organisms;Bacteria;Proteobacteria;Alphaproteobacteria;Rickettsiales;Rickettsiaceae;Rickettsieae;Orientia;Orientia tsutsugamushi
Rickettsia_bellii_OSU_85_389_GCA_000018245.1	-	-	33990	cellular organisms;Bacteria;Proteobacteria;Alphaproteobacteria;Rickettsiales;Rickettsiaceae;Rickettsieae;Rickettsia;belli group;Rickettsia bellii
Rickettsia_bellii_RML369_C_GCA_000012385.1	-	-	33990	cellular organisms;Bacteria;Proteobacteria;Alphaproteobacteria;Rickettsiales;Rickettsiaceae;Rickettsieae;Rickettsia;belli group;Rickettsia bellii
Rickettsia_canadensis_CA410_GCA_000283915.1	-	-	788	cellular organisms;Bacteria;Proteobacteria;Alphaproteobacteria;Rickettsiales;Rickettsiaceae;Rickettsieae;Rickettsia;belli group;Rickettsia canadensis
Rickettsia_canadensis_McKiel_GCA_000014345.1	-	-	788	cellular organisms;Bacteria;Proteobacteria;Alphaproteobacteria;Rickettsiales;Rickettsiaceae;Rickettsieae;Rickettsia;belli group;Rickettsia canadensis
Candidatus_Rickettsia_amblyommii_Ac37_GCA_001273795.1	-	-	33989	cellular organisms;Bacteria;Proteobacteria;Alphaproteobacteria;Rickettsiales;Rickettsiaceae;Rickettsieae;Rickettsia;spotted fever group;Candidatus Rickettsia amblyommii
Candidatus_Rickettsia_amblyommii_GAT_30V_GCA_000284055.1	-	-	33989	cellular organisms;Bacteria;Proteobacteria;Alphaproteobacteria;Rickettsiales;Rickettsiaceae;Rickettsieae;Rickettsia;spotted fever group;Candidatus Rickettsia amblyommii
Rickettsia_africae_ESF_5_GCA_000023005.1	-	-	35788	cellular organisms;Bacteria;Proteobacteria;Alphaproteobacteria;Rickettsiales;Rickettsiaceae;Rickettsieae;Rickettsia;spotted fever group;Rickettsia africae
Rickettsia_akari_Hartford_GCA_000018205.1	-	-	786	cellular organisms;Bacteria;Proteobacteria;Alphaproteobacteria;Rickettsiales;Rickettsiaceae;Rickettsieae;Rickettsia;spotted fever group;Rickettsia akari
Rickettsia_australis_Cutlack_GCA_000284155.1	-	-	787	cellular organisms;Bacteria;Proteobacteria;Alphaproteobacteria;Rickettsiales;Rickettsiaceae;Rickettsieae;Rickettsia;spotted fever group;Rickettsia australis
Rickettsia_conorii_Malish_7_GCA_000007025.1	-	-	781	cellular organisms;Bacteria;Proteobacteria;Alphaproteobacteria;Rickettsiales;Rickettsiaceae;Rickettsieae;Rickettsia;spotted fever group;Rickettsia conorii
Rickettsia_felis_URRWXCal2_GCA_000012145.1	-	-	42862	cellular organisms;Bacteria;Proteobacteria;Alphaproteobacteria;Rickettsiales;Rickettsiaceae;Rickettsieae;Rickettsia;spotted fever group;Rickettsia felis
Rickettsia_heilongjiangensis_054_GCA_000221205.1	-	-	226665	cellular organisms;Bacteria;Proteobacteria;Alphaproteobacteria;Rickettsiales;Rickettsiaceae;Rickettsieae;Rickettsia;spotted fever group;Rickettsia heilongjiangensis
Rickettsia_japonica_YH_GCA_000283595.1	-	-	35790	cellular organisms;Bacteria;Proteobacteria;Alphaproteobacteria;Rickettsiales;Rickettsiaceae;Rickettsieae;Rickettsia;spotted fever group;Rickettsia japonica
Rickettsia_massiliae_MTU5_GCA_000016625.1	-	-	35791	cellular organisms;Bacteria;Proteobacteria;Alphaproteobacteria;Rickettsiales;Rickettsiaceae;Rickettsieae;Rickettsia;spotted fever group;Rickettsia massiliae
Rickettsia_monacensis_IrR_Munich_GCA_000499665.2	-	-	109232	cellular organisms;Bacteria;Proteobacteria;Alphaproteobacteria;Rickettsiales;Rickettsiaceae;Rickettsieae;Rickettsia;spotted fever group;Rickettsia monacensis
Rickettsia_montanensis_OSU_85_930_GCA_000284175.1	-	-	33991	cellular organisms;Bacteria;Proteobacteria;Alphaproteobacteria;Rickettsiales;Rickettsiaceae;Rickettsieae;Rickettsia;spotted fever group;Rickettsia montanensis
Rickettsia_parkeri_Portsmouth_GCA_000284195.1	-	-	35792	cellular organisms;Bacteria;Proteobacteria;Alphaproteobacteria;Rickettsiales;Rickettsiaceae;Rickettsieae;Rickettsia;spotted fever group;Rickettsia parkeri
Rickettsia_peacockii_Rustic_GCA_000021525.1	-	-	47589	cellular organisms;Bacteria;Proteobacteria;Alphaproteobacteria;Rickettsiales;Rickettsiaceae;Rickettsieae;Rickettsia;spotted fever group;Rickettsia peacockii
Rickettsia_philipii_364D_GCA_000283995.1	-	-	1105106	cellular organisms;Bacteria;Proteobacteria;Alphaproteobacteria;Rickettsiales;Rickettsiaceae;Rickettsieae;Rickettsia;spotted fever group;Rickettsia philipii
Rickettsia_rhipicephali_3_7_female6_CWPP_GCA_000284075.1	-	-	33992	cellular organisms;Bacteria;Proteobacteria;Alphaproteobacteria;Rickettsiales;Rickettsiaceae;Rickettsieae;Rickettsia;spotted fever group;Rickettsia rhipicephali
Rickettsia_rickettsii_Arizona_GCA_000283795.1	-	-	783	cellular organisms;Bacteria;Proteobacteria;Alphaproteobacteria;Rickettsiales;Rickettsiaceae;Rickettsieae;Rickettsia;spotted fever group;Rickettsia rickettsii
Rickettsia_rickettsii_Brazil_GCA_000283955.1	-	-	783	cellular organisms;Bacteria;Proteobacteria;Alphaproteobacteria;Rickettsiales;Rickettsiaceae;Rickettsieae;Rickettsia;spotted fever group;Rickettsia rickettsii
Rickettsia_rickettsii_Colombia_GCA_000283775.1	-	-	783	cellular organisms;Bacteria;Proteobacteria;Alphaproteobacteria;Rickettsiales;Rickettsiaceae;Rickettsieae;Rickettsia;spotted fever group;Rickettsia rickettsii
Rickettsia_rickettsii_Hino_GCA_000283815.1	-	-	783	cellular organisms;Bacteria;Proteobacteria;Alphaproteobacteria;Rickettsiales;Rickettsiaceae;Rickettsieae;Rickettsia;spotted fever group;Rickettsia rickettsii
Rickettsia_rickettsii_Iowa_GCA_000017445.3	-	-	783	cellular organisms;Bacteria;Proteobacteria;Alphaproteobacteria;Rickettsiales;Rickettsiaceae;Rickettsieae;Rickettsia;spotted fever group;Rickettsia rickettsii
Rickettsia_rickettsii_Morgan_GCA_000831545.1	-	-	783	cellular organisms;Bacteria;Proteobacteria;Alphaproteobacteria;Rickettsiales;Rickettsiaceae;Rickettsieae;Rickettsia;spotted fever group;Rickettsia rickettsii
Rickettsia_rickettsii_R_GCA_000831525.1	-	-	783	cellular organisms;Bacteria;Proteobacteria;Alphaproteobacteria;Rickettsiales;Rickettsiaceae;Rickettsieae;Rickettsia;spotted fever group;Rickettsia rickettsii
Rickettsia_rickettsii_Sheila_Smith_GCA_000018225.1	-	-	783	cellular organisms;Bacteria;Proteobacteria;Alphaproteobacteria;Rickettsiales;Rickettsiaceae;Rickettsieae;Rickettsia;spotted fever group;Rickettsia rickettsii
Rickettsia_sibirica_246_GCA_000166935.1	-	-	35793	cellular organisms;Bacteria;Proteobacteria;Alphaproteobacteria;Rickettsiales;Rickettsiaceae;Rickettsieae;Rickettsia;spotted fever group;Rickettsia sibirica subgroup;Rickettsia sibirica
Rickettsia_slovaca_13_B_GCA_000237845.1	-	-	35794	cellular organisms;Bacteria;Proteobacteria;Alphaproteobacteria;Rickettsiales;Rickettsiaceae;Rickettsieae;Rickettsia;spotted fever group;Rickettsia slovaca
Rickettsia_slovaca_D_CWPP_GCA_000252365.1	-	-	35794	cellular organisms;Bacteria;Proteobacteria;Alphaproteobacteria;Rickettsiales;Rickettsiaceae;Rickettsieae;Rickettsia;spotted fever group;Rickettsia slovaca
Rickettsia_prowazekii_Breinl_GCA_000367405.1	-	-	782	cellular organisms;Bacteria;Proteobacteria;Alphaproteobacteria;Rickettsiales;Rickettsiaceae;Rickettsieae;Rickettsia;typhus group;Rickettsia prowazekii
Rickettsia_prowazekii_BuV67_CWPP_GCA_000277205.1	-	-	782	cellular organisms;Bacteria;Proteobacteria;Alphaproteobacteria;Rickettsiales;Rickettsiaceae;Rickettsieae;Rickettsia;typhus group;Rickettsia prowazekii
Rickettsia_prowazekii_Chernikova_GCA_000277165.1	-	-	782	cellular organisms;Bacteria;Proteobacteria;Alphaproteobacteria;Rickettsiales;Rickettsiaceae;Rickettsieae;Rickettsia;typhus group;Rickettsia prowazekii
Rickettsia_prowazekii_GvV257_GCA_000277245.1	-	-	782	cellular organisms;Bacteria;Proteobacteria;Alphaproteobacteria;Rickettsiales;Rickettsiaceae;Rickettsieae;Rickettsia;typhus group;Rickettsia prowazekii
Rickettsia_prowazekii_Katsinyian_GCA_000277185.1	-	-	782	cellular organisms;Bacteria;Proteobacteria;Alphaproteobacteria;Rickettsiales;Rickettsiaceae;Rickettsieae;Rickettsia;typhus group;Rickettsia prowazekii
Rickettsia_prowazekii_NMRC_Madrid_E_GCA_000363905.1	-	-	782	cellular organisms;Bacteria;Proteobacteria;Alphaproteobacteria;Rickettsiales;Rickettsiaceae;Rickettsieae;Rickettsia;typhus group;Rickettsia prowazekii
Rickettsia_prowazekii_Rp22_GCA_000022785.1	-	-	782	cellular organisms;Bacteria;Proteobacteria;Alphaproteobacteria;Rickettsiales;Rickettsiaceae;Rickettsieae;Rickettsia;typhus group;Rickettsia prowazekii
Rickettsia_prowazekii_RpGvF24_GCA_000277265.1	-	-	782	cellular organisms;Bacteria;Proteobacteria;Alphaproteobacteria;Rickettsiales;Rickettsiaceae;Rickettsieae;Rickettsia;typhus group;Rickettsia prowazekii
Rickettsia_typhi_B9991CWPP_GCA_000277305.1	-	-	785	cellular organisms;Bacteria;Proteobacteria;Alphaproteobacteria;Rickettsiales;Rickettsiaceae;Rickettsieae;Rickettsia;typhus group;Rickettsia typhi
Rickettsia_typhi_TH1527_GCA_000277285.1	-	-	785	cellular organisms;Bacteria;Proteobacteria;Alphaproteobacteria;Rickettsiales;Rickettsiaceae;Rickettsieae;Rickettsia;typhus group;Rickettsia typhi
Rickettsia_typhi_Wilmington_GCA_000008045.1	-	-	785	cellular organisms;Bacteria;Proteobacteria;Alphaproteobacteria;Rickettsiales;Rickettsiaceae;Rickettsieae;Rickettsia;typhus group;Rickettsia typhi
Candidatus_Caedibacter_acanthamoebae_GCA_000743035.1	-	-	244581	cellular organisms;Bacteria;Proteobacteria;Alphaproteobacteria;Rickettsiales;Rickettsiales genera incertae sedis;Caedibacter;Candidatus Caedibacter acanthamoebae
Rickettsiales_bacterium_Ac37b_Ac37b_GCA_000746585.2	-	-	1528098	cellular organisms;Bacteria;Proteobacteria;Alphaproteobacteria;Rickettsiales;unclassified Rickettsiales;unclassified Rickettsiales (miscellaneous);Rickettsiales bacterium Ac37b
Altererythrobacter_atlanticus_26DY36_GCA_001008165.2	-	-	1267766	cellular organisms;Bacteria;Proteobacteria;Alphaproteobacteria;Sphingomonadales;Erythrobacteraceae;Altererythrobacter;Altererythrobacter atlanticus
Altererythrobacter_epoxidivorans_CGMCC_1_7731_GCA_001281485.1	-	-	361183	cellular organisms;Bacteria;Proteobacteria;Alphaproteobacteria;Sphingomonadales;Erythrobacteraceae;Altererythrobacter;Altererythrobacter epoxidivorans
Altererythrobacter_marensis_KCTC_22370_GCA_001028625.1	-	-	543877	cellular organisms;Bacteria;Proteobacteria;Alphaproteobacteria;Sphingomonadales;Erythrobacteraceae;Altererythrobacter;Altererythrobacter marensis
Croceicoccus_naphthovorans_PQ_2_GCA_001028705.1	-	-	1348774	cellular organisms;Bacteria;Proteobacteria;Alphaproteobacteria;Sphingomonadales;Erythrobacteraceae;Croceicoccus;Croceicoccus naphthovorans
Erythrobacter_litoralis_HTCC2594_GCA_000013005.1	-	-	39960	cellular organisms;Bacteria;Proteobacteria;Alphaproteobacteria;Sphingomonadales;Erythrobacteraceae;Erythrobacter;Erythrobacter litoralis
Erythrobacter_s21_N3_s21_N3_GCA_001077815.1	-	-	1648404	cellular organisms;Bacteria;Proteobacteria;Alphaproteobacteria;Sphingomonadales;Erythrobacteraceae;Erythrobacter;Erythrobacter sp. s21-N3
Citromicrobium_JL477_JL477_GCA_001304795.1	-	-	1634516	cellular organisms;Bacteria;Proteobacteria;Alphaproteobacteria;Sphingomonadales;Sphingomonadaceae;Citromicrobium;Citromicrobium sp. JL477
Novosphingobium_aromaticivorans_DSM_12444_GCA_000013325.1	-	-	48935	cellular organisms;Bacteria;Proteobacteria;Alphaproteobacteria;Sphingomonadales;Sphingomonadaceae;Novosphingobium;Novosphingobium aromaticivorans
Novosphingobium_pentaromativorans_US6_1_GCA_000767465.1	-	-	205844	cellular organisms;Bacteria;Proteobacteria;Alphaproteobacteria;Sphingomonadales;Sphingomonadaceae;Novosphingobium;Novosphingobium pentaromativorans
Novosphingobium_PP1Y_PP1Y_GCA_000253255.1	-	-	702113	cellular organisms;Bacteria;Proteobacteria;Alphaproteobacteria;Sphingomonadales;Sphingomonadaceae;Novosphingobium;Novosphingobium sp. PP1Y
Sphingobium_baderi_DE_13_GCA_001456115.1	-	-	1332080	cellular organisms;Bacteria;Proteobacteria;Alphaproteobacteria;Sphingomonadales;Sphingomonadaceae;Sphingobium;Sphingobium baderi
Sphingobium_chlorophenolicum_L_1_GCA_000147835.3	-	-	46429	cellular organisms;Bacteria;Proteobacteria;Alphaproteobacteria;Sphingomonadales;Sphingomonadaceae;Sphingobium;Sphingobium chlorophenolicum
Sphingobium_japonicum_UT26S_GCA_000091125.1	-	-	332056	cellular organisms;Bacteria;Proteobacteria;Alphaproteobacteria;Sphingomonadales;Sphingomonadaceae;Sphingobium;Sphingobium japonicum
Sphingobium_MI1205_MI1205_GCA_001563285.1	-	-	407020	cellular organisms;Bacteria;Proteobacteria;Alphaproteobacteria;Sphingomonadales;Sphingomonadaceae;Sphingobium;Sphingobium sp. MI1205
Sphingobium_SYK_6_SYK_6_GCA_000283515.1	-	1	627192	cellular organisms;Bacteria;Proteobacteria;Alphaproteobacteria;Sphingomonadales;Sphingomonadaceae;Sphingobium;Sphingobium sp. SYK-6
Sphingobium_TKS_TKS_GCA_001563265.1	-	-	1315974	cellular organisms;Bacteria;Proteobacteria;Alphaproteobacteria;Sphingomonadales;Sphingomonadaceae;Sphingobium;Sphingobium sp. TKS
Sphingobium_YBL2_YBL2_GCA_000943805.1	-	-	484429	cellular organisms;Bacteria;Proteobacteria;Alphaproteobacteria;Sphingomonadales;Sphingomonadaceae;Sphingobium;Sphingobium sp. YBL2
Sphingomonas_hengshuiensis_WHSC_8_GCA_000935025.1	-	-	1609977	cellular organisms;Bacteria;Proteobacteria;Alphaproteobacteria;Sphingomonadales;Sphingomonadaceae;Sphingomonas;Sphingomonas hengshuiensis
Sphingomonas_sanxanigenens_DSM_19645_NX02_GCA_000512205.2	-	-	397260	cellular organisms;Bacteria;Proteobacteria;Alphaproteobacteria;Sphingomonadales;Sphingomonadaceae;Sphingomonas;Sphingomonas sanxanigenens
Sphingomonas_MM_1_MM_1_GCA_000347675.2	-	-	745310	cellular organisms;Bacteria;Proteobacteria;Alphaproteobacteria;Sphingomonadales;Sphingomonadaceae;Sphingomonas;Sphingomonas sp. MM-1
Sphingomonas_taxi_ATCC_55669_GCA_000764535.1	-	-	1549858	cellular organisms;Bacteria;Proteobacteria;Alphaproteobacteria;Sphingomonadales;Sphingomonadaceae;Sphingomonas;Sphingomonas taxi
Sphingomonas_wittichii_RW1_GCA_000016765.1	-	-	160791	cellular organisms;Bacteria;Proteobacteria;Alphaproteobacteria;Sphingomonadales;Sphingomonadaceae;Sphingomonas;Sphingomonas wittichii
Sphingopyxis_alaskensis_RB2256_GCA_000013985.1	-	-	117207	cellular organisms;Bacteria;Proteobacteria;Alphaproteobacteria;Sphingomonadales;Sphingomonadaceae;Sphingopyxis;Sphingopyxis alaskensis
Sphingopyxis_fribergensis_Kp5_2_GCA_000803645.1	-	-	1515612	cellular organisms;Bacteria;Proteobacteria;Alphaproteobacteria;Sphingomonadales;Sphingomonadaceae;Sphingopyxis;Sphingopyxis fribergensis
Sphingopyxis_granuli_TFA_GCA_001559015.1	-	-	267128	cellular organisms;Bacteria;Proteobacteria;Alphaproteobacteria;Sphingomonadales;Sphingomonadaceae;Sphingopyxis;Sphingopyxis granuli
Sphingopyxis_macrogoltabida_203_GCA_001314325.1	-	-	33050	cellular organisms;Bacteria;Proteobacteria;Alphaproteobacteria;Sphingomonadales;Sphingomonadaceae;Sphingopyxis;Sphingopyxis macrogoltabida
Sphingopyxis_macrogoltabida_EY_1_GCA_001307295.1	-	-	33050	cellular organisms;Bacteria;Proteobacteria;Alphaproteobacteria;Sphingomonadales;Sphingomonadaceae;Sphingopyxis;Sphingopyxis macrogoltabida
Sphingopyxis_113P3_113P3_GCA_001278035.1	-	-	292913	cellular organisms;Bacteria;Proteobacteria;Alphaproteobacteria;Sphingomonadales;Sphingomonadaceae;Sphingopyxis;Sphingopyxis sp. 113P3
Zymomonas_mobilis_mobilis_ATCC_10988_GCA_000175255.2	-	-	542	cellular organisms;Bacteria;Proteobacteria;Alphaproteobacteria;Sphingomonadales;Sphingomonadaceae;Zymomonas;Zymomonas mobilis
Zymomonas_mobilis_mobilis_ATCC_29191_GCA_000277755.1	-	-	542	cellular organisms;Bacteria;Proteobacteria;Alphaproteobacteria;Sphingomonadales;Sphingomonadaceae;Zymomonas;Zymomonas mobilis
Zymomonas_mobilis_mobilis_CP4_NRRL_B_14023_GCA_000498655.1	-	-	542	cellular organisms;Bacteria;Proteobacteria;Alphaproteobacteria;Sphingomonadales;Sphingomonadaceae;Zymomonas;Zymomonas mobilis
Zymomonas_mobilis_mobilis_CP4_NRRL_B_14023_GCA_000576165.1	-	-	542	cellular organisms;Bacteria;Proteobacteria;Alphaproteobacteria;Sphingomonadales;Sphingomonadaceae;Zymomonas;Zymomonas mobilis
Zymomonas_mobilis_mobilis_NCIMB_11163_GCA_000024245.1	-	1	542	cellular organisms;Bacteria;Proteobacteria;Alphaproteobacteria;Sphingomonadales;Sphingomonadaceae;Zymomonas;Zymomonas mobilis
Zymomonas_mobilis_mobilis_NRRL_B_12526_GCA_000576125.1	-	-	542	cellular organisms;Bacteria;Proteobacteria;Alphaproteobacteria;Sphingomonadales;Sphingomonadaceae;Zymomonas;Zymomonas mobilis
Zymomonas_mobilis_mobilis_ZM4_ATCC_31821_GCA_000007105.1	-	-	542	cellular organisms;Bacteria;Proteobacteria;Alphaproteobacteria;Sphingomonadales;Sphingomonadaceae;Zymomonas;Zymomonas mobilis
Zymomonas_mobilis_pomaceae_ATCC_29192_GCA_000218875.1	-	1	542	cellular organisms;Bacteria;Proteobacteria;Alphaproteobacteria;Sphingomonadales;Sphingomonadaceae;Zymomonas;Zymomonas mobilis
Micavibrio_aeruginosavorus_ARL_13_GCA_000226315.1	-	-	349221	cellular organisms;Bacteria;Proteobacteria;Alphaproteobacteria;unclassified Alphaproteobacteria;Micavibrio;Micavibrio aeruginosavorus
Micavibrio_aeruginosavorus_EPB_GCA_000348745.1	-	-	349221	cellular organisms;Bacteria;Proteobacteria;Alphaproteobacteria;unclassified Alphaproteobacteria;Micavibrio;Micavibrio aeruginosavorus
Polymorphum_gilvum_SL003B_26A1_GCA_000192745.1	-	-	991904	cellular organisms;Bacteria;Proteobacteria;Alphaproteobacteria;unclassified Alphaproteobacteria;Polymorphum;Polymorphum gilvum
Candidatus_Puniceispirillum_marinum_IMCC1322_GCA_000024465.1	-	-	767892	cellular organisms;Bacteria;Proteobacteria;Alphaproteobacteria;unclassified Alphaproteobacteria;SAR116 cluster;Candidatus Puniceispirillum;Candidatus Puniceispirillum marinum
Achromobacter_denitrificans_USDA_ARS_USMARC_56712_GCA_001514355.1	-	-	32002	cellular organisms;Bacteria;Proteobacteria;Betaproteobacteria;Burkholderiales;Alcaligenaceae;Achromobacter;Achromobacter denitrificans
Achromobacter_xylosoxidans_A8_GCA_000165835.1	-	-	85698	cellular organisms;Bacteria;Proteobacteria;Betaproteobacteria;Burkholderiales;Alcaligenaceae;Achromobacter;Achromobacter xylosoxidans
Achromobacter_xylosoxidans_C54_GCA_000758265.1	-	-	85698	cellular organisms;Bacteria;Proteobacteria;Betaproteobacteria;Burkholderiales;Alcaligenaceae;Achromobacter;Achromobacter xylosoxidans
Achromobacter_xylosoxidans_FDAARGOS_147_GCA_001558755.1	-	-	85698	cellular organisms;Bacteria;Proteobacteria;Betaproteobacteria;Burkholderiales;Alcaligenaceae;Achromobacter;Achromobacter xylosoxidans
Achromobacter_xylosoxidans_FDAARGOS_162_GCA_001558915.1	-	-	85698	cellular organisms;Bacteria;Proteobacteria;Betaproteobacteria;Burkholderiales;Alcaligenaceae;Achromobacter;Achromobacter xylosoxidans
Achromobacter_xylosoxidans_MN001_GCA_001051055.1	-	-	85698	cellular organisms;Bacteria;Proteobacteria;Betaproteobacteria;Burkholderiales;Alcaligenaceae;Achromobacter;Achromobacter xylosoxidans
Achromobacter_xylosoxidans_NBRC_15126_ATCC_27061_GCA_000508285.1	-	-	85698	cellular organisms;Bacteria;Proteobacteria;Betaproteobacteria;Burkholderiales;Alcaligenaceae;Achromobacter;Achromobacter xylosoxidans
Achromobacter_xylosoxidans_NCTC10807_GCA_001457475.1	-	-	85698	cellular organisms;Bacteria;Proteobacteria;Betaproteobacteria;Burkholderiales;Alcaligenaceae;Achromobacter;Achromobacter xylosoxidans
Advenella_kashmirensis_WT001_GCA_000219915.3	-	-	310575	cellular organisms;Bacteria;Proteobacteria;Betaproteobacteria;Burkholderiales;Alcaligenaceae;Advenella;Advenella kashmirensis
Advenella_mimigardefordensis_DPN7_GCA_000521505.1	-	-	302406	cellular organisms;Bacteria;Proteobacteria;Betaproteobacteria;Burkholderiales;Alcaligenaceae;Advenella;Advenella mimigardefordensis
Alcaligenes_faecalis_ZD02_GCA_000967305.2	-	-	511	cellular organisms;Bacteria;Proteobacteria;Betaproteobacteria;Burkholderiales;Alcaligenaceae;Alcaligenes;Alcaligenes faecalis
Basilea_psittacipulmonis_DSM_24701_GCA_000743945.1	-	-	1472345	cellular organisms;Bacteria;Proteobacteria;Betaproteobacteria;Burkholderiales;Alcaligenaceae;Basilea;Basilea psittacipulmonis
Bordetella_avium_197N_GCA_000070465.1	-	-	521	cellular organisms;Bacteria;Proteobacteria;Betaproteobacteria;Burkholderiales;Alcaligenaceae;Bordetella;Bordetella avium
Bordetella_bronchiseptica_253_GCA_000318015.1	-	-	518	cellular organisms;Bacteria;Proteobacteria;Betaproteobacteria;Burkholderiales;Alcaligenaceae;Bordetella;Bordetella bronchiseptica
Bordetella_bronchiseptica_ATCC_BAA_588D_5_GCA_001559055.1	-	-	518	cellular organisms;Bacteria;Proteobacteria;Betaproteobacteria;Burkholderiales;Alcaligenaceae;Bordetella;Bordetella bronchiseptica
Bordetella_bronchiseptica_MO149_GCA_000317955.1	-	-	518	cellular organisms;Bacteria;Proteobacteria;Betaproteobacteria;Burkholderiales;Alcaligenaceae;Bordetella;Bordetella bronchiseptica
Bordetella_bronchiseptica_S798_GCA_000829175.1	-	-	518	cellular organisms;Bacteria;Proteobacteria;Betaproteobacteria;Burkholderiales;Alcaligenaceae;Bordetella;Bordetella bronchiseptica
Bordetella_hinzii_F582_GCA_001078275.1	-	-	103855	cellular organisms;Bacteria;Proteobacteria;Betaproteobacteria;Burkholderiales;Alcaligenaceae;Bordetella;Bordetella hinzii
Bordetella_hinzii_H568_GCA_001078295.1	-	-	103855	cellular organisms;Bacteria;Proteobacteria;Betaproteobacteria;Burkholderiales;Alcaligenaceae;Bordetella;Bordetella hinzii
Bordetella_holmesii_44057_GCA_000765395.1	-	-	35814	cellular organisms;Bacteria;Proteobacteria;Betaproteobacteria;Burkholderiales;Alcaligenaceae;Bordetella;Bordetella holmesii
Bordetella_holmesii_ATCC_51541_GCA_000612485.1	-	-	35814	cellular organisms;Bacteria;Proteobacteria;Betaproteobacteria;Burkholderiales;Alcaligenaceae;Bordetella;Bordetella holmesii
Bordetella_holmesii_H558_GCA_000341485.2	-	-	35814	cellular organisms;Bacteria;Proteobacteria;Betaproteobacteria;Burkholderiales;Alcaligenaceae;Bordetella;Bordetella holmesii
Bordetella_parapertussis_Bpp5_GCA_000317935.1	-	-	519	cellular organisms;Bacteria;Proteobacteria;Betaproteobacteria;Burkholderiales;Alcaligenaceae;Bordetella;Bordetella parapertussis
Bordetella_pertussis_137_GCA_000812165.1	-	-	520	cellular organisms;Bacteria;Proteobacteria;Betaproteobacteria;Burkholderiales;Alcaligenaceae;Bordetella;Bordetella pertussis
Bordetella_pertussis_18323_GCA_000306945.1	-	-	520	cellular organisms;Bacteria;Proteobacteria;Betaproteobacteria;Burkholderiales;Alcaligenaceae;Bordetella;Bordetella pertussis
Bordetella_pertussis_ATCC_BAA_1335D_5_GCA_001558395.1	-	-	520	cellular organisms;Bacteria;Proteobacteria;Betaproteobacteria;Burkholderiales;Alcaligenaceae;Bordetella;Bordetella pertussis
Bordetella_pertussis_B1838_GCA_001307585.1	-	-	520	cellular organisms;Bacteria;Proteobacteria;Betaproteobacteria;Burkholderiales;Alcaligenaceae;Bordetella;Bordetella pertussis
Bordetella_pertussis_B1865_GCA_001307605.1	-	-	520	cellular organisms;Bacteria;Proteobacteria;Betaproteobacteria;Burkholderiales;Alcaligenaceae;Bordetella;Bordetella pertussis
Bordetella_pertussis_B1917_GCA_000193595.3	-	-	520	cellular organisms;Bacteria;Proteobacteria;Betaproteobacteria;Burkholderiales;Alcaligenaceae;Bordetella;Bordetella pertussis
Bordetella_pertussis_B3405_GCA_001307625.1	-	-	520	cellular organisms;Bacteria;Proteobacteria;Betaproteobacteria;Burkholderiales;Alcaligenaceae;Bordetella;Bordetella pertussis
Bordetella_pertussis_B3582_GCA_001307645.1	-	-	520	cellular organisms;Bacteria;Proteobacteria;Betaproteobacteria;Burkholderiales;Alcaligenaceae;Bordetella;Bordetella pertussis
Bordetella_pertussis_B3585_GCA_001307665.1	-	-	520	cellular organisms;Bacteria;Proteobacteria;Betaproteobacteria;Burkholderiales;Alcaligenaceae;Bordetella;Bordetella pertussis
Bordetella_pertussis_B3621_GCA_001307565.1	-	-	520	cellular organisms;Bacteria;Proteobacteria;Betaproteobacteria;Burkholderiales;Alcaligenaceae;Bordetella;Bordetella pertussis
Bordetella_pertussis_B3629_GCA_001307525.1	-	-	520	cellular organisms;Bacteria;Proteobacteria;Betaproteobacteria;Burkholderiales;Alcaligenaceae;Bordetella;Bordetella pertussis
Bordetella_pertussis_B3640_GCA_001307685.1	-	-	520	cellular organisms;Bacteria;Proteobacteria;Betaproteobacteria;Burkholderiales;Alcaligenaceae;Bordetella;Bordetella pertussis
Bordetella_pertussis_B3658_GCA_001307705.1	-	-	520	cellular organisms;Bacteria;Proteobacteria;Betaproteobacteria;Burkholderiales;Alcaligenaceae;Bordetella;Bordetella pertussis
Bordetella_pertussis_B3913_GCA_001307725.1	-	-	520	cellular organisms;Bacteria;Proteobacteria;Betaproteobacteria;Burkholderiales;Alcaligenaceae;Bordetella;Bordetella pertussis
Bordetella_pertussis_B3921_GCA_001307745.1	-	-	520	cellular organisms;Bacteria;Proteobacteria;Betaproteobacteria;Burkholderiales;Alcaligenaceae;Bordetella;Bordetella pertussis
Bordetella_pertussis_CS_GCA_000212975.1	-	-	520	cellular organisms;Bacteria;Proteobacteria;Betaproteobacteria;Burkholderiales;Alcaligenaceae;Bordetella;Bordetella pertussis
Bordetella_pertussis_D420_GCA_001013565.1	-	-	520	cellular organisms;Bacteria;Proteobacteria;Betaproteobacteria;Burkholderiales;Alcaligenaceae;Bordetella;Bordetella pertussis
Bordetella_pertussis_H321_GCA_001509895.1	-	-	520	cellular organisms;Bacteria;Proteobacteria;Betaproteobacteria;Burkholderiales;Alcaligenaceae;Bordetella;Bordetella pertussis
Bordetella_pertussis_I979_GCA_001509915.1	-	-	520	cellular organisms;Bacteria;Proteobacteria;Betaproteobacteria;Burkholderiales;Alcaligenaceae;Bordetella;Bordetella pertussis
Bordetella_petrii_DSM_12804_GCA_000067205.1	-	-	94624	cellular organisms;Bacteria;Proteobacteria;Betaproteobacteria;Burkholderiales;Alcaligenaceae;Bordetella;Bordetella petrii
Castellaniella_defragrans_65Phen_GCA_000612685.1	-	-	75697	cellular organisms;Bacteria;Proteobacteria;Betaproteobacteria;Burkholderiales;Alcaligenaceae;Castellaniella;Castellaniella defragrans
Pusillimonas_T7_7_T7_7_GCA_000209655.1	-	-	1007105	cellular organisms;Bacteria;Proteobacteria;Betaproteobacteria;Burkholderiales;Alcaligenaceae;Pusillimonas;Pusillimonas sp. T7-7
Taylorella_asinigenitalis_MCE3_GCA_000226625.1	-	-	84590	cellular organisms;Bacteria;Proteobacteria;Betaproteobacteria;Burkholderiales;Alcaligenaceae;Taylorella;Taylorella asinigenitalis
Taylorella_equigenitalis_ATCC_35865_GCA_000276685.1	-	1	29575	cellular organisms;Bacteria;Proteobacteria;Betaproteobacteria;Burkholderiales;Alcaligenaceae;Taylorella;Taylorella equigenitalis
Taylorella_equigenitalis_MCE9_GCA_000185745.1	-	-	29575	cellular organisms;Bacteria;Proteobacteria;Betaproteobacteria;Burkholderiales;Alcaligenaceae;Taylorella;Taylorella equigenitalis
Burkholderia_caribensis_MBA4_GCA_000522545.2	-	-	75105	cellular organisms;Bacteria;Proteobacteria;Betaproteobacteria;Burkholderiales;Burkholderiaceae;Burkholderia;Burkholderia caribensis
Burkholderia_caribensis_MWAP64_GCA_001449005.1	-	-	75105	cellular organisms;Bacteria;Proteobacteria;Betaproteobacteria;Burkholderiales;Burkholderiaceae;Burkholderia;Burkholderia caribensis
Burkholderia_ambifaria_AMMD_GCA_000203915.1	-	-	152480	cellular organisms;Bacteria;Proteobacteria;Betaproteobacteria;Burkholderiales;Burkholderiaceae;Burkholderia;Burkholderia cepacia complex;Burkholderia ambifaria
Burkholderia_ambifaria_AMMD_GCA_000959545.1	-	-	152480	cellular organisms;Bacteria;Proteobacteria;Betaproteobacteria;Burkholderiales;Burkholderiaceae;Burkholderia;Burkholderia cepacia complex;Burkholderia ambifaria
Burkholderia_ambifaria_MC40_6_GCA_000019925.1	-	-	152480	cellular organisms;Bacteria;Proteobacteria;Betaproteobacteria;Burkholderiales;Burkholderiaceae;Burkholderia;Burkholderia cepacia complex;Burkholderia ambifaria
Burkholderia_cenocepacia_AU_1054_GCA_000014085.1	-	-	95486	cellular organisms;Bacteria;Proteobacteria;Betaproteobacteria;Burkholderiales;Burkholderiaceae;Burkholderia;Burkholderia cepacia complex;Burkholderia cenocepacia
Burkholderia_cenocepacia_DDS_22E_1_GCA_000755725.1	-	-	95486	cellular organisms;Bacteria;Proteobacteria;Betaproteobacteria;Burkholderiales;Burkholderiaceae;Burkholderia;Burkholderia cepacia complex;Burkholderia cenocepacia
Burkholderia_cenocepacia_DWS_37E_2_GCA_000764955.1	-	-	95486	cellular organisms;Bacteria;Proteobacteria;Betaproteobacteria;Burkholderiales;Burkholderiaceae;Burkholderia;Burkholderia cepacia complex;Burkholderia cenocepacia
Burkholderia_cenocepacia_H111_GCA_000236215.4	-	-	95486	cellular organisms;Bacteria;Proteobacteria;Betaproteobacteria;Burkholderiales;Burkholderiaceae;Burkholderia;Burkholderia cepacia complex;Burkholderia cenocepacia
Burkholderia_cenocepacia_HI2424_GCA_000203955.1	-	-	95486	cellular organisms;Bacteria;Proteobacteria;Betaproteobacteria;Burkholderiales;Burkholderiaceae;Burkholderia;Burkholderia cepacia complex;Burkholderia cenocepacia
Burkholderia_cenocepacia_J2315_GCA_000009485.1	-	-	95486	cellular organisms;Bacteria;Proteobacteria;Betaproteobacteria;Burkholderiales;Burkholderiaceae;Burkholderia;Burkholderia cepacia complex;Burkholderia cenocepacia
Burkholderia_cenocepacia_MC0_3_GCA_000019505.1	-	-	95486	cellular organisms;Bacteria;Proteobacteria;Betaproteobacteria;Burkholderiales;Burkholderiaceae;Burkholderia;Burkholderia cepacia complex;Burkholderia cenocepacia
Burkholderia_cenocepacia_ST32_GCA_001484665.1	-	-	95486	cellular organisms;Bacteria;Proteobacteria;Betaproteobacteria;Burkholderiales;Burkholderiaceae;Burkholderia;Burkholderia cepacia complex;Burkholderia cenocepacia
Burkholderia_cepacia_ATCC_25416_GCA_001411495.1	-	-	292	cellular organisms;Bacteria;Proteobacteria;Betaproteobacteria;Burkholderiales;Burkholderiaceae;Burkholderia;Burkholderia cepacia complex;Burkholderia cepacia
Burkholderia_cepacia_DDS_7H_2_GCA_000755805.1	-	-	292	cellular organisms;Bacteria;Proteobacteria;Betaproteobacteria;Burkholderiales;Burkholderiaceae;Burkholderia;Burkholderia cepacia complex;Burkholderia cepacia
Burkholderia_cepacia_GG4_GCA_000292915.1	-	-	292	cellular organisms;Bacteria;Proteobacteria;Betaproteobacteria;Burkholderiales;Burkholderiaceae;Burkholderia;Burkholderia cepacia complex;Burkholderia cepacia
Burkholderia_cepacia_JBK9_GCA_000701165.2	-	-	292	cellular organisms;Bacteria;Proteobacteria;Betaproteobacteria;Burkholderiales;Burkholderiaceae;Burkholderia;Burkholderia cepacia complex;Burkholderia cepacia
Burkholderia_cepacia_LO6_GCA_000974835.1	-	-	292	cellular organisms;Bacteria;Proteobacteria;Betaproteobacteria;Burkholderiales;Burkholderiaceae;Burkholderia;Burkholderia cepacia complex;Burkholderia cepacia
Burkholderia_contaminans_MS14_GCA_001029145.1	-	-	488447	cellular organisms;Bacteria;Proteobacteria;Betaproteobacteria;Burkholderiales;Burkholderiaceae;Burkholderia;Burkholderia cepacia complex;Burkholderia contaminans
Burkholderia_dolosa_AU0158_GCA_000959505.1	-	-	152500	cellular organisms;Bacteria;Proteobacteria;Betaproteobacteria;Burkholderiales;Burkholderiaceae;Burkholderia;Burkholderia cepacia complex;Burkholderia dolosa
Burkholderia_lata_383_GCA_000012945.1	-	-	482957	cellular organisms;Bacteria;Proteobacteria;Betaproteobacteria;Burkholderiales;Burkholderiaceae;Burkholderia;Burkholderia cepacia complex;Burkholderia lata
Burkholderia_multivorans_ATCC_17616_GCA_000010545.1	-	-	87883	cellular organisms;Bacteria;Proteobacteria;Betaproteobacteria;Burkholderiales;Burkholderiaceae;Burkholderia;Burkholderia cepacia complex;Burkholderia multivorans
Burkholderia_multivorans_ATCC_17616_GCA_000018505.1	-	-	87883	cellular organisms;Bacteria;Proteobacteria;Betaproteobacteria;Burkholderiales;Burkholderiaceae;Burkholderia;Burkholderia cepacia complex;Burkholderia multivorans
Burkholderia_multivorans_ATCC_BAA_247_GCA_000959525.1	-	-	87883	cellular organisms;Bacteria;Proteobacteria;Betaproteobacteria;Burkholderiales;Burkholderiaceae;Burkholderia;Burkholderia cepacia complex;Burkholderia multivorans
Burkholderia_multivorans_DDS_15A_1_GCA_000756005.1	-	-	87883	cellular organisms;Bacteria;Proteobacteria;Betaproteobacteria;Burkholderiales;Burkholderiaceae;Burkholderia;Burkholderia cepacia complex;Burkholderia multivorans
Burkholderia_pyrrocinia_DSM_10685_GCA_001028665.1	-	-	60550	cellular organisms;Bacteria;Proteobacteria;Betaproteobacteria;Burkholderiales;Burkholderiaceae;Burkholderia;Burkholderia cepacia complex;Burkholderia pyrrocinia
Burkholderia_vietnamiensis_G4_GCA_000016205.1	-	-	60552	cellular organisms;Bacteria;Proteobacteria;Betaproteobacteria;Burkholderiales;Burkholderiaceae;Burkholderia;Burkholderia cepacia complex;Burkholderia vietnamiensis
Burkholderia_vietnamiensis_LMG_10929_GCA_000959445.1	-	-	60552	cellular organisms;Bacteria;Proteobacteria;Betaproteobacteria;Burkholderiales;Burkholderiaceae;Burkholderia;Burkholderia cepacia complex;Burkholderia vietnamiensis
Burkholderia_fungorum_ATCC_BAA_463_GCA_000961515.1	-	-	134537	cellular organisms;Bacteria;Proteobacteria;Betaproteobacteria;Burkholderiales;Burkholderiaceae;Burkholderia;Burkholderia fungorum
Burkholderia_gladioli_ATCC_10248_GCA_000959725.1	-	-	28095	cellular organisms;Bacteria;Proteobacteria;Betaproteobacteria;Burkholderiales;Burkholderiaceae;Burkholderia;Burkholderia gladioli
Burkholderia_gladioli_BSR3_GCA_000194745.1	-	-	28095	cellular organisms;Bacteria;Proteobacteria;Betaproteobacteria;Burkholderiales;Burkholderiaceae;Burkholderia;Burkholderia gladioli
Burkholderia_glumae_BGR1_GCA_000022645.2	-	-	337	cellular organisms;Bacteria;Proteobacteria;Betaproteobacteria;Burkholderiales;Burkholderiaceae;Burkholderia;Burkholderia glumae
Burkholderia_glumae_LMG_2196_ATCC_33617_GCA_000960995.1	-	-	337	cellular organisms;Bacteria;Proteobacteria;Betaproteobacteria;Burkholderiales;Burkholderiaceae;Burkholderia;Burkholderia glumae
Burkholderia_glumae_PG1_GCA_000835205.1	-	-	337	cellular organisms;Bacteria;Proteobacteria;Betaproteobacteria;Burkholderiales;Burkholderiaceae;Burkholderia;Burkholderia glumae
Burkholderia_phenoliruptrix_BR3459a_GCA_000300095.1	-	-	252970	cellular organisms;Bacteria;Proteobacteria;Betaproteobacteria;Burkholderiales;Burkholderiaceae;Burkholderia;Burkholderia phenoliruptrix
Burkholderia_phymatum_STM815_GCA_000020045.1	-	-	148447	cellular organisms;Bacteria;Proteobacteria;Betaproteobacteria;Burkholderiales;Burkholderiaceae;Burkholderia;Burkholderia phymatum
Burkholderia_phytofirmans_PsJN_GCA_000020125.1	-	-	261302	cellular organisms;Bacteria;Proteobacteria;Betaproteobacteria;Burkholderiales;Burkholderiaceae;Burkholderia;Burkholderia phytofirmans
Burkholderia_plantarii_ATCC_43733_GCA_001411805.1	-	-	41899	cellular organisms;Bacteria;Proteobacteria;Betaproteobacteria;Burkholderiales;Burkholderiaceae;Burkholderia;Burkholderia plantarii
Burkholderia_rhizoxinica_HKI_454_GCA_000198775.1	-	-	412963	cellular organisms;Bacteria;Proteobacteria;Betaproteobacteria;Burkholderiales;Burkholderiaceae;Burkholderia;Burkholderia rhizoxinica
Burkholderia_2002721687_2002721687_GCA_000959325.1	-	-	1468409	cellular organisms;Bacteria;Proteobacteria;Betaproteobacteria;Burkholderiales;Burkholderiaceae;Burkholderia;Burkholderia sp. 2002721687
Burkholderia_Bp5365_MSMB43_GCA_001513745.1	-	-	1740162	cellular organisms;Bacteria;Proteobacteria;Betaproteobacteria;Burkholderiales;Burkholderiaceae;Burkholderia;Burkholderia sp. Bp5365
Burkholderia_CCGE1001_CCGE1001_GCA_000176935.2	-	-	640510	cellular organisms;Bacteria;Proteobacteria;Betaproteobacteria;Burkholderiales;Burkholderiaceae;Burkholderia;Burkholderia sp. CCGE1001
Burkholderia_CCGE1002_CCGE1002_GCA_000092885.1	-	-	640511	cellular organisms;Bacteria;Proteobacteria;Betaproteobacteria;Burkholderiales;Burkholderiaceae;Burkholderia;Burkholderia sp. CCGE1002
Burkholderia_CCGE1003_CCGE1003_GCA_000148685.1	-	-	640512	cellular organisms;Bacteria;Proteobacteria;Betaproteobacteria;Burkholderiales;Burkholderiaceae;Burkholderia;Burkholderia sp. CCGE1003
Burkholderia_HB1_HB1_GCA_001293045.1	-	-	1678678	cellular organisms;Bacteria;Proteobacteria;Betaproteobacteria;Burkholderiales;Burkholderiaceae;Burkholderia;Burkholderia sp. HB1
Burkholderia_KJ006_KJ006_GCA_000262695.1	-	-	416344	cellular organisms;Bacteria;Proteobacteria;Betaproteobacteria;Burkholderiales;Burkholderiaceae;Burkholderia;Burkholderia sp. KJ006
Burkholderia_PAMC_26561_PAMC_26561_GCA_001557535.1	-	-	1795043	cellular organisms;Bacteria;Proteobacteria;Betaproteobacteria;Burkholderiales;Burkholderiaceae;Burkholderia;Burkholderia sp. PAMC 26561
Burkholderia_PAMC_28687_PAMC28687_GCA_001577465.1	-	-	1795874	cellular organisms;Bacteria;Proteobacteria;Betaproteobacteria;Burkholderiales;Burkholderiaceae;Burkholderia;Burkholderia sp. PAMC 28687
Burkholderia_RPE64_GCA_000402035.1	-	-	758793	cellular organisms;Bacteria;Proteobacteria;Betaproteobacteria;Burkholderiales;Burkholderiaceae;Burkholderia;Burkholderia sp. RPE64
Burkholderia_RPE67_RPE67_GCA_000828875.1	-	-	758796	cellular organisms;Bacteria;Proteobacteria;Betaproteobacteria;Burkholderiales;Burkholderiaceae;Burkholderia;Burkholderia sp. RPE67
Burkholderia_YI23_YI23_GCA_000236065.1	-	-	1097668	cellular organisms;Bacteria;Proteobacteria;Betaproteobacteria;Burkholderiales;Burkholderiaceae;Burkholderia;Burkholderia sp. YI23
Burkholderia_ubonensis_MSMB22_GCA_000959245.1	-	-	101571	cellular organisms;Bacteria;Proteobacteria;Betaproteobacteria;Burkholderiales;Burkholderiaceae;Burkholderia;Burkholderia ubonensis
Burkholderia_xenovorans_LB400_GCA_000013645.1	-	-	36873	cellular organisms;Bacteria;Proteobacteria;Betaproteobacteria;Burkholderiales;Burkholderiaceae;Burkholderia;Burkholderia xenovorans
Burkholderia_xenovorans_LB400_GCA_000756045.1	-	-	36873	cellular organisms;Bacteria;Proteobacteria;Betaproteobacteria;Burkholderiales;Burkholderiaceae;Burkholderia;Burkholderia xenovorans
Burkholderia_mallei_11_GCA_000959405.1	-	-	13373	cellular organisms;Bacteria;Proteobacteria;Betaproteobacteria;Burkholderiales;Burkholderiaceae;Burkholderia;pseudomallei group;Burkholderia mallei
Burkholderia_mallei_2000031063_GCA_000756025.2	-	-	13373	cellular organisms;Bacteria;Proteobacteria;Betaproteobacteria;Burkholderiales;Burkholderiaceae;Burkholderia;pseudomallei group;Burkholderia mallei
Burkholderia_mallei_2002721276_GCA_000959625.1	-	-	13373	cellular organisms;Bacteria;Proteobacteria;Betaproteobacteria;Burkholderiales;Burkholderiaceae;Burkholderia;pseudomallei group;Burkholderia mallei
Burkholderia_mallei_2002734299_GCA_000959165.1	-	-	13373	cellular organisms;Bacteria;Proteobacteria;Betaproteobacteria;Burkholderiales;Burkholderiaceae;Burkholderia;pseudomallei group;Burkholderia mallei
Burkholderia_mallei_2002734306_GCA_000959485.1	-	-	13373	cellular organisms;Bacteria;Proteobacteria;Betaproteobacteria;Burkholderiales;Burkholderiaceae;Burkholderia;pseudomallei group;Burkholderia mallei
Burkholderia_mallei_23344_GCA_000755865.1	-	-	13373	cellular organisms;Bacteria;Proteobacteria;Betaproteobacteria;Burkholderiales;Burkholderiaceae;Burkholderia;pseudomallei group;Burkholderia mallei
Burkholderia_mallei_6_GCA_000755845.1	-	-	13373	cellular organisms;Bacteria;Proteobacteria;Betaproteobacteria;Burkholderiales;Burkholderiaceae;Burkholderia;pseudomallei group;Burkholderia mallei
Burkholderia_mallei_ATCC_23344_GCA_000011705.1	-	-	13373	cellular organisms;Bacteria;Proteobacteria;Betaproteobacteria;Burkholderiales;Burkholderiaceae;Burkholderia;pseudomallei group;Burkholderia mallei
Burkholderia_mallei_BMQ_GCA_000755885.1	-	-	13373	cellular organisms;Bacteria;Proteobacteria;Betaproteobacteria;Burkholderiales;Burkholderiaceae;Burkholderia;pseudomallei group;Burkholderia mallei
Burkholderia_mallei_FMH_23344_GCA_000755785.1	-	-	13373	cellular organisms;Bacteria;Proteobacteria;Betaproteobacteria;Burkholderiales;Burkholderiaceae;Burkholderia;pseudomallei group;Burkholderia mallei
Burkholderia_mallei_India86_567_2_GCA_000959465.1	-	-	13373	cellular organisms;Bacteria;Proteobacteria;Betaproteobacteria;Burkholderiales;Burkholderiaceae;Burkholderia;pseudomallei group;Burkholderia mallei
Burkholderia_mallei_NCTC_10229_GCA_000015605.1	-	-	13373	cellular organisms;Bacteria;Proteobacteria;Betaproteobacteria;Burkholderiales;Burkholderiaceae;Burkholderia;pseudomallei group;Burkholderia mallei
Burkholderia_mallei_NCTC_10247_GCA_000015625.1	-	-	13373	cellular organisms;Bacteria;Proteobacteria;Betaproteobacteria;Burkholderiales;Burkholderiaceae;Burkholderia;pseudomallei group;Burkholderia mallei
Burkholderia_mallei_NCTC_10247_GCA_000762285.1	-	-	13373	cellular organisms;Bacteria;Proteobacteria;Betaproteobacteria;Burkholderiales;Burkholderiaceae;Burkholderia;pseudomallei group;Burkholderia mallei
Burkholderia_mallei_SAVP1_GCA_000015465.1	-	-	13373	cellular organisms;Bacteria;Proteobacteria;Betaproteobacteria;Burkholderiales;Burkholderiaceae;Burkholderia;pseudomallei group;Burkholderia mallei
Burkholderia_oklahomensis_C6786_GCA_000959365.1	-	-	342113	cellular organisms;Bacteria;Proteobacteria;Betaproteobacteria;Burkholderiales;Burkholderiaceae;Burkholderia;pseudomallei group;Burkholderia oklahomensis
Burkholderia_oklahomensis_EO147_GCA_000755985.1	-	-	342113	cellular organisms;Bacteria;Proteobacteria;Betaproteobacteria;Burkholderiales;Burkholderiaceae;Burkholderia;pseudomallei group;Burkholderia oklahomensis
Burkholderia_pseudomallei_1026b_GCA_000260515.1	-	-	28450	cellular organisms;Bacteria;Proteobacteria;Betaproteobacteria;Burkholderiales;Burkholderiaceae;Burkholderia;pseudomallei group;Burkholderia pseudomallei
Burkholderia_pseudomallei_1026b_GCA_000959125.1	-	-	28450	cellular organisms;Bacteria;Proteobacteria;Betaproteobacteria;Burkholderiales;Burkholderiaceae;Burkholderia;pseudomallei group;Burkholderia pseudomallei
Burkholderia_pseudomallei_1106a_GCA_000015925.1	-	-	28450	cellular organisms;Bacteria;Proteobacteria;Betaproteobacteria;Burkholderiales;Burkholderiaceae;Burkholderia;pseudomallei group;Burkholderia pseudomallei
Burkholderia_pseudomallei_1106a_GCA_000756145.1	-	-	28450	cellular organisms;Bacteria;Proteobacteria;Betaproteobacteria;Burkholderiales;Burkholderiaceae;Burkholderia;pseudomallei group;Burkholderia pseudomallei
Burkholderia_pseudomallei_1710b_GCA_000012785.1	-	-	28450	cellular organisms;Bacteria;Proteobacteria;Betaproteobacteria;Burkholderiales;Burkholderiaceae;Burkholderia;pseudomallei group;Burkholderia pseudomallei
Burkholderia_pseudomallei_3921_GCA_000953095.1	-	-	28450	cellular organisms;Bacteria;Proteobacteria;Betaproteobacteria;Burkholderiales;Burkholderiaceae;Burkholderia;pseudomallei group;Burkholderia pseudomallei
Burkholderia_pseudomallei_406e_GCA_000959145.1	-	-	28450	cellular organisms;Bacteria;Proteobacteria;Betaproteobacteria;Burkholderiales;Burkholderiaceae;Burkholderia;pseudomallei group;Burkholderia pseudomallei
Burkholderia_pseudomallei_576_GCA_000756185.1	-	-	28450	cellular organisms;Bacteria;Proteobacteria;Betaproteobacteria;Burkholderiales;Burkholderiaceae;Burkholderia;pseudomallei group;Burkholderia pseudomallei
Burkholderia_pseudomallei_668_GCA_000015905.1	-	-	28450	cellular organisms;Bacteria;Proteobacteria;Betaproteobacteria;Burkholderiales;Burkholderiaceae;Burkholderia;pseudomallei group;Burkholderia pseudomallei
Burkholderia_pseudomallei_7894_GCA_000959265.1	-	-	28450	cellular organisms;Bacteria;Proteobacteria;Betaproteobacteria;Burkholderiales;Burkholderiaceae;Burkholderia;pseudomallei group;Burkholderia pseudomallei
Burkholderia_pseudomallei_982_GCA_001277975.1	-	-	28450	cellular organisms;Bacteria;Proteobacteria;Betaproteobacteria;Burkholderiales;Burkholderiaceae;Burkholderia;pseudomallei group;Burkholderia pseudomallei
Burkholderia_pseudomallei_A79A_GCA_000770535.1	-	-	28450	cellular organisms;Bacteria;Proteobacteria;Betaproteobacteria;Burkholderiales;Burkholderiaceae;Burkholderia;pseudomallei group;Burkholderia pseudomallei
Burkholderia_pseudomallei_B03_GCA_000770455.1	-	-	28450	cellular organisms;Bacteria;Proteobacteria;Betaproteobacteria;Burkholderiales;Burkholderiaceae;Burkholderia;pseudomallei group;Burkholderia pseudomallei
Burkholderia_pseudomallei_BDP_GCA_000755765.1	-	-	28450	cellular organisms;Bacteria;Proteobacteria;Betaproteobacteria;Burkholderiales;Burkholderiaceae;Burkholderia;pseudomallei group;Burkholderia pseudomallei
Burkholderia_pseudomallei_BGR_GCA_000756085.1	-	-	28450	cellular organisms;Bacteria;Proteobacteria;Betaproteobacteria;Burkholderiales;Burkholderiaceae;Burkholderia;pseudomallei group;Burkholderia pseudomallei
Burkholderia_pseudomallei_BPC006_GCA_000294635.1	-	-	28450	cellular organisms;Bacteria;Proteobacteria;Betaproteobacteria;Burkholderiales;Burkholderiaceae;Burkholderia;pseudomallei group;Burkholderia pseudomallei
Burkholderia_pseudomallei_BSR_GCA_000755825.1	-	-	28450	cellular organisms;Bacteria;Proteobacteria;Betaproteobacteria;Burkholderiales;Burkholderiaceae;Burkholderia;pseudomallei group;Burkholderia pseudomallei
Burkholderia_pseudomallei_Bp1651_GCA_001318245.1	-	-	28450	cellular organisms;Bacteria;Proteobacteria;Betaproteobacteria;Burkholderiales;Burkholderiaceae;Burkholderia;pseudomallei group;Burkholderia pseudomallei
Burkholderia_pseudomallei_HBPUB10134a_GCA_000755925.1	-	-	28450	cellular organisms;Bacteria;Proteobacteria;Betaproteobacteria;Burkholderiales;Burkholderiaceae;Burkholderia;pseudomallei group;Burkholderia pseudomallei
Burkholderia_pseudomallei_HBPUB10303a_GCA_000755905.1	-	-	28450	cellular organisms;Bacteria;Proteobacteria;Betaproteobacteria;Burkholderiales;Burkholderiaceae;Burkholderia;pseudomallei group;Burkholderia pseudomallei
Burkholderia_pseudomallei_K42_GCA_000770515.1	-	-	28450	cellular organisms;Bacteria;Proteobacteria;Betaproteobacteria;Burkholderiales;Burkholderiaceae;Burkholderia;pseudomallei group;Burkholderia pseudomallei
Burkholderia_pseudomallei_K96243_GCA_000011545.1	-	-	28450	cellular organisms;Bacteria;Proteobacteria;Betaproteobacteria;Burkholderiales;Burkholderiaceae;Burkholderia;pseudomallei group;Burkholderia pseudomallei
Burkholderia_pseudomallei_K96243_GCA_000959285.1	-	-	28450	cellular organisms;Bacteria;Proteobacteria;Betaproteobacteria;Burkholderiales;Burkholderiaceae;Burkholderia;pseudomallei group;Burkholderia pseudomallei
Burkholderia_pseudomallei_MSHR146_GCA_000521645.1	-	-	28450	cellular organisms;Bacteria;Proteobacteria;Betaproteobacteria;Burkholderiales;Burkholderiaceae;Burkholderia;pseudomallei group;Burkholderia pseudomallei
Burkholderia_pseudomallei_MSHR1655_GCA_000756165.1	-	-	28450	cellular organisms;Bacteria;Proteobacteria;Betaproteobacteria;Burkholderiales;Burkholderiaceae;Burkholderia;pseudomallei group;Burkholderia pseudomallei
Burkholderia_pseudomallei_MSHR2543_GCA_000959225.1	-	-	28450	cellular organisms;Bacteria;Proteobacteria;Betaproteobacteria;Burkholderiales;Burkholderiaceae;Burkholderia;pseudomallei group;Burkholderia pseudomallei
Burkholderia_pseudomallei_MSHR305_GCA_000439695.1	-	-	28450	cellular organisms;Bacteria;Proteobacteria;Betaproteobacteria;Burkholderiales;Burkholderiaceae;Burkholderia;pseudomallei group;Burkholderia pseudomallei
Burkholderia_pseudomallei_MSHR491_GCA_000959205.1	-	-	28450	cellular organisms;Bacteria;Proteobacteria;Betaproteobacteria;Burkholderiales;Burkholderiaceae;Burkholderia;pseudomallei group;Burkholderia pseudomallei
Burkholderia_pseudomallei_MSHR511_GCA_000520895.1	-	-	28450	cellular organisms;Bacteria;Proteobacteria;Betaproteobacteria;Burkholderiales;Burkholderiaceae;Burkholderia;pseudomallei group;Burkholderia pseudomallei
Burkholderia_pseudomallei_MSHR520_GCA_000583835.1	-	-	28450	cellular organisms;Bacteria;Proteobacteria;Betaproteobacteria;Burkholderiales;Burkholderiaceae;Burkholderia;pseudomallei group;Burkholderia pseudomallei
Burkholderia_pseudomallei_MSHR5848_GCA_000755965.1	-	-	28450	cellular organisms;Bacteria;Proteobacteria;Betaproteobacteria;Burkholderiales;Burkholderiaceae;Burkholderia;pseudomallei group;Burkholderia pseudomallei
Burkholderia_pseudomallei_MSHR5855_GCA_000756065.1	-	-	28450	cellular organisms;Bacteria;Proteobacteria;Betaproteobacteria;Burkholderiales;Burkholderiaceae;Burkholderia;pseudomallei group;Burkholderia pseudomallei
Burkholderia_pseudomallei_MSHR5858_GCA_000755945.1	-	-	28450	cellular organisms;Bacteria;Proteobacteria;Betaproteobacteria;Burkholderiales;Burkholderiaceae;Burkholderia;pseudomallei group;Burkholderia pseudomallei
Burkholderia_pseudomallei_MSHR62_GCA_000770395.1	-	-	28450	cellular organisms;Bacteria;Proteobacteria;Betaproteobacteria;Burkholderiales;Burkholderiaceae;Burkholderia;pseudomallei group;Burkholderia pseudomallei
Burkholderia_pseudomallei_MSHR668_GCA_000959305.1	-	-	28450	cellular organisms;Bacteria;Proteobacteria;Betaproteobacteria;Burkholderiales;Burkholderiaceae;Burkholderia;pseudomallei group;Burkholderia pseudomallei
Burkholderia_pseudomallei_MSHR840_GCA_000959185.1	-	-	28450	cellular organisms;Bacteria;Proteobacteria;Betaproteobacteria;Burkholderiales;Burkholderiaceae;Burkholderia;pseudomallei group;Burkholderia pseudomallei
Burkholderia_pseudomallei_Mahidol_1106a_GCA_000756125.1	-	-	28450	cellular organisms;Bacteria;Proteobacteria;Betaproteobacteria;Burkholderiales;Burkholderiaceae;Burkholderia;pseudomallei group;Burkholderia pseudomallei
Burkholderia_pseudomallei_NAU20B_16_GCA_000511915.1	-	-	28450	cellular organisms;Bacteria;Proteobacteria;Betaproteobacteria;Burkholderiales;Burkholderiaceae;Burkholderia;pseudomallei group;Burkholderia pseudomallei
Burkholderia_pseudomallei_NAU35A_3_GCA_000764575.1	-	-	28450	cellular organisms;Bacteria;Proteobacteria;Betaproteobacteria;Burkholderiales;Burkholderiaceae;Burkholderia;pseudomallei group;Burkholderia pseudomallei
Burkholderia_pseudomallei_NCTC_13178_GCA_000511895.1	-	-	28450	cellular organisms;Bacteria;Proteobacteria;Betaproteobacteria;Burkholderiales;Burkholderiaceae;Burkholderia;pseudomallei group;Burkholderia pseudomallei
Burkholderia_pseudomallei_NCTC_13179_GCA_000494855.1	-	-	28450	cellular organisms;Bacteria;Proteobacteria;Betaproteobacteria;Burkholderiales;Burkholderiaceae;Burkholderia;pseudomallei group;Burkholderia pseudomallei
Burkholderia_pseudomallei_PB08298010_GCA_000959345.1	-	-	28450	cellular organisms;Bacteria;Proteobacteria;Betaproteobacteria;Burkholderiales;Burkholderiaceae;Burkholderia;pseudomallei group;Burkholderia pseudomallei
Burkholderia_pseudomallei_PHLS_112_GCA_000757015.2	-	-	28450	cellular organisms;Bacteria;Proteobacteria;Betaproteobacteria;Burkholderiales;Burkholderiaceae;Burkholderia;pseudomallei group;Burkholderia pseudomallei
Burkholderia_pseudomallei_Pasteur_52237_GCA_000757035.2	-	-	28450	cellular organisms;Bacteria;Proteobacteria;Betaproteobacteria;Burkholderiales;Burkholderiaceae;Burkholderia;pseudomallei group;Burkholderia pseudomallei
Burkholderia_pseudomallei_TSV_48_GCA_000770495.1	-	-	28450	cellular organisms;Bacteria;Proteobacteria;Betaproteobacteria;Burkholderiales;Burkholderiaceae;Burkholderia;pseudomallei group;Burkholderia pseudomallei
Burkholderia_pseudomallei_vgh07_GCA_000954175.1	-	-	28450	cellular organisms;Bacteria;Proteobacteria;Betaproteobacteria;Burkholderiales;Burkholderiaceae;Burkholderia;pseudomallei group;Burkholderia pseudomallei
Burkholderia_pseudomallei_vgh16R_GCA_001277875.1	-	-	28450	cellular organisms;Bacteria;Proteobacteria;Betaproteobacteria;Burkholderiales;Burkholderiaceae;Burkholderia;pseudomallei group;Burkholderia pseudomallei
Burkholderia_pseudomallei_vgh16W_GCA_001277895.1	-	-	28450	cellular organisms;Bacteria;Proteobacteria;Betaproteobacteria;Burkholderiales;Burkholderiaceae;Burkholderia;pseudomallei group;Burkholderia pseudomallei
Burkholderia_TSV202_TSV202_GCA_000770565.1	-	-	1439853	cellular organisms;Bacteria;Proteobacteria;Betaproteobacteria;Burkholderiales;Burkholderiaceae;Burkholderia;pseudomallei group;Burkholderia sp. TSV202
Burkholderia_thailandensis_2002721643_GCA_000959425.1	-	-	57975	cellular organisms;Bacteria;Proteobacteria;Betaproteobacteria;Burkholderiales;Burkholderiaceae;Burkholderia;pseudomallei group;Burkholderia thailandensis
Burkholderia_thailandensis_2002721723_GCA_000567925.1	-	-	57975	cellular organisms;Bacteria;Proteobacteria;Betaproteobacteria;Burkholderiales;Burkholderiaceae;Burkholderia;pseudomallei group;Burkholderia thailandensis
Burkholderia_thailandensis_2003015869_GCA_000808035.2	-	-	57975	cellular organisms;Bacteria;Proteobacteria;Betaproteobacteria;Burkholderiales;Burkholderiaceae;Burkholderia;pseudomallei group;Burkholderia thailandensis
Burkholderia_thailandensis_34_GCA_000959605.1	-	-	57975	cellular organisms;Bacteria;Proteobacteria;Betaproteobacteria;Burkholderiales;Burkholderiaceae;Burkholderia;pseudomallei group;Burkholderia thailandensis
Burkholderia_thailandensis_E254_GCA_000765375.1	-	-	57975	cellular organisms;Bacteria;Proteobacteria;Betaproteobacteria;Burkholderiales;Burkholderiaceae;Burkholderia;pseudomallei group;Burkholderia thailandensis
Burkholderia_thailandensis_E264_GCA_000012365.1	-	-	57975	cellular organisms;Bacteria;Proteobacteria;Betaproteobacteria;Burkholderiales;Burkholderiaceae;Burkholderia;pseudomallei group;Burkholderia thailandensis
Burkholderia_thailandensis_E444_GCA_000567945.1	-	-	57975	cellular organisms;Bacteria;Proteobacteria;Betaproteobacteria;Burkholderiales;Burkholderiaceae;Burkholderia;pseudomallei group;Burkholderia thailandensis
Burkholderia_thailandensis_H0587_GCA_000567905.1	-	-	57975	cellular organisms;Bacteria;Proteobacteria;Betaproteobacteria;Burkholderiales;Burkholderiaceae;Burkholderia;pseudomallei group;Burkholderia thailandensis
Burkholderia_thailandensis_MSMB121_GCA_000385525.1	-	-	57975	cellular organisms;Bacteria;Proteobacteria;Betaproteobacteria;Burkholderiales;Burkholderiaceae;Burkholderia;pseudomallei group;Burkholderia thailandensis
Burkholderia_thailandensis_MSMB59_GCA_000764595.1	-	-	57975	cellular organisms;Bacteria;Proteobacteria;Betaproteobacteria;Burkholderiales;Burkholderiaceae;Burkholderia;pseudomallei group;Burkholderia thailandensis
Cupriavidus_basilensis_4G11_GCA_000832305.1	-	-	68895	cellular organisms;Bacteria;Proteobacteria;Betaproteobacteria;Burkholderiales;Burkholderiaceae;Cupriavidus;Cupriavidus basilensis
Cupriavidus_gilardii_CR3_GCA_001281465.1	-	-	82541	cellular organisms;Bacteria;Proteobacteria;Betaproteobacteria;Burkholderiales;Burkholderiaceae;Cupriavidus;Cupriavidus gilardii
Cupriavidus_metallidurans_CH34_GCA_000196015.1	-	-	119219	cellular organisms;Bacteria;Proteobacteria;Betaproteobacteria;Burkholderiales;Burkholderiaceae;Cupriavidus;Cupriavidus metallidurans
Cupriavidus_necator_N_1_GCA_000219215.1	-	-	106590	cellular organisms;Bacteria;Proteobacteria;Betaproteobacteria;Burkholderiales;Burkholderiaceae;Cupriavidus;Cupriavidus necator
Ralstonia_eutropha_H16_GCA_000009285.2	-	-	106590	cellular organisms;Bacteria;Proteobacteria;Betaproteobacteria;Burkholderiales;Burkholderiaceae;Cupriavidus;Cupriavidus necator
Ralstonia_eutropha_JMP134_GCA_000203875.1	-	-	248026	cellular organisms;Bacteria;Proteobacteria;Betaproteobacteria;Burkholderiales;Burkholderiaceae;Cupriavidus;Cupriavidus pinatubonensis
Pandoraea_apista_AU2161_GCA_001027265.1	-	-	93218	cellular organisms;Bacteria;Proteobacteria;Betaproteobacteria;Burkholderiales;Burkholderiaceae;Pandoraea;Pandoraea apista
Pandoraea_apista_DSM_16535_GCA_001465595.1	-	-	93218	cellular organisms;Bacteria;Proteobacteria;Betaproteobacteria;Burkholderiales;Burkholderiaceae;Pandoraea;Pandoraea apista
Pandoraea_apista_TF80G25_GCA_001010785.1	-	-	93218	cellular organisms;Bacteria;Proteobacteria;Betaproteobacteria;Burkholderiales;Burkholderiaceae;Pandoraea;Pandoraea apista
Pandoraea_apista_TF81F4_GCA_000826965.3	-	-	93218	cellular organisms;Bacteria;Proteobacteria;Betaproteobacteria;Burkholderiales;Burkholderiaceae;Pandoraea;Pandoraea apista
Pandoraea_faecigallinarum_DSM_23572_GCA_001029105.1	-	-	656179	cellular organisms;Bacteria;Proteobacteria;Betaproteobacteria;Burkholderiales;Burkholderiaceae;Pandoraea;Pandoraea faecigallinarum
Pandoraea_norimbergensis_DSM_11628_GCA_001465545.1	-	-	93219	cellular organisms;Bacteria;Proteobacteria;Betaproteobacteria;Burkholderiales;Burkholderiaceae;Pandoraea;Pandoraea norimbergensis
Pandoraea_oxalativorans_DSM_23570_GCA_000972785.2	-	-	573737	cellular organisms;Bacteria;Proteobacteria;Betaproteobacteria;Burkholderiales;Burkholderiaceae;Pandoraea;Pandoraea oxalativorans
Pandoraea_pnomenusa_3kgm_GCA_000590495.2	-	-	93220	cellular organisms;Bacteria;Proteobacteria;Betaproteobacteria;Burkholderiales;Burkholderiaceae;Pandoraea;Pandoraea pnomenusa
Pandoraea_pnomenusa_DSM_16536_GCA_000767615.2	-	-	93220	cellular organisms;Bacteria;Proteobacteria;Betaproteobacteria;Burkholderiales;Burkholderiaceae;Pandoraea;Pandoraea pnomenusa
Pandoraea_pnomenusa_RB38_GCA_000604065.2	-	-	93220	cellular organisms;Bacteria;Proteobacteria;Betaproteobacteria;Burkholderiales;Burkholderiaceae;Pandoraea;Pandoraea pnomenusa
Pandoraea_pulmonicola_DSM_16583_GCA_000815105.1	-	-	93221	cellular organisms;Bacteria;Proteobacteria;Betaproteobacteria;Burkholderiales;Burkholderiaceae;Pandoraea;Pandoraea pulmonicola
Pandoraea_sputorum_DSM_21091_GCA_000814845.1	-	-	93222	cellular organisms;Bacteria;Proteobacteria;Betaproteobacteria;Burkholderiales;Burkholderiaceae;Pandoraea;Pandoraea sputorum
Pandoraea_thiooxydans_DSM_25325_GCA_001017775.2	-	-	445709	cellular organisms;Bacteria;Proteobacteria;Betaproteobacteria;Burkholderiales;Burkholderiaceae;Pandoraea;Pandoraea thiooxydans
Pandoraea_vervacti_NS15_GCA_000934605.1	-	-	656178	cellular organisms;Bacteria;Proteobacteria;Betaproteobacteria;Burkholderiales;Burkholderiaceae;Pandoraea;Pandoraea vervacti
Polynucleobacter_necessarius_asymbioticus_GCA_000973625.1	-	-	576610	cellular organisms;Bacteria;Proteobacteria;Betaproteobacteria;Burkholderiales;Burkholderiaceae;Polynucleobacter;Polynucleobacter necessarius
Polynucleobacter_necessarius_asymbioticus_QLW_P1DMWA_1_GCA_000016345.1	-	-	576610	cellular organisms;Bacteria;Proteobacteria;Betaproteobacteria;Burkholderiales;Burkholderiaceae;Polynucleobacter;Polynucleobacter necessarius
Polynucleobacter_necessarius_necessarius_STIR1_GCA_000019745.1	-	-	576610	cellular organisms;Bacteria;Proteobacteria;Betaproteobacteria;Burkholderiales;Burkholderiaceae;Polynucleobacter;Polynucleobacter necessarius
Ralstonia_mannitolilytica_SN82F48_GCA_000954135.2	-	-	105219	cellular organisms;Bacteria;Proteobacteria;Betaproteobacteria;Burkholderiales;Burkholderiaceae;Ralstonia;Ralstonia mannitolilytica
Ralstonia_pickettii_12D_GCA_000023425.1	-	-	329	cellular organisms;Bacteria;Proteobacteria;Betaproteobacteria;Burkholderiales;Burkholderiaceae;Ralstonia;Ralstonia pickettii
Ralstonia_pickettii_12J_GCA_000020205.1	-	-	329	cellular organisms;Bacteria;Proteobacteria;Betaproteobacteria;Burkholderiales;Burkholderiaceae;Ralstonia;Ralstonia pickettii
Ralstonia_pickettii_DTP0602_GCA_000471925.1	-	-	329	cellular organisms;Bacteria;Proteobacteria;Betaproteobacteria;Burkholderiales;Burkholderiaceae;Ralstonia;Ralstonia pickettii
Ralstonia_solanacearum_GMI1000_GCA_000009125.1	-	-	305	cellular organisms;Bacteria;Proteobacteria;Betaproteobacteria;Burkholderiales;Burkholderiaceae;Ralstonia;Ralstonia solanacearum
Ralstonia_solanacearum_PSI07_GCA_000283475.1	-	-	305	cellular organisms;Bacteria;Proteobacteria;Betaproteobacteria;Burkholderiales;Burkholderiaceae;Ralstonia;Ralstonia solanacearum
Ralstonia_solanacearum_Po82_GCA_000215325.1	-	-	305	cellular organisms;Bacteria;Proteobacteria;Betaproteobacteria;Burkholderiales;Burkholderiaceae;Ralstonia;Ralstonia solanacearum
Ralstonia_solanacearum_UY031_GCA_001299555.1	-	-	305	cellular organisms;Bacteria;Proteobacteria;Betaproteobacteria;Burkholderiales;Burkholderiaceae;Ralstonia;Ralstonia solanacearum
Ralstonia_solanacearum_YC45_GCA_001267515.1	-	-	305	cellular organisms;Bacteria;Proteobacteria;Betaproteobacteria;Burkholderiales;Burkholderiaceae;Ralstonia;Ralstonia solanacearum
Acidovorax_avenae_avenae_ATCC_19860_GCA_000176855.2	-	1	80867	cellular organisms;Bacteria;Proteobacteria;Betaproteobacteria;Burkholderiales;Comamonadaceae;Acidovorax;Acidovorax avenae
Acidovorax_citrulli_AAC00_1_GCA_000015325.1	-	-	80869	cellular organisms;Bacteria;Proteobacteria;Betaproteobacteria;Burkholderiales;Comamonadaceae;Acidovorax;Acidovorax citrulli
Acidovorax_ebreus_TPSY_GCA_000022305.1	-	-	721785	cellular organisms;Bacteria;Proteobacteria;Betaproteobacteria;Burkholderiales;Comamonadaceae;Acidovorax;Acidovorax ebreus
Acidovorax_JS42_JS42_GCA_000015545.1	-	-	232721	cellular organisms;Bacteria;Proteobacteria;Betaproteobacteria;Burkholderiales;Comamonadaceae;Acidovorax;Acidovorax sp. JS42
Acidovorax_KKS102_KKS102_GCA_000302535.1	-	-	358220	cellular organisms;Bacteria;Proteobacteria;Betaproteobacteria;Burkholderiales;Comamonadaceae;Acidovorax;Acidovorax sp. KKS102
Alicycliphilus_denitrificans_BC_GCA_000179015.2	-	-	179636	cellular organisms;Bacteria;Proteobacteria;Betaproteobacteria;Burkholderiales;Comamonadaceae;Alicycliphilus;Alicycliphilus denitrificans
Alicycliphilus_denitrificans_K601_GCA_000204645.1	-	-	179636	cellular organisms;Bacteria;Proteobacteria;Betaproteobacteria;Burkholderiales;Comamonadaceae;Alicycliphilus;Alicycliphilus denitrificans
Candidatus_Symbiobacter_mobilis_CR_GCA_000477435.1	-	-	1436290	cellular organisms;Bacteria;Proteobacteria;Betaproteobacteria;Burkholderiales;Comamonadaceae;Candidatus Symbiobacter;Candidatus Symbiobacter mobilis
Comamonas_testosteroni_CNB_2_GCA_000093145.2	-	-	285	cellular organisms;Bacteria;Proteobacteria;Betaproteobacteria;Burkholderiales;Comamonadaceae;Comamonas;Comamonas testosteroni
Comamonas_testosteroni_TK102_GCA_000739375.1	-	-	285	cellular organisms;Bacteria;Proteobacteria;Betaproteobacteria;Burkholderiales;Comamonadaceae;Comamonas;Comamonas testosteroni
Delftia_acidovorans_SPH_1_GCA_000018665.1	-	-	80866	cellular organisms;Bacteria;Proteobacteria;Betaproteobacteria;Burkholderiales;Comamonadaceae;Delftia;Delftia acidovorans
Delftia_Cs1_4_Cs1_4_GCA_000214395.1	-	-	742013	cellular organisms;Bacteria;Proteobacteria;Betaproteobacteria;Burkholderiales;Comamonadaceae;Delftia;Delftia sp. Cs1-4
Limnohabitans_103DPR2_103DPR2_GCA_001412575.1	-	-	1678129	cellular organisms;Bacteria;Proteobacteria;Betaproteobacteria;Burkholderiales;Comamonadaceae;Limnohabitans;Limnohabitans sp. 103DPR2
Limnohabitans_63ED37_2_63ED37_2_GCA_001412535.1	-	-	1678128	cellular organisms;Bacteria;Proteobacteria;Betaproteobacteria;Burkholderiales;Comamonadaceae;Limnohabitans;Limnohabitans sp. 63ED37-2
Ottowia_oral_taxon_894_W10237_GCA_001262075.1	-	-	1658672	cellular organisms;Bacteria;Proteobacteria;Betaproteobacteria;Burkholderiales;Comamonadaceae;Ottowia;Ottowia sp. oral taxon 894
Polaromonas_naphthalenivorans_CJ2_GCA_000015505.1	-	-	216465	cellular organisms;Bacteria;Proteobacteria;Betaproteobacteria;Burkholderiales;Comamonadaceae;Polaromonas;Polaromonas naphthalenivorans
Polaromonas_JS666_JS666_GCA_000013865.1	-	-	296591	cellular organisms;Bacteria;Proteobacteria;Betaproteobacteria;Burkholderiales;Comamonadaceae;Polaromonas;Polaromonas sp. JS666
Ramlibacter_tataouinensis_TTB310_GCA_000215705.1	-	1	94132	cellular organisms;Bacteria;Proteobacteria;Betaproteobacteria;Burkholderiales;Comamonadaceae;Ramlibacter;Ramlibacter tataouinensis
Rhodoferax_ferrireducens_T118_GCA_000013605.1	-	1	192843	cellular organisms;Bacteria;Proteobacteria;Betaproteobacteria;Burkholderiales;Comamonadaceae;Rhodoferax;Rhodoferax ferrireducens
Variovorax_paradoxus_B4_GCA_000463015.1	-	-	34073	cellular organisms;Bacteria;Proteobacteria;Betaproteobacteria;Burkholderiales;Comamonadaceae;Variovorax;Variovorax paradoxus
Variovorax_paradoxus_EPS_GCA_000184745.1	-	-	34073	cellular organisms;Bacteria;Proteobacteria;Betaproteobacteria;Burkholderiales;Comamonadaceae;Variovorax;Variovorax paradoxus
Variovorax_paradoxus_S110_GCA_000023345.1	-	-	34073	cellular organisms;Bacteria;Proteobacteria;Betaproteobacteria;Burkholderiales;Comamonadaceae;Variovorax;Variovorax paradoxus
Variovorax_PAMC_28711_PAMC_28711_GCA_001577265.1	-	-	1795631	cellular organisms;Bacteria;Proteobacteria;Betaproteobacteria;Burkholderiales;Comamonadaceae;Variovorax;Variovorax sp. PAMC 28711
Verminephrobacter_eiseniae_EF01_2_GCA_000015565.1	-	-	364317	cellular organisms;Bacteria;Proteobacteria;Betaproteobacteria;Burkholderiales;Comamonadaceae;Verminephrobacter;Verminephrobacter eiseniae
Comamonadaceae_bacterium_A1_A1_GCA_000828895.1	-	1	1458425	cellular organisms;Bacteria;Proteobacteria;Betaproteobacteria;Burkholderiales;Comamonadaceae;unclassified Comamonadaceae;Comamonadaceae bacterium A1
Comamonadaceae_bacterium_B1_B1_GCA_000828915.1	-	-	1458426	cellular organisms;Bacteria;Proteobacteria;Betaproteobacteria;Burkholderiales;Comamonadaceae;unclassified Comamonadaceae;Comamonadaceae bacterium B1
Candidatus_Zinderia_insecticola_CARI_GCA_000147015.1	-	-	884215	cellular organisms;Bacteria;Proteobacteria;Betaproteobacteria;Burkholderiales;Oxalobacteraceae;Candidatus Zinderia;Candidatus Zinderia insecticola
Collimonas_arenae_Cal35_GCA_000786695.1	-	-	279058	cellular organisms;Bacteria;Proteobacteria;Betaproteobacteria;Burkholderiales;Oxalobacteraceae;Collimonas;Collimonas arenae
Collimonas_fungivorans_Ter331_GCA_000221045.1	-	-	158899	cellular organisms;Bacteria;Proteobacteria;Betaproteobacteria;Burkholderiales;Oxalobacteraceae;Collimonas;Collimonas fungivorans
Herbaspirillum_hiltneri_N3_GCA_001267925.1	-	-	341045	cellular organisms;Bacteria;Proteobacteria;Betaproteobacteria;Burkholderiales;Oxalobacteraceae;Herbaspirillum;Herbaspirillum hiltneri
Herbaspirillum_rubrisubalbicans_M1_GCA_001483945.1	-	-	80842	cellular organisms;Bacteria;Proteobacteria;Betaproteobacteria;Burkholderiales;Oxalobacteraceae;Herbaspirillum;Herbaspirillum rubrisubalbicans
Herbaspirillum_seropedicae_SmR1_GCA_000143225.1	-	-	964	cellular organisms;Bacteria;Proteobacteria;Betaproteobacteria;Burkholderiales;Oxalobacteraceae;Herbaspirillum;Herbaspirillum seropedicae
Herbaspirillum_seropedicae_Z67_GCA_001040945.1	-	-	964	cellular organisms;Bacteria;Proteobacteria;Betaproteobacteria;Burkholderiales;Oxalobacteraceae;Herbaspirillum;Herbaspirillum seropedicae
Herminiimonas_arsenicoxydans_GCA_000026125.1	-	-	204773	cellular organisms;Bacteria;Proteobacteria;Betaproteobacteria;Burkholderiales;Oxalobacteraceae;Herminiimonas;Herminiimonas arsenicoxydans
Janthinobacterium_agaricidamnosum_NBRC_102515_DSM_9628_GCA_000723165.1	-	-	55508	cellular organisms;Bacteria;Proteobacteria;Betaproteobacteria;Burkholderiales;Oxalobacteraceae;Janthinobacterium;Janthinobacterium agaricidamnosum
Janthinobacterium_B9_8_B9_8_GCA_000969645.2	-	-	1236179	cellular organisms;Bacteria;Proteobacteria;Betaproteobacteria;Burkholderiales;Oxalobacteraceae;Janthinobacterium;Janthinobacterium sp. B9-8
Janthinobacterium_Marseille_Marseille_GCA_000013625.1	-	-	375286	cellular organisms;Bacteria;Proteobacteria;Betaproteobacteria;Burkholderiales;Oxalobacteraceae;Janthinobacterium;Janthinobacterium sp. Marseille
Massilia_NR_4_1_NR_4_1_GCA_001191005.1	-	-	1678028	cellular organisms;Bacteria;Proteobacteria;Betaproteobacteria;Burkholderiales;Oxalobacteraceae;Massilia;Massilia sp. NR 4-1
Massilia_WG5_WG5_GCA_001412595.1	-	-	1707785	cellular organisms;Bacteria;Proteobacteria;Betaproteobacteria;Burkholderiales;Oxalobacteraceae;Massilia;Massilia sp. WG5
Leptothrix_cholodnii_SP_6_GCA_000019785.1	-	1	34029	cellular organisms;Bacteria;Proteobacteria;Betaproteobacteria;Burkholderiales;unclassified Burkholderiales;Burkholderiales Genera incertae sedis;Leptothrix;Leptothrix cholodnii
Methylibium_petroleiphilum_PM1_GCA_000015725.1	-	-	105560	cellular organisms;Bacteria;Proteobacteria;Betaproteobacteria;Burkholderiales;unclassified Burkholderiales;Burkholderiales Genera incertae sedis;Methylibium;Methylibium petroleiphilum
Paucibacter_KCTC_42545_KCTC_42545_GCA_001477625.1	-	-	1768242	cellular organisms;Bacteria;Proteobacteria;Betaproteobacteria;Burkholderiales;unclassified Burkholderiales;Burkholderiales Genera incertae sedis;Paucibacter;Paucibacter sp. KCTC 42545
Roseateles_depolymerans_KCTC_42856_GCA_001483865.1	-	-	76731	cellular organisms;Bacteria;Proteobacteria;Betaproteobacteria;Burkholderiales;unclassified Burkholderiales;Burkholderiales Genera incertae sedis;Roseateles;Roseateles depolymerans
Rubrivivax_gelatinosus_IL144_GCA_000284255.1	-	-	28068	cellular organisms;Bacteria;Proteobacteria;Betaproteobacteria;Burkholderiales;unclassified Burkholderiales;Burkholderiales Genera incertae sedis;Rubrivivax;Rubrivivax gelatinosus
Thiomonas_intermedia_K12_GCA_000092605.1	-	-	926	cellular organisms;Bacteria;Proteobacteria;Betaproteobacteria;Burkholderiales;unclassified Burkholderiales;Burkholderiales Genera incertae sedis;Thiomonas;Thiomonas intermedia
Polyangium_brachysporum_DSM_7029_GCA_001017435.1	-	-	413882	cellular organisms;Bacteria;Proteobacteria;Betaproteobacteria;Burkholderiales;unclassified Burkholderiales;[Polyangium] brachysporum
Burkholderiales_bacterium_GJ_E10_GJ_E10_GCA_000828975.1	-	-	1469502	cellular organisms;Bacteria;Proteobacteria;Betaproteobacteria;Burkholderiales;unclassified Burkholderiales;unclassified Burkholderiales (miscellaneous);Burkholderiales bacterium GJ-E10
Gallionella_capsiferriformans_ES_2_GCA_000145255.1	-	-	370405	cellular organisms;Bacteria;Proteobacteria;Betaproteobacteria;Gallionellales;Gallionellaceae;Gallionella;Gallionella capsiferriformans
Sideroxydans_lithotrophicus_ES_1_GCA_000025705.1	-	-	63745	cellular organisms;Bacteria;Proteobacteria;Betaproteobacteria;Gallionellales;Gallionellaceae;Sideroxydans;Sideroxydans lithotrophicus
Thiobacillus_denitrificans_ATCC_25259_GCA_000012745.1	-	-	36861	cellular organisms;Bacteria;Proteobacteria;Betaproteobacteria;Hydrogenophilales;Hydrogenophilaceae;Thiobacillus;Thiobacillus denitrificans
Candidatus_Methylopumilus_planktonicus_MMS_10A_171_GCA_000981505.1	-	-	1581557	cellular organisms;Bacteria;Proteobacteria;Betaproteobacteria;Methylophilales;Methylophilaceae;Candidatus Methylopumilus;Candidatus Methylopumilus planktonicus
Candidatus_Methylopumilus_turicensis_MMS_10A_171_GCA_000953015.1	-	-	1581680	cellular organisms;Bacteria;Proteobacteria;Betaproteobacteria;Methylophilales;Methylophilaceae;Candidatus Methylopumilus;Candidatus Methylopumilus turicensis
Methylobacillus_flagellatus_KT_GCA_000013705.1	-	1	405	cellular organisms;Bacteria;Proteobacteria;Betaproteobacteria;Methylophilales;Methylophilaceae;Methylobacillus;Methylobacillus flagellatus
Methylophilus_TWE2_TWE2_GCA_001183865.1	-	-	1662285	cellular organisms;Bacteria;Proteobacteria;Betaproteobacteria;Methylophilales;Methylophilaceae;Methylophilus;Methylophilus sp. TWE2
Methylotenera_mobilis_JLW8_GCA_000023705.1	-	-	359408	cellular organisms;Bacteria;Proteobacteria;Betaproteobacteria;Methylophilales;Methylophilaceae;Methylotenera;Methylotenera mobilis
Methylotenera_versatilis_301_GCA_000093025.1	-	-	1055487	cellular organisms;Bacteria;Proteobacteria;Betaproteobacteria;Methylophilales;Methylophilaceae;Methylotenera;Methylotenera versatilis
Methylovorus_glucosetrophus_SIP3_4_GCA_000023745.1	-	-	266009	cellular organisms;Bacteria;Proteobacteria;Betaproteobacteria;Methylophilales;Methylophilaceae;Methylovorus;Methylovorus glucosotrophus
Methylovorus_MP688_MP688_GCA_000183115.1	-	-	887061	cellular organisms;Bacteria;Proteobacteria;Betaproteobacteria;Methylophilales;Methylophilaceae;Methylovorus;Methylovorus sp. MP688
Chromobacterium_violaceum_ATCC_12472_GCA_000007705.1	-	1	536	cellular organisms;Bacteria;Proteobacteria;Betaproteobacteria;Neisseriales;Chromobacteriaceae;Chromobacterium group;Chromobacterium;Chromobacterium violaceum
Laribacter_hongkongensis_HLHK9_GCA_000021025.1	-	-	168471	cellular organisms;Bacteria;Proteobacteria;Betaproteobacteria;Neisseriales;Chromobacteriaceae;Laribacter;Laribacter hongkongensis
Pseudogulbenkiania_NH8B_NH8B_GCA_000283535.1	-	-	748280	cellular organisms;Bacteria;Proteobacteria;Betaproteobacteria;Neisseriales;Chromobacteriaceae;Pseudogulbenkiania;Pseudogulbenkiania sp. NH8B
Kingella_kingae_KWG1_GCA_001458475.1	-	-	504	cellular organisms;Bacteria;Proteobacteria;Betaproteobacteria;Neisseriales;Neisseriaceae;Kingella;Kingella kingae
Neisseria_elongata_glycolytica_ATCC_29315_GCA_000818035.1	-	-	495	cellular organisms;Bacteria;Proteobacteria;Betaproteobacteria;Neisseriales;Neisseriaceae;Neisseria;Neisseria elongata
Neisseria_gonorrhoeae_35_02_GCA_001047275.1	-	2	485	cellular organisms;Bacteria;Proteobacteria;Betaproteobacteria;Neisseriales;Neisseriaceae;Neisseria;Neisseria gonorrhoeae
Neisseria_gonorrhoeae_FA19_GCA_001047225.1	-	1	485	cellular organisms;Bacteria;Proteobacteria;Betaproteobacteria;Neisseriales;Neisseriaceae;Neisseria;Neisseria gonorrhoeae
Neisseria_gonorrhoeae_FA6140_GCA_001047255.1	-	1	485	cellular organisms;Bacteria;Proteobacteria;Betaproteobacteria;Neisseriales;Neisseriaceae;Neisseria;Neisseria gonorrhoeae
Neisseria_gonorrhoeae_FA_1090_GCA_000006845.1	-	1	485	cellular organisms;Bacteria;Proteobacteria;Betaproteobacteria;Neisseriales;Neisseriaceae;Neisseria;Neisseria gonorrhoeae
Neisseria_gonorrhoeae_MS11_GCA_000156855.2	-	1	485	cellular organisms;Bacteria;Proteobacteria;Betaproteobacteria;Neisseriales;Neisseriaceae;Neisseria;Neisseria gonorrhoeae
Neisseria_gonorrhoeae_NCCP11945_GCA_000020105.1	-	2	485	cellular organisms;Bacteria;Proteobacteria;Betaproteobacteria;Neisseriales;Neisseriaceae;Neisseria;Neisseria gonorrhoeae
Neisseria_lactamica_020_06_GCA_000196295.1	-	1	486	cellular organisms;Bacteria;Proteobacteria;Betaproteobacteria;Neisseriales;Neisseriaceae;Neisseria;Neisseria lactamica
Neisseria_meningitidis_053442_GCA_000014105.1	-	-	487	cellular organisms;Bacteria;Proteobacteria;Betaproteobacteria;Neisseriales;Neisseriaceae;Neisseria;Neisseria meningitidis
Neisseria_meningitidis_510612_GCA_000626595.1	-	-	487	cellular organisms;Bacteria;Proteobacteria;Betaproteobacteria;Neisseriales;Neisseriaceae;Neisseria;Neisseria meningitidis
Neisseria_meningitidis_8013_GCA_000026965.1	-	-	487	cellular organisms;Bacteria;Proteobacteria;Betaproteobacteria;Neisseriales;Neisseriaceae;Neisseria;Neisseria meningitidis
Neisseria_meningitidis_B6116_77_GCA_001029815.1	-	-	487	cellular organisms;Bacteria;Proteobacteria;Betaproteobacteria;Neisseriales;Neisseriaceae;Neisseria;Neisseria meningitidis
Neisseria_meningitidis_FAM18_GCA_000009465.1	-	-	487	cellular organisms;Bacteria;Proteobacteria;Betaproteobacteria;Neisseriales;Neisseriaceae;Neisseria;Neisseria meningitidis
Neisseria_meningitidis_G2136_GCA_000191425.1	-	-	487	cellular organisms;Bacteria;Proteobacteria;Betaproteobacteria;Neisseriales;Neisseriaceae;Neisseria;Neisseria meningitidis
Neisseria_meningitidis_H44_76_GCA_000191445.1	-	-	487	cellular organisms;Bacteria;Proteobacteria;Betaproteobacteria;Neisseriales;Neisseriaceae;Neisseria;Neisseria meningitidis
Neisseria_meningitidis_LNP21362_GCA_000816165.1	-	-	487	cellular organisms;Bacteria;Proteobacteria;Betaproteobacteria;Neisseriales;Neisseriaceae;Neisseria;Neisseria meningitidis
Neisseria_meningitidis_M01_240149_GCA_000191465.1	-	-	487	cellular organisms;Bacteria;Proteobacteria;Betaproteobacteria;Neisseriales;Neisseriaceae;Neisseria;Neisseria meningitidis
Neisseria_meningitidis_M01_240355_GCA_000191485.1	-	-	487	cellular organisms;Bacteria;Proteobacteria;Betaproteobacteria;Neisseriales;Neisseriaceae;Neisseria;Neisseria meningitidis
Neisseria_meningitidis_M04_240196_GCA_000191505.1	-	-	487	cellular organisms;Bacteria;Proteobacteria;Betaproteobacteria;Neisseriales;Neisseriaceae;Neisseria;Neisseria meningitidis
Neisseria_meningitidis_M0579_GCA_001029835.1	-	-	487	cellular organisms;Bacteria;Proteobacteria;Betaproteobacteria;Neisseriales;Neisseriaceae;Neisseria;Neisseria meningitidis
Neisseria_meningitidis_M10208_GCA_000800415.1	-	-	487	cellular organisms;Bacteria;Proteobacteria;Betaproteobacteria;Neisseriales;Neisseriaceae;Neisseria;Neisseria meningitidis
Neisseria_meningitidis_M7124_GCA_000800275.1	-	-	487	cellular organisms;Bacteria;Proteobacteria;Betaproteobacteria;Neisseriales;Neisseriaceae;Neisseria;Neisseria meningitidis
Neisseria_meningitidis_MC58_GCA_000008805.1	-	-	487	cellular organisms;Bacteria;Proteobacteria;Betaproteobacteria;Neisseriales;Neisseriaceae;Neisseria;Neisseria meningitidis
Neisseria_meningitidis_NM3682_GCA_000800315.1	-	-	487	cellular organisms;Bacteria;Proteobacteria;Betaproteobacteria;Neisseriales;Neisseriaceae;Neisseria;Neisseria meningitidis
Neisseria_meningitidis_NM3683_GCA_000800355.1	-	-	487	cellular organisms;Bacteria;Proteobacteria;Betaproteobacteria;Neisseriales;Neisseriaceae;Neisseria;Neisseria meningitidis
Neisseria_meningitidis_NM3686_GCA_000800235.1	-	-	487	cellular organisms;Bacteria;Proteobacteria;Betaproteobacteria;Neisseriales;Neisseriaceae;Neisseria;Neisseria meningitidis
Neisseria_meningitidis_NZ_05_33_GCA_000191525.1	-	-	487	cellular organisms;Bacteria;Proteobacteria;Betaproteobacteria;Neisseriales;Neisseriaceae;Neisseria;Neisseria meningitidis
Neisseria_meningitidis_WUE_2594_GCA_000253215.1	-	-	487	cellular organisms;Bacteria;Proteobacteria;Betaproteobacteria;Neisseriales;Neisseriaceae;Neisseria;Neisseria meningitidis
Neisseria_meningitidis_Z2491_GCA_000009105.1	-	-	487	cellular organisms;Bacteria;Proteobacteria;Betaproteobacteria;Neisseriales;Neisseriaceae;Neisseria;Neisseria meningitidis
Neisseria_meningitidis_alpha14_GCA_000083565.1	-	-	487	cellular organisms;Bacteria;Proteobacteria;Betaproteobacteria;Neisseriales;Neisseriaceae;Neisseria;Neisseria meningitidis
Neisseria_meningitidis_alpha710_GCA_000152165.1	-	-	487	cellular organisms;Bacteria;Proteobacteria;Betaproteobacteria;Neisseriales;Neisseriaceae;Neisseria;Neisseria meningitidis
Snodgrassella_alvi_wkB2_GCA_000600005.1	-	-	1196083	cellular organisms;Bacteria;Proteobacteria;Betaproteobacteria;Neisseriales;Neisseriaceae;Snodgrassella;Snodgrassella alvi
Nitrosomonas_communis_Nm2_GCA_001007935.1	-	1	44574	cellular organisms;Bacteria;Proteobacteria;Betaproteobacteria;Nitrosomonadales;Nitrosomonadaceae;Nitrosomonas;Nitrosomonas communis
Nitrosomonas_europaea_ATCC_19718_GCA_000009145.1	-	-	915	cellular organisms;Bacteria;Proteobacteria;Betaproteobacteria;Nitrosomonadales;Nitrosomonadaceae;Nitrosomonas;Nitrosomonas europaea
Nitrosomonas_eutropha_C91_GCA_000014765.1	-	1	916	cellular organisms;Bacteria;Proteobacteria;Betaproteobacteria;Nitrosomonadales;Nitrosomonadaceae;Nitrosomonas;Nitrosomonas eutropha
Nitrosomonas_AL212_AL212_GCA_000175095.2	-	1	153948	cellular organisms;Bacteria;Proteobacteria;Betaproteobacteria;Nitrosomonadales;Nitrosomonadaceae;Nitrosomonas;Nitrosomonas sp. AL212
Nitrosomonas_Is79A3_Is79A3_GCA_000219585.1	-	-	261292	cellular organisms;Bacteria;Proteobacteria;Betaproteobacteria;Nitrosomonadales;Nitrosomonadaceae;Nitrosomonas;Nitrosomonas sp. Is79A3
Nitrosomonas_ureae_Nm10_GCA_001455205.1	-	1	44577	cellular organisms;Bacteria;Proteobacteria;Betaproteobacteria;Nitrosomonadales;Nitrosomonadaceae;Nitrosomonas;Nitrosomonas ureae
Nitrosospira_multiformis_ATCC_25196_GCA_000196355.1	-	-	1231	cellular organisms;Bacteria;Proteobacteria;Betaproteobacteria;Nitrosomonadales;Nitrosomonadaceae;Nitrosospira;Nitrosospira multiformis
Aromatoleum_aromaticum_EbN1_GCA_000025965.1	-	1	551760	cellular organisms;Bacteria;Proteobacteria;Betaproteobacteria;Rhodocyclales;Rhodocyclaceae;Aromatoleum;Aromatoleum aromaticum
Azoarcus_BH72_BH72_GCA_000061505.1	-	-	62928	cellular organisms;Bacteria;Proteobacteria;Betaproteobacteria;Rhodocyclales;Rhodocyclaceae;Azoarcus;Azoarcus sp. BH72
Azoarcus_CIB_CIB_GCA_001190925.1	-	-	198107	cellular organisms;Bacteria;Proteobacteria;Betaproteobacteria;Rhodocyclales;Rhodocyclaceae;Azoarcus;Azoarcus sp. CIB
Azoarcus_KH32C_KH32C_GCA_000349945.1	-	-	748247	cellular organisms;Bacteria;Proteobacteria;Betaproteobacteria;Rhodocyclales;Rhodocyclaceae;Azoarcus;Azoarcus sp. KH32C
Dechlorosoma_suillum_PS_GCA_000236665.1	-	-	146939	cellular organisms;Bacteria;Proteobacteria;Betaproteobacteria;Rhodocyclales;Rhodocyclaceae;Azospira;Azospira oryzae
Dechloromonas_aromatica_RCB_GCA_000012425.1	-	-	259537	cellular organisms;Bacteria;Proteobacteria;Betaproteobacteria;Rhodocyclales;Rhodocyclaceae;Dechloromonas;Dechloromonas aromatica
Sulfuritalea_hydrogenivorans_sk43H_GCA_000828635.1	-	-	748811	cellular organisms;Bacteria;Proteobacteria;Betaproteobacteria;Rhodocyclales;Rhodocyclaceae;Sulfuritalea;Sulfuritalea hydrogenivorans
Thauera_MZ1T_MZ1T_GCA_000021765.1	-	-	85643	cellular organisms;Bacteria;Proteobacteria;Betaproteobacteria;Rhodocyclales;Rhodocyclaceae;Thauera;Thauera sp. MZ1T
Rhodocyclaceae_bacterium_PG1_Ca6_PG1_Ca6_GCA_000934545.1	-	1	1565605	cellular organisms;Bacteria;Proteobacteria;Betaproteobacteria;Rhodocyclales;Rhodocyclaceae;unclassified Rhodocyclaceae;Rhodocyclaceae bacterium PG1-Ca6
Sulfuricella_denitrificans_skB26_GCA_000297055.2	-	-	649841	cellular organisms;Bacteria;Proteobacteria;Betaproteobacteria;Sulfuricellales;Sulfuricellaceae;Sulfuricella;Sulfuricella denitrificans
Candidatus_Accumulibacter_phosphatis_IIA_UW_1_GCA_000024165.1	-	-	327160	cellular organisms;Bacteria;Proteobacteria;Betaproteobacteria;unclassified Betaproteobacteria;Candidatus Accumulibacter;Candidatus Accumulibacter phosphatis
Candidatus_Nasuia_deltocephalinicola_NAS_ALF_GCA_000442605.1	-	-	1160784	cellular organisms;Bacteria;Proteobacteria;Betaproteobacteria;unclassified Betaproteobacteria;Candidatus Nasuia;Candidatus Nasuia deltocephalinicola
Candidatus_Nasuia_deltocephalinicola_PUNC_GCA_001447885.1	-	-	1160784	cellular organisms;Bacteria;Proteobacteria;Betaproteobacteria;unclassified Betaproteobacteria;Candidatus Nasuia;Candidatus Nasuia deltocephalinicola
Candidatus_Profftella_armatura_DC_GCA_000441555.1	-	-	669502	cellular organisms;Bacteria;Proteobacteria;Betaproteobacteria;unclassified Betaproteobacteria;Candidatus Profftella;Candidatus Profftella armatura
Candidatus_Profftella_armatura_YCPA_GCA_001278785.1	-	-	669502	cellular organisms;Bacteria;Proteobacteria;Betaproteobacteria;unclassified Betaproteobacteria;Candidatus Profftella;Candidatus Profftella armatura
Candidatus_Tremblaya_phenacola_PAVE_GCA_000412755.1	-	-	1010676	cellular organisms;Bacteria;Proteobacteria;Betaproteobacteria;unclassified Betaproteobacteria;Candidatus Tremblaya;Candidatus Tremblaya phenacola
Candidatus_Tremblaya_princeps_PCIT_GCA_000219195.1	-	-	189385	cellular organisms;Bacteria;Proteobacteria;Betaproteobacteria;unclassified Betaproteobacteria;Candidatus Tremblaya;Candidatus Tremblaya princeps
Candidatus_Tremblaya_princeps_PCVAL_GCA_000220965.1	-	-	189385	cellular organisms;Bacteria;Proteobacteria;Betaproteobacteria;unclassified Betaproteobacteria;Candidatus Tremblaya;Candidatus Tremblaya princeps
Candidatus_Kinetoplastibacterium_crithidii_TCC036E_GCA_000340825.1	-	-	33056	cellular organisms;Bacteria;Proteobacteria;Betaproteobacteria;unclassified Betaproteobacteria;Kinetoplastibacterium;Candidatus Kinetoplastibacterium crithidii
Candidatus_Kinetoplastibacterium_crithidii_ex_Angomonas_deanei_ATCC_30255_GCA_000319225.1	-	-	33056	cellular organisms;Bacteria;Proteobacteria;Betaproteobacteria;unclassified Betaproteobacteria;Kinetoplastibacterium;Candidatus Kinetoplastibacterium crithidii
Candidatus_Kinetoplastibacterium_desouzaii_TCC079E_GCA_000340795.1	-	-	994692	cellular organisms;Bacteria;Proteobacteria;Betaproteobacteria;unclassified Betaproteobacteria;Kinetoplastibacterium;Candidatus Kinetoplastibacterium desouzaii
Candidatus_Kinetoplastibacterium_galatii_TCC219_GCA_000340905.1	-	-	994695	cellular organisms;Bacteria;Proteobacteria;Betaproteobacteria;unclassified Betaproteobacteria;Kinetoplastibacterium;Candidatus Kinetoplastibacterium galatii
Candidatus_Kinetoplastibacterium_oncopeltii_TCC290E_GCA_000340865.1	-	-	994696	cellular organisms;Bacteria;Proteobacteria;Betaproteobacteria;unclassified Betaproteobacteria;Kinetoplastibacterium;Candidatus Kinetoplastibacterium oncopeltii
Candidatus_Kinetoplastibacterium_blastocrithidii_TCC012E_GCA_000340925.1	-	-	233181	cellular organisms;Bacteria;Proteobacteria;Betaproteobacteria;unclassified Betaproteobacteria;Kinetoplastibacterium;Kinetoplastibacterium blastocrithidii
Candidatus_Kinetoplastibacterium_blastocrithidii_ex_Strigomonas_culicis_GCA_000319245.1	-	-	233181	cellular organisms;Bacteria;Proteobacteria;Betaproteobacteria;unclassified Betaproteobacteria;Kinetoplastibacterium;Kinetoplastibacterium blastocrithidii
beta_proteobacterium_CB_CB_GCA_000342265.1	-	-	543913	cellular organisms;Bacteria;Proteobacteria;Betaproteobacteria;unclassified Betaproteobacteria;unclassified Betaproteobacteria (miscellaneous);beta proteobacterium CB
Aeromonas_hydrophila_4AK4_GCA_000512185.1	-	-	644	cellular organisms;Bacteria;Proteobacteria;Gammaproteobacteria;Aeromonadales;Aeromonadaceae;Aeromonas;Aeromonas hydrophila
Aeromonas_hydrophila_AH10_GCA_000963645.1	-	-	644	cellular organisms;Bacteria;Proteobacteria;Gammaproteobacteria;Aeromonadales;Aeromonadaceae;Aeromonas;Aeromonas hydrophila
Aeromonas_hydrophila_AL06_06_GCA_000940915.1	-	-	644	cellular organisms;Bacteria;Proteobacteria;Gammaproteobacteria;Aeromonadales;Aeromonadaceae;Aeromonas;Aeromonas hydrophila
Aeromonas_hydrophila_AL09_71_GCA_000633175.1	-	-	644	cellular organisms;Bacteria;Proteobacteria;Gammaproteobacteria;Aeromonadales;Aeromonadaceae;Aeromonas;Aeromonas hydrophila
Aeromonas_hydrophila_D4_GCA_001518775.1	-	-	644	cellular organisms;Bacteria;Proteobacteria;Gammaproteobacteria;Aeromonadales;Aeromonadaceae;Aeromonas;Aeromonas hydrophila
Aeromonas_hydrophila_JBN2301_GCA_001455365.1	-	-	644	cellular organisms;Bacteria;Proteobacteria;Gammaproteobacteria;Aeromonadales;Aeromonadaceae;Aeromonas;Aeromonas hydrophila
Aeromonas_hydrophila_J_1_GCA_000819505.1	-	-	644	cellular organisms;Bacteria;Proteobacteria;Gammaproteobacteria;Aeromonadales;Aeromonadaceae;Aeromonas;Aeromonas hydrophila
Aeromonas_hydrophila_ML09_119_GCA_000401555.1	-	-	644	cellular organisms;Bacteria;Proteobacteria;Gammaproteobacteria;Aeromonadales;Aeromonadaceae;Aeromonas;Aeromonas hydrophila
Aeromonas_hydrophila_NJ_35_GCA_001019645.1	-	-	644	cellular organisms;Bacteria;Proteobacteria;Gammaproteobacteria;Aeromonadales;Aeromonadaceae;Aeromonas;Aeromonas hydrophila
Aeromonas_hydrophila_YL17_GCA_000612075.2	-	-	644	cellular organisms;Bacteria;Proteobacteria;Gammaproteobacteria;Aeromonadales;Aeromonadaceae;Aeromonas;Aeromonas hydrophila
Aeromonas_hydrophila_hydrophila_ATCC_7966_GCA_000014805.1	-	-	644	cellular organisms;Bacteria;Proteobacteria;Gammaproteobacteria;Aeromonadales;Aeromonadaceae;Aeromonas;Aeromonas hydrophila
Aeromonas_hydrophila_pc104A_GCA_000635955.1	-	-	644	cellular organisms;Bacteria;Proteobacteria;Gammaproteobacteria;Aeromonadales;Aeromonadaceae;Aeromonas;Aeromonas hydrophila
Aeromonas_media_WS_GCA_000287215.3	-	-	651	cellular organisms;Bacteria;Proteobacteria;Gammaproteobacteria;Aeromonadales;Aeromonadaceae;Aeromonas;Aeromonas media
Aeromonas_salmonicida_salmonicida_A449_GCA_000196395.1	-	-	645	cellular organisms;Bacteria;Proteobacteria;Gammaproteobacteria;Aeromonadales;Aeromonadaceae;Aeromonas;Aeromonas salmonicida
Aeromonas_schubertii_WL1483_GCA_001447335.1	-	-	652	cellular organisms;Bacteria;Proteobacteria;Gammaproteobacteria;Aeromonadales;Aeromonadaceae;Aeromonas;Aeromonas schubertii
Aeromonas_veronii_B565_GCA_000204115.1	-	-	654	cellular organisms;Bacteria;Proteobacteria;Gammaproteobacteria;Aeromonadales;Aeromonadaceae;Aeromonas;Aeromonas veronii
Oceanimonas_GK1_GK1_GCA_000243075.1	-	-	511062	cellular organisms;Bacteria;Proteobacteria;Gammaproteobacteria;Aeromonadales;Aeromonadaceae;Oceanimonas;Oceanimonas sp. GK1
Tolumonas_auensis_DSM_9187_GCA_000023065.1	-	-	43948	cellular organisms;Bacteria;Proteobacteria;Gammaproteobacteria;Aeromonadales;Aeromonadaceae;Tolumonas;Tolumonas auensis
Alteromonas_addita_R10SW13_GCA_001562195.1	-	-	287094	cellular organisms;Bacteria;Proteobacteria;Gammaproteobacteria;Alteromonadales;Alteromonadaceae;Alteromonas;Alteromonas addita
Alteromonas_australica_DE170_GCA_000934525.1	-	-	589873	cellular organisms;Bacteria;Proteobacteria;Gammaproteobacteria;Alteromonadales;Alteromonadaceae;Alteromonas;Alteromonas australica
Alteromonas_australica_H_17_GCA_000730385.1	-	-	589873	cellular organisms;Bacteria;Proteobacteria;Gammaproteobacteria;Alteromonadales;Alteromonadaceae;Alteromonas;Alteromonas australica
Alteromonas_macleodii_ATCC_27126_GCA_000172635.2	-	-	28108	cellular organisms;Bacteria;Proteobacteria;Gammaproteobacteria;Alteromonadales;Alteromonadaceae;Alteromonas;Alteromonas macleodii
Alteromonas_macleodii_Balearic_Sea_AD45_GCA_000300175.1	-	-	28108	cellular organisms;Bacteria;Proteobacteria;Gammaproteobacteria;Alteromonadales;Alteromonadaceae;Alteromonas;Alteromonas macleodii
Alteromonas_macleodii_Black_Sea_11_GCA_000299995.1	-	-	28108	cellular organisms;Bacteria;Proteobacteria;Gammaproteobacteria;Alteromonadales;Alteromonadaceae;Alteromonas;Alteromonas macleodii
Alteromonas_macleodii_D7_GCA_001562235.1	-	-	28108	cellular organisms;Bacteria;Proteobacteria;Gammaproteobacteria;Alteromonadales;Alteromonadaceae;Alteromonas;Alteromonas macleodii
Alteromonas_macleodii_English_Channel_673_GCA_000299955.1	-	-	28108	cellular organisms;Bacteria;Proteobacteria;Gammaproteobacteria;Alteromonadales;Alteromonadaceae;Alteromonas;Alteromonas macleodii
Alteromonas_macleodii_HOT1A3_GCA_001578515.1	-	-	28108	cellular organisms;Bacteria;Proteobacteria;Gammaproteobacteria;Alteromonadales;Alteromonadaceae;Alteromonas;Alteromonas macleodii
Alteromonas_mediterranea_615_GCA_000439475.1	-	-	314275	cellular organisms;Bacteria;Proteobacteria;Gammaproteobacteria;Alteromonadales;Alteromonadaceae;Alteromonas;Alteromonas mediterranea
Alteromonas_mediterranea_DE1_GCA_000310085.1	-	-	314275	cellular organisms;Bacteria;Proteobacteria;Gammaproteobacteria;Alteromonadales;Alteromonadaceae;Alteromonas;Alteromonas mediterranea
Alteromonas_mediterranea_Deep_GCA_000020585.3	-	-	314275	cellular organisms;Bacteria;Proteobacteria;Gammaproteobacteria;Alteromonadales;Alteromonadaceae;Alteromonas;Alteromonas mediterranea
Alteromonas_mediterranea_MED64_GCA_000439495.1	-	-	314275	cellular organisms;Bacteria;Proteobacteria;Gammaproteobacteria;Alteromonadales;Alteromonadaceae;Alteromonas;Alteromonas mediterranea
Alteromonas_mediterranea_U10_GCA_001562295.1	-	-	314275	cellular organisms;Bacteria;Proteobacteria;Gammaproteobacteria;Alteromonadales;Alteromonadaceae;Alteromonas;Alteromonas mediterranea
Alteromonas_mediterranea_U7_GCA_000439535.1	-	-	314275	cellular organisms;Bacteria;Proteobacteria;Gammaproteobacteria;Alteromonadales;Alteromonadaceae;Alteromonas;Alteromonas mediterranea
Alteromonas_mediterranea_U8_GCA_000439555.1	-	-	314275	cellular organisms;Bacteria;Proteobacteria;Gammaproteobacteria;Alteromonadales;Alteromonadaceae;Alteromonas;Alteromonas mediterranea
Alteromonas_mediterranea_UM4b_GCA_000439595.1	-	-	314275	cellular organisms;Bacteria;Proteobacteria;Gammaproteobacteria;Alteromonadales;Alteromonadaceae;Alteromonas;Alteromonas mediterranea
Alteromonas_mediterranea_UM7_GCA_000439575.1	-	-	314275	cellular organisms;Bacteria;Proteobacteria;Gammaproteobacteria;Alteromonadales;Alteromonadaceae;Alteromonas;Alteromonas mediterranea
Alteromonas_mediterranea_UM8_GCA_001562315.1	-	-	314275	cellular organisms;Bacteria;Proteobacteria;Gammaproteobacteria;Alteromonadales;Alteromonadaceae;Alteromonas;Alteromonas mediterranea
Alteromonas_Mac1_Mac1_GCA_001562125.1	-	-	1777491	cellular organisms;Bacteria;Proteobacteria;Gammaproteobacteria;Alteromonadales;Alteromonadaceae;Alteromonas;Alteromonas sp. Mac1
Alteromonas_Mac2_Mac2_GCA_001562155.1	-	-	1777492	cellular organisms;Bacteria;Proteobacteria;Gammaproteobacteria;Alteromonadales;Alteromonadaceae;Alteromonas;Alteromonas sp. Mac2
Alteromonas_SN2_SN2_GCA_000213655.1	-	-	715451	cellular organisms;Bacteria;Proteobacteria;Gammaproteobacteria;Alteromonadales;Alteromonadaceae;Alteromonas;Alteromonas sp. SN2
Alteromonas_stellipolaris_LMG_21856_GCA_001433715.1	-	-	233316	cellular organisms;Bacteria;Proteobacteria;Gammaproteobacteria;Alteromonadales;Alteromonadaceae;Alteromonas;Alteromonas stellipolaris
Alteromonas_stellipolaris_LMG_21861_GCA_001562115.1	-	-	233316	cellular organisms;Bacteria;Proteobacteria;Gammaproteobacteria;Alteromonadales;Alteromonadaceae;Alteromonas;Alteromonas stellipolaris
Glaciecola_nitratireducens_FR1064_GCA_000226565.1	-	-	300231	cellular organisms;Bacteria;Proteobacteria;Gammaproteobacteria;Alteromonadales;Alteromonadaceae;Glaciecola;Glaciecola nitratireducens
Glaciecola_4H_3_7_YE_5_4H_3_7_YE_5_GCA_000212335.1	-	-	983545	cellular organisms;Bacteria;Proteobacteria;Gammaproteobacteria;Alteromonadales;Alteromonadaceae;Glaciecola;Glaciecola sp. 4H-3-7+YE-5
Lacimicrobium_alkaliphilum_YelD216_GCA_001466725.1	-	-	1526571	cellular organisms;Bacteria;Proteobacteria;Gammaproteobacteria;Alteromonadales;Alteromonadaceae;Lacimicrobium;Lacimicrobium alkaliphilum
Marinobacter_adhaerens_HP15_GCA_000166295.1	-	-	1033846	cellular organisms;Bacteria;Proteobacteria;Gammaproteobacteria;Alteromonadales;Alteromonadaceae;Marinobacter;Marinobacter adhaerens
Marinobacter_hydrocarbonoclasticus_ATCC_49840_GCA_000284615.1	-	-	2743	cellular organisms;Bacteria;Proteobacteria;Gammaproteobacteria;Alteromonadales;Alteromonadaceae;Marinobacter;Marinobacter hydrocarbonoclasticus
Marinobacter_hydrocarbonoclasticus_VT8_GCA_000015365.1	1	-	2743	cellular organisms;Bacteria;Proteobacteria;Gammaproteobacteria;Alteromonadales;Alteromonadaceae;Marinobacter;Marinobacter hydrocarbonoclasticus
Marinobacter_psychrophilus_20041_GCA_001043175.1	-	-	330734	cellular organisms;Bacteria;Proteobacteria;Gammaproteobacteria;Alteromonadales;Alteromonadaceae;Marinobacter;Marinobacter psychrophilus
Marinobacter_salarius_R9SW1_GCA_000831005.1	-	-	1420917	cellular organisms;Bacteria;Proteobacteria;Gammaproteobacteria;Alteromonadales;Alteromonadaceae;Marinobacter;Marinobacter salarius
Marinobacter_similis_A3d10_GCA_000830985.1	-	-	1420916	cellular organisms;Bacteria;Proteobacteria;Gammaproteobacteria;Alteromonadales;Alteromonadaceae;Marinobacter;Marinobacter similis
Marinobacter_BSs20148_BSs20148_GCA_000283275.1	-	-	490759	cellular organisms;Bacteria;Proteobacteria;Gammaproteobacteria;Alteromonadales;Alteromonadaceae;Marinobacter;Marinobacter sp. BSs20148
Marinobacter_CP1_CP1_GCA_001266795.1	-	-	1671721	cellular organisms;Bacteria;Proteobacteria;Gammaproteobacteria;Alteromonadales;Alteromonadaceae;Marinobacter;Marinobacter sp. CP1
Paraglaciecola_psychrophila_170_GCA_000347635.1	-	-	326544	cellular organisms;Bacteria;Proteobacteria;Gammaproteobacteria;Alteromonadales;Alteromonadaceae;Paraglaciecola;Paraglaciecola psychrophila
Colwellia_psychrerythraea_34H_GCA_000012325.1	-	-	28229	cellular organisms;Bacteria;Proteobacteria;Gammaproteobacteria;Alteromonadales;Colwelliaceae;Colwellia;Colwellia psychrerythraea
Colwellia_MT41_MT41_GCA_001444365.1	-	-	58049	cellular organisms;Bacteria;Proteobacteria;Gammaproteobacteria;Alteromonadales;Colwelliaceae;Colwellia;Colwellia sp. MT41
Ferrimonas_balearica_DSM_9799_GCA_000148645.1	-	-	44012	cellular organisms;Bacteria;Proteobacteria;Gammaproteobacteria;Alteromonadales;Ferrimonadaceae;Ferrimonas;Ferrimonas balearica
Idiomarina_loihiensis_GSL_199_GCA_000401175.1	-	-	135577	cellular organisms;Bacteria;Proteobacteria;Gammaproteobacteria;Alteromonadales;Idiomarinaceae;Idiomarina;Idiomarina loihiensis
Idiomarina_loihiensis_L2TR_GCA_000008465.1	-	-	135577	cellular organisms;Bacteria;Proteobacteria;Gammaproteobacteria;Alteromonadales;Idiomarinaceae;Idiomarina;Idiomarina loihiensis
Moritella_viscosa_GCA_000953735.1	-	-	80854	cellular organisms;Bacteria;Proteobacteria;Gammaproteobacteria;Alteromonadales;Moritellaceae;Moritella;Moritella viscosa
Pseudoalteromonas_atlantica_T6c_GCA_000014225.1	-	-	288	cellular organisms;Bacteria;Proteobacteria;Gammaproteobacteria;Alteromonadales;Pseudoalteromonadaceae;Pseudoalteromonas;Pseudoalteromonas atlantica
Pseudoalteromonas_haloplanktis_TAC125_GCA_000026085.1	-	-	228	cellular organisms;Bacteria;Proteobacteria;Gammaproteobacteria;Alteromonadales;Pseudoalteromonadaceae;Pseudoalteromonas;Pseudoalteromonas haloplanktis
Pseudoalteromonas_issachenkonii_KCTC_12958_GCA_001455325.1	-	-	152297	cellular organisms;Bacteria;Proteobacteria;Gammaproteobacteria;Alteromonadales;Pseudoalteromonadaceae;Pseudoalteromonas;Pseudoalteromonas issachenkonii
Pseudoalteromonas_phenolica_KCTC_12086_GCA_001444405.1	-	-	161398	cellular organisms;Bacteria;Proteobacteria;Gammaproteobacteria;Alteromonadales;Pseudoalteromonadaceae;Pseudoalteromonas;Pseudoalteromonas phenolica
Pseudoalteromonas_rubra_SCSIO_6842_GCA_001482385.1	-	-	43658	cellular organisms;Bacteria;Proteobacteria;Gammaproteobacteria;Alteromonadales;Pseudoalteromonadaceae;Pseudoalteromonas;Pseudoalteromonas rubra
Pseudoalteromonas_Bsw20308_BSW20308_GCA_000310105.2	-	-	283699	cellular organisms;Bacteria;Proteobacteria;Gammaproteobacteria;Alteromonadales;Pseudoalteromonadaceae;Pseudoalteromonas;Pseudoalteromonas sp. Bsw20308
Pseudoalteromonas_OCN003_OCN003_GCA_000788395.1	-	-	1348114	cellular organisms;Bacteria;Proteobacteria;Gammaproteobacteria;Alteromonadales;Pseudoalteromonadaceae;Pseudoalteromonas;Pseudoalteromonas sp. OCN003
Pseudoalteromonas_SM9913_GCA_000184065.1	-	-	234831	cellular organisms;Bacteria;Proteobacteria;Gammaproteobacteria;Alteromonadales;Pseudoalteromonadaceae;Pseudoalteromonas;Pseudoalteromonas sp. SM9913
Pseudoalteromonas_translucida_KMM_520_GCA_001465295.1	-	-	166935	cellular organisms;Bacteria;Proteobacteria;Gammaproteobacteria;Alteromonadales;Pseudoalteromonadaceae;Pseudoalteromonas;Pseudoalteromonas translucida
Psychromonas_ingrahamii_37_GCA_000015285.1	-	-	357794	cellular organisms;Bacteria;Proteobacteria;Gammaproteobacteria;Alteromonadales;Psychromonadaceae;Psychromonas;Psychromonas ingrahamii
Psychromonas_CNPT3_CNPT3_GCA_000153405.2	-	-	314282	cellular organisms;Bacteria;Proteobacteria;Gammaproteobacteria;Alteromonadales;Psychromonadaceae;Psychromonas;Psychromonas sp. CNPT3
Shewanella_amazonensis_SB2B_GCA_000015245.1	-	-	60478	cellular organisms;Bacteria;Proteobacteria;Gammaproteobacteria;Alteromonadales;Shewanellaceae;Shewanella;Shewanella amazonensis
Shewanella_baltica_BA175_GCA_000147735.3	-	-	62322	cellular organisms;Bacteria;Proteobacteria;Gammaproteobacteria;Alteromonadales;Shewanellaceae;Shewanella;Shewanella baltica
Shewanella_baltica_OS117_GCA_000215895.1	-	-	62322	cellular organisms;Bacteria;Proteobacteria;Gammaproteobacteria;Alteromonadales;Shewanellaceae;Shewanella;Shewanella baltica
Shewanella_baltica_OS155_GCA_000015845.1	-	-	62322	cellular organisms;Bacteria;Proteobacteria;Gammaproteobacteria;Alteromonadales;Shewanellaceae;Shewanella;Shewanella baltica
Shewanella_baltica_OS185_GCA_000017325.1	-	-	62322	cellular organisms;Bacteria;Proteobacteria;Gammaproteobacteria;Alteromonadales;Shewanellaceae;Shewanella;Shewanella baltica
Shewanella_baltica_OS195_GCA_000018765.1	-	-	62322	cellular organisms;Bacteria;Proteobacteria;Gammaproteobacteria;Alteromonadales;Shewanellaceae;Shewanella;Shewanella baltica
Shewanella_baltica_OS223_GCA_000021665.1	-	-	62322	cellular organisms;Bacteria;Proteobacteria;Gammaproteobacteria;Alteromonadales;Shewanellaceae;Shewanella;Shewanella baltica
Shewanella_baltica_OS678_GCA_000178875.2	-	-	62322	cellular organisms;Bacteria;Proteobacteria;Gammaproteobacteria;Alteromonadales;Shewanellaceae;Shewanella;Shewanella baltica
Shewanella_denitrificans_OS217_GCA_000013765.1	-	-	192073	cellular organisms;Bacteria;Proteobacteria;Gammaproteobacteria;Alteromonadales;Shewanellaceae;Shewanella;Shewanella denitrificans
Shewanella_frigidimarina_NCIMB_400_GCA_000014705.1	-	-	56812	cellular organisms;Bacteria;Proteobacteria;Gammaproteobacteria;Alteromonadales;Shewanellaceae;Shewanella;Shewanella frigidimarina
Shewanella_halifaxensis_HAW_EB4_GCA_000019185.1	-	-	271098	cellular organisms;Bacteria;Proteobacteria;Gammaproteobacteria;Alteromonadales;Shewanellaceae;Shewanella;Shewanella halifaxensis
Shewanella_loihica_PV_4_GCA_000016065.1	-	-	359303	cellular organisms;Bacteria;Proteobacteria;Gammaproteobacteria;Alteromonadales;Shewanellaceae;Shewanella;Shewanella loihica
Shewanella_oneidensis_MR_1_GCA_000146165.2	-	-	70863	cellular organisms;Bacteria;Proteobacteria;Gammaproteobacteria;Alteromonadales;Shewanellaceae;Shewanella;Shewanella oneidensis
Shewanella_pealeana_ATCC_700345_GCA_000018285.1	-	-	70864	cellular organisms;Bacteria;Proteobacteria;Gammaproteobacteria;Alteromonadales;Shewanellaceae;Shewanella;Shewanella pealeana
Shewanella_piezotolerans_WP3_GCA_000014885.1	-	-	404011	cellular organisms;Bacteria;Proteobacteria;Gammaproteobacteria;Alteromonadales;Shewanellaceae;Shewanella;Shewanella piezotolerans
Shewanella_putrefaciens_200_GCA_000169215.2	-	-	24	cellular organisms;Bacteria;Proteobacteria;Gammaproteobacteria;Alteromonadales;Shewanellaceae;Shewanella;Shewanella putrefaciens
Shewanella_putrefaciens_CN_32_GCA_000016585.1	-	-	24	cellular organisms;Bacteria;Proteobacteria;Gammaproteobacteria;Alteromonadales;Shewanellaceae;Shewanella;Shewanella putrefaciens
Shewanella_sediminis_HAW_EB3_GCA_000018025.1	-	-	271097	cellular organisms;Bacteria;Proteobacteria;Gammaproteobacteria;Alteromonadales;Shewanellaceae;Shewanella;Shewanella sediminis
Shewanella_ANA_3_ANA_3_GCA_000203935.1	-	-	94122	cellular organisms;Bacteria;Proteobacteria;Gammaproteobacteria;Alteromonadales;Shewanellaceae;Shewanella;Shewanella sp. ANA-3
Shewanella_MR_4_MR_4_GCA_000014685.1	-	-	60480	cellular organisms;Bacteria;Proteobacteria;Gammaproteobacteria;Alteromonadales;Shewanellaceae;Shewanella;Shewanella sp. MR-4
Shewanella_MR_7_MR_7_GCA_000014665.1	-	-	60481	cellular organisms;Bacteria;Proteobacteria;Gammaproteobacteria;Alteromonadales;Shewanellaceae;Shewanella;Shewanella sp. MR-7
Shewanella_W3_18_1_W3_18_1_GCA_000015185.1	-	-	351745	cellular organisms;Bacteria;Proteobacteria;Gammaproteobacteria;Alteromonadales;Shewanellaceae;Shewanella;Shewanella sp. W3-18-1
Shewanella_violacea_DSS12_GCA_000091325.1	-	-	60217	cellular organisms;Bacteria;Proteobacteria;Gammaproteobacteria;Alteromonadales;Shewanellaceae;Shewanella;Shewanella violacea
Shewanella_woodyi_ATCC_51908_GCA_000019525.1	-	-	60961	cellular organisms;Bacteria;Proteobacteria;Gammaproteobacteria;Alteromonadales;Shewanellaceae;Shewanella;Shewanella woodyi
Dichelobacter_nodosus_VCS1703A_GCA_000015345.1	-	-	870	cellular organisms;Bacteria;Proteobacteria;Gammaproteobacteria;Cardiobacteriales;Cardiobacteriaceae;Dichelobacter;Dichelobacter nodosus
Cellvibrio_japonicus_Ueda107_GCA_000019225.1	-	1	155077	cellular organisms;Bacteria;Proteobacteria;Gammaproteobacteria;Cellvibrionales;Cellvibrionaceae;Cellvibrio;Cellvibrio japonicus
Saccharophagus_degradans_2_40_GCA_000013665.1	-	-	86304	cellular organisms;Bacteria;Proteobacteria;Gammaproteobacteria;Cellvibrionales;Cellvibrionaceae;Saccharophagus;Saccharophagus degradans
Simiduia_agarivorans_SA1_DSM_21679_GCA_000305785.2	-	-	447471	cellular organisms;Bacteria;Proteobacteria;Gammaproteobacteria;Cellvibrionales;Cellvibrionaceae;Simiduia;Simiduia agarivorans
Teredinibacter_turnerae_T7901_GCA_000023025.1	-	1	2426	cellular organisms;Bacteria;Proteobacteria;Gammaproteobacteria;Cellvibrionales;Cellvibrionaceae;Teredinibacter;Teredinibacter turnerae
Spongiibacter_IMCC21906_IMCC21906_GCA_001010805.1	-	-	1620392	cellular organisms;Bacteria;Proteobacteria;Gammaproteobacteria;Cellvibrionales;Spongiibacteraceae;Spongiibacter;Spongiibacter sp. IMCC21906
Allochromatium_vinosum_DSM_180_GCA_000025485.1	-	-	1049	cellular organisms;Bacteria;Proteobacteria;Gammaproteobacteria;Chromatiales;Chromatiaceae;Allochromatium;Allochromatium vinosum
Gammaproteobacteria_bacterium_NRL1_GCA_001447805.1	-	-	1748243	cellular organisms;Bacteria;Proteobacteria;Gammaproteobacteria;Chromatiales;Chromatiaceae;Candidatus Tenderia;Candidatus Tenderia electrophaga
Marichromatium_purpuratum_984_GCA_000224005.3	-	2	37487	cellular organisms;Bacteria;Proteobacteria;Gammaproteobacteria;Chromatiales;Chromatiaceae;Marichromatium;Marichromatium purpuratum
Nitrosococcus_halophilus_Nc_4_GCA_000024725.1	-	2	133539	cellular organisms;Bacteria;Proteobacteria;Gammaproteobacteria;Chromatiales;Chromatiaceae;Nitrosococcus;Nitrosococcus halophilus
Nitrosococcus_oceani_ATCC_19707_GCA_000012805.1	-	-	1229	cellular organisms;Bacteria;Proteobacteria;Gammaproteobacteria;Chromatiales;Chromatiaceae;Nitrosococcus;Nitrosococcus oceani
Nitrosococcus_watsonii_C_113_GCA_000143085.1	-	-	473531	cellular organisms;Bacteria;Proteobacteria;Gammaproteobacteria;Chromatiales;Chromatiaceae;Nitrosococcus;Nitrosococcus watsonii
Thiocystis_violascens_DSM_198_GCA_000227745.3	-	1	73141	cellular organisms;Bacteria;Proteobacteria;Gammaproteobacteria;Chromatiales;Chromatiaceae;Thiocystis;Thiocystis violascens
Thioflavicoccus_mobilis_8321_GCA_000327045.1	-	1	80679	cellular organisms;Bacteria;Proteobacteria;Gammaproteobacteria;Chromatiales;Chromatiaceae;Thioflavicoccus;Thioflavicoccus mobilis
Alkalilimnicola_ehrlichii_MLHE_1_GCA_000014785.1	-	-	351052	cellular organisms;Bacteria;Proteobacteria;Gammaproteobacteria;Chromatiales;Ectothiorhodospiraceae;Alkalilimnicola;Alkalilimnicola ehrlichii
Halorhodospira_halophila_SL1_GCA_000015585.1	-	-	1053	cellular organisms;Bacteria;Proteobacteria;Gammaproteobacteria;Chromatiales;Ectothiorhodospiraceae;Halorhodospira;Halorhodospira halophila
Spiribacter_salinus_M19_40_GCA_000319575.2	-	-	1335746	cellular organisms;Bacteria;Proteobacteria;Gammaproteobacteria;Chromatiales;Ectothiorhodospiraceae;Spiribacter;Spiribacter salinus
Spiribacter_UAH_SP71_UAH_SP71_GCA_000485905.1	-	-	1335757	cellular organisms;Bacteria;Proteobacteria;Gammaproteobacteria;Chromatiales;Ectothiorhodospiraceae;Spiribacter;Spiribacter sp. UAH-SP71
Thioalkalivibrio_nitratireducens_DSM_14787_GCA_000321415.2	-	-	186931	cellular organisms;Bacteria;Proteobacteria;Gammaproteobacteria;Chromatiales;Ectothiorhodospiraceae;Thioalkalivibrio;Thioalkalivibrio nitratireducens
Thioalkalivibrio_paradoxus_ARh_1_GCA_000227685.3	-	1	108010	cellular organisms;Bacteria;Proteobacteria;Gammaproteobacteria;Chromatiales;Ectothiorhodospiraceae;Thioalkalivibrio;Thioalkalivibrio paradoxus
Thioalkalivibrio_K90mix_K90mix_GCA_000025545.1	-	-	396595	cellular organisms;Bacteria;Proteobacteria;Gammaproteobacteria;Chromatiales;Ectothiorhodospiraceae;Thioalkalivibrio;Thioalkalivibrio sp. K90mix
Thioalkalivibrio_sulfidiphilus_HL_EbGr7_GCA_000021985.1	-	1	1033854	cellular organisms;Bacteria;Proteobacteria;Gammaproteobacteria;Chromatiales;Ectothiorhodospiraceae;Thioalkalivibrio;Thioalkalivibrio sulfidiphilus
Thioalkalivibrio_versutus_D301_GCA_001020955.1	-	-	106634	cellular organisms;Bacteria;Proteobacteria;Gammaproteobacteria;Chromatiales;Ectothiorhodospiraceae;Thioalkalivibrio;Thioalkalivibrio versutus
Halothiobacillus_neapolitanus_c2_GCA_000024765.1	-	1	927	cellular organisms;Bacteria;Proteobacteria;Gammaproteobacteria;Chromatiales;Halothiobacillaceae;Halothiobacillus;Halothiobacillus neapolitanus
Wenzhouxiangella_marina_KCTC_42284_GCA_001187785.1	-	-	1579979	cellular organisms;Bacteria;Proteobacteria;Gammaproteobacteria;Chromatiales;Wenzhouxiangellaceae;Wenzhouxiangella;Wenzhouxiangella marina
Arsenophonus_symbiont_of_Lipoptena_fortisetosa_CB_GCA_001534665.1	-	-	634113	cellular organisms;Bacteria;Proteobacteria;Gammaproteobacteria;Enterobacteriales;Enterobacteriaceae;Arsenophonus;Arsenophonus symbiont of Lipoptena fortisetosa
Buchnera_aphidicola_5A_Acyrthosiphon_pisum_GCA_000021085.1	-	-	9	cellular organisms;Bacteria;Proteobacteria;Gammaproteobacteria;Enterobacteriales;Enterobacteriaceae;Buchnera;Buchnera aphidicola
Buchnera_aphidicola_APS_Acyrthosiphon_pisum_GCA_000009605.1	-	-	9	cellular organisms;Bacteria;Proteobacteria;Gammaproteobacteria;Enterobacteriales;Enterobacteriaceae;Buchnera;Buchnera aphidicola
Buchnera_aphidicola_Ak_Acyrthosiphon_kondoi_GCA_000225445.1	-	-	9	cellular organisms;Bacteria;Proteobacteria;Gammaproteobacteria;Enterobacteriales;Enterobacteriaceae;Buchnera;Buchnera aphidicola
Buchnera_aphidicola_Aphis_glycines_GCA_001280225.1	-	-	9	cellular organisms;Bacteria;Proteobacteria;Gammaproteobacteria;Enterobacteriales;Enterobacteriaceae;Buchnera;Buchnera aphidicola
Buchnera_aphidicola_BCc_GCA_000090965.1	-	-	9	cellular organisms;Bacteria;Proteobacteria;Gammaproteobacteria;Enterobacteriales;Enterobacteriaceae;Buchnera;Buchnera aphidicola
Buchnera_aphidicola_Bp_Baizongia_pistaciae_GCA_000007725.1	-	-	9	cellular organisms;Bacteria;Proteobacteria;Gammaproteobacteria;Enterobacteriales;Enterobacteriaceae;Buchnera;Buchnera aphidicola
Buchnera_aphidicola_Cinara_tujafilina_GCA_000217635.1	-	-	9	cellular organisms;Bacteria;Proteobacteria;Gammaproteobacteria;Enterobacteriales;Enterobacteriaceae;Buchnera;Buchnera aphidicola
Buchnera_aphidicola_F009_Myzus_persicae_GCA_000521585.1	-	-	9	cellular organisms;Bacteria;Proteobacteria;Gammaproteobacteria;Enterobacteriales;Enterobacteriaceae;Buchnera;Buchnera aphidicola
Buchnera_aphidicola_G002_Myzus_persicae_GCA_000521565.1	-	-	9	cellular organisms;Bacteria;Proteobacteria;Gammaproteobacteria;Enterobacteriales;Enterobacteriaceae;Buchnera;Buchnera aphidicola
Buchnera_aphidicola_JF98_Acyrthosiphon_pisum_GCA_000183305.1	-	-	9	cellular organisms;Bacteria;Proteobacteria;Gammaproteobacteria;Enterobacteriales;Enterobacteriaceae;Buchnera;Buchnera aphidicola
Buchnera_aphidicola_JF99_Acyrthosiphon_pisum_GCA_000183285.1	-	-	9	cellular organisms;Bacteria;Proteobacteria;Gammaproteobacteria;Enterobacteriales;Enterobacteriaceae;Buchnera;Buchnera aphidicola
Buchnera_aphidicola_LL01_Acyrthosiphon_pisum_GCA_000183225.1	-	-	9	cellular organisms;Bacteria;Proteobacteria;Gammaproteobacteria;Enterobacteriales;Enterobacteriaceae;Buchnera;Buchnera aphidicola
Buchnera_aphidicola_Sg_Schizaphis_graminum_GCA_000007365.1	-	-	9	cellular organisms;Bacteria;Proteobacteria;Gammaproteobacteria;Enterobacteriales;Enterobacteriaceae;Buchnera;Buchnera aphidicola
Buchnera_aphidicola_TLW03_Acyrthosiphon_pisum_GCA_000183245.1	-	-	9	cellular organisms;Bacteria;Proteobacteria;Gammaproteobacteria;Enterobacteriales;Enterobacteriaceae;Buchnera;Buchnera aphidicola
Buchnera_aphidicola_Tuc7_Acyrthosiphon_pisum_GCA_000021065.1	-	-	9	cellular organisms;Bacteria;Proteobacteria;Gammaproteobacteria;Enterobacteriales;Enterobacteriaceae;Buchnera;Buchnera aphidicola
Buchnera_aphidicola_USDA_Myzus_persicae_GCA_000521525.1	-	-	9	cellular organisms;Bacteria;Proteobacteria;Gammaproteobacteria;Enterobacteriales;Enterobacteriaceae;Buchnera;Buchnera aphidicola
Buchnera_aphidicola_Ua_Uroleucon_ambrosiae_GCA_000225465.1	-	-	9	cellular organisms;Bacteria;Proteobacteria;Gammaproteobacteria;Enterobacteriales;Enterobacteriaceae;Buchnera;Buchnera aphidicola
Buchnera_aphidicola_W106_Myzus_persicae_GCA_000521545.1	-	-	9	cellular organisms;Bacteria;Proteobacteria;Gammaproteobacteria;Enterobacteriales;Enterobacteriaceae;Buchnera;Buchnera aphidicola
Candidatus_Ishikawaella_capsulata_Mpkobe_GCA_000828515.1	-	-	168169	cellular organisms;Bacteria;Proteobacteria;Gammaproteobacteria;Enterobacteriales;Enterobacteriaceae;Candidatus Ishikawaella;Candidatus Ishikawaella capsulata
Candidatus_Moranella_endobia_PCIT_GCA_000219175.1	-	-	1048758	cellular organisms;Bacteria;Proteobacteria;Gammaproteobacteria;Enterobacteriales;Enterobacteriaceae;Candidatus Moranella;Candidatus Moranella endobia
Candidatus_Moranella_endobia_PCVAL_GCA_000364725.1	-	-	1048758	cellular organisms;Bacteria;Proteobacteria;Gammaproteobacteria;Enterobacteriales;Enterobacteriaceae;Candidatus Moranella;Candidatus Moranella endobia
Candidatus_Riesia_pediculicola_USDA_GCA_000093065.1	-	-	401619	cellular organisms;Bacteria;Proteobacteria;Gammaproteobacteria;Enterobacteriales;Enterobacteriaceae;Candidatus Riesia;Candidatus Riesia pediculicola
Cedecea_neteri_M006_GCA_000758305.1	-	-	158822	cellular organisms;Bacteria;Proteobacteria;Gammaproteobacteria;Enterobacteriales;Enterobacteriaceae;Cedecea;Cedecea neteri
Cedecea_neteri_ND02_GCA_001506165.1	-	-	158822	cellular organisms;Bacteria;Proteobacteria;Gammaproteobacteria;Enterobacteriales;Enterobacteriaceae;Cedecea;Cedecea neteri
Cedecea_neteri_ND14a_GCA_000758325.1	-	-	158822	cellular organisms;Bacteria;Proteobacteria;Gammaproteobacteria;Enterobacteriales;Enterobacteriaceae;Cedecea;Cedecea neteri
Cedecea_neteri_ND14b_GCA_000758345.1	-	-	158822	cellular organisms;Bacteria;Proteobacteria;Gammaproteobacteria;Enterobacteriales;Enterobacteriaceae;Cedecea;Cedecea neteri
Cedecea_neteri_SSMD04_GCA_000757825.1	-	-	158822	cellular organisms;Bacteria;Proteobacteria;Gammaproteobacteria;Enterobacteriales;Enterobacteriaceae;Cedecea;Cedecea neteri
Chania_multitudinisentens_RB_25_GCA_000520015.2	-	-	1639108	cellular organisms;Bacteria;Proteobacteria;Gammaproteobacteria;Enterobacteriales;Enterobacteriaceae;Chania;Chania multitudinisentens
Citrobacter_amalonaticus_FDAARGOS_122_GCA_001559075.1	-	-	35703	cellular organisms;Bacteria;Proteobacteria;Gammaproteobacteria;Enterobacteriales;Enterobacteriaceae;Citrobacter;Citrobacter amalonaticus
Citrobacter_amalonaticus_FDAARGOS_165_GCA_001558935.1	-	-	35703	cellular organisms;Bacteria;Proteobacteria;Gammaproteobacteria;Enterobacteriales;Enterobacteriaceae;Citrobacter;Citrobacter amalonaticus
Citrobacter_amalonaticus_Y19_GCA_000981805.1	-	-	35703	cellular organisms;Bacteria;Proteobacteria;Gammaproteobacteria;Enterobacteriales;Enterobacteriaceae;Citrobacter;Citrobacter amalonaticus
Citrobacter_freundii_CAV1321_GCA_001022155.1	-	-	546	cellular organisms;Bacteria;Proteobacteria;Gammaproteobacteria;Enterobacteriales;Enterobacteriaceae;Citrobacter;Citrobacter freundii complex;Citrobacter freundii
Citrobacter_freundii_CAV1741_GCA_001022275.1	-	-	546	cellular organisms;Bacteria;Proteobacteria;Gammaproteobacteria;Enterobacteriales;Enterobacteriaceae;Citrobacter;Citrobacter freundii complex;Citrobacter freundii
Citrobacter_freundii_CFNIH1_GCA_000648515.1	-	-	546	cellular organisms;Bacteria;Proteobacteria;Gammaproteobacteria;Enterobacteriales;Enterobacteriaceae;Citrobacter;Citrobacter freundii complex;Citrobacter freundii
Citrobacter_freundii_P10159_GCA_001281005.1	-	-	546	cellular organisms;Bacteria;Proteobacteria;Gammaproteobacteria;Enterobacteriales;Enterobacteriaceae;Citrobacter;Citrobacter freundii complex;Citrobacter freundii
Citrobacter_koseri_ATCC_BAA_895_GCA_000018045.1	-	-	545	cellular organisms;Bacteria;Proteobacteria;Gammaproteobacteria;Enterobacteriales;Enterobacteriaceae;Citrobacter;Citrobacter koseri
Citrobacter_rodentium_ICC168_GCA_000027085.1	-	-	67825	cellular organisms;Bacteria;Proteobacteria;Gammaproteobacteria;Enterobacteriales;Enterobacteriaceae;Citrobacter;Citrobacter rodentium
Citrobacter_FDAARGOS_156_FDAARGOS_155_GCA_001559235.1	-	-	1702170	cellular organisms;Bacteria;Proteobacteria;Gammaproteobacteria;Enterobacteriales;Enterobacteriaceae;Citrobacter;Citrobacter sp. FDAARGOS_156
Cronobacter_condimenti_1330_GCA_001277255.1	-	-	1163710	cellular organisms;Bacteria;Proteobacteria;Gammaproteobacteria;Enterobacteriales;Enterobacteriaceae;Cronobacter;Cronobacter condimenti
Cronobacter_dublinensis_dublinensis_LMG_23823_GCA_001277235.1	-	-	413497	cellular organisms;Bacteria;Proteobacteria;Gammaproteobacteria;Enterobacteriales;Enterobacteriaceae;Cronobacter;Cronobacter dublinensis
Cronobacter_malonaticus_LMG_23826_GCA_001277215.2	-	-	413503	cellular organisms;Bacteria;Proteobacteria;Gammaproteobacteria;Enterobacteriales;Enterobacteriaceae;Cronobacter;Cronobacter malonaticus
Cronobacter_muytjensii_ATCC_51329_GCA_001277195.1	-	-	413501	cellular organisms;Bacteria;Proteobacteria;Gammaproteobacteria;Enterobacteriales;Enterobacteriaceae;Cronobacter;Cronobacter muytjensii
Cronobacter_sakazakii_ATCC_29544_GCA_000982825.1	-	-	28141	cellular organisms;Bacteria;Proteobacteria;Gammaproteobacteria;Enterobacteriales;Enterobacteriaceae;Cronobacter;Cronobacter sakazakii
Cronobacter_sakazakii_ATCC_BAA_894_GCA_000017665.1	-	-	28141	cellular organisms;Bacteria;Proteobacteria;Gammaproteobacteria;Enterobacteriales;Enterobacteriaceae;Cronobacter;Cronobacter sakazakii
Cronobacter_sakazakii_CMCC_45402_GCA_000504545.1	-	-	28141	cellular organisms;Bacteria;Proteobacteria;Gammaproteobacteria;Enterobacteriales;Enterobacteriaceae;Cronobacter;Cronobacter sakazakii
Cronobacter_sakazakii_ES15_GCA_000263215.1	-	-	28141	cellular organisms;Bacteria;Proteobacteria;Gammaproteobacteria;Enterobacteriales;Enterobacteriaceae;Cronobacter;Cronobacter sakazakii
Cronobacter_sakazakii_NCTC_8155_GCA_001277275.1	-	-	28141	cellular organisms;Bacteria;Proteobacteria;Gammaproteobacteria;Enterobacteriales;Enterobacteriaceae;Cronobacter;Cronobacter sakazakii
Cronobacter_sakazakii_SP291_GCA_000339015.1	-	-	28141	cellular organisms;Bacteria;Proteobacteria;Gammaproteobacteria;Enterobacteriales;Enterobacteriaceae;Cronobacter;Cronobacter sakazakii
Cronobacter_turicensis_z3032_GCA_000027065.2	-	-	413502	cellular organisms;Bacteria;Proteobacteria;Gammaproteobacteria;Enterobacteriales;Enterobacteriaceae;Cronobacter;Cronobacter turicensis
Cronobacter_universalis_NCTC_9529_GCA_001277175.1	-	-	535744	cellular organisms;Bacteria;Proteobacteria;Gammaproteobacteria;Enterobacteriales;Enterobacteriaceae;Cronobacter;Cronobacter universalis
Dickeya_chrysanthemi_Ech1591_GCA_000023565.1	-	-	556	cellular organisms;Bacteria;Proteobacteria;Gammaproteobacteria;Enterobacteriales;Enterobacteriaceae;Dickeya;Dickeya chrysanthemi
Dickeya_dadantii_3937_GCA_000147055.1	-	1	204038	cellular organisms;Bacteria;Proteobacteria;Gammaproteobacteria;Enterobacteriales;Enterobacteriaceae;Dickeya;Dickeya dadantii
Dickeya_paradisiaca_Ech703_GCA_000023545.1	-	-	69223	cellular organisms;Bacteria;Proteobacteria;Gammaproteobacteria;Enterobacteriales;Enterobacteriaceae;Dickeya;Dickeya paradisiaca
Dickeya_zeae_EC1_GCA_000816045.1	-	-	204042	cellular organisms;Bacteria;Proteobacteria;Gammaproteobacteria;Enterobacteriales;Enterobacteriaceae;Dickeya;Dickeya zeae
Dickeya_zeae_Ech586_GCA_000025065.1	-	-	204042	cellular organisms;Bacteria;Proteobacteria;Gammaproteobacteria;Enterobacteriales;Enterobacteriaceae;Dickeya;Dickeya zeae
Edwardsiella_ictaluri_93_146_GCA_000022885.2	-	-	67780	cellular organisms;Bacteria;Proteobacteria;Gammaproteobacteria;Enterobacteriales;Enterobacteriaceae;Edwardsiella;Edwardsiella ictaluri
Edwardsiella_piscicida_C07_087_GCA_000348565.1	-	-	1263550	cellular organisms;Bacteria;Proteobacteria;Gammaproteobacteria;Enterobacteriales;Enterobacteriaceae;Edwardsiella;Edwardsiella piscicida
Edwardsiella_EA181011_EA181011_GCA_000800725.2	-	-	1578828	cellular organisms;Bacteria;Proteobacteria;Gammaproteobacteria;Enterobacteriales;Enterobacteriaceae;Edwardsiella;Edwardsiella sp. EA181011
Edwardsiella_LADL05_105_LADL05_105_GCA_001186215.1	-	-	1650654	cellular organisms;Bacteria;Proteobacteria;Gammaproteobacteria;Enterobacteriales;Enterobacteriaceae;Edwardsiella;Edwardsiella sp. LADL05-105
Edwardsiella_tarda_080813_GCA_000264765.2	-	-	636	cellular organisms;Bacteria;Proteobacteria;Gammaproteobacteria;Enterobacteriales;Enterobacteriaceae;Edwardsiella;Edwardsiella tarda
Edwardsiella_tarda_EIB202_GCA_000020865.1	-	-	636	cellular organisms;Bacteria;Proteobacteria;Gammaproteobacteria;Enterobacteriales;Enterobacteriaceae;Edwardsiella;Edwardsiella tarda
Edwardsiella_tarda_FL6_60_GCA_000146305.1	-	-	636	cellular organisms;Bacteria;Proteobacteria;Gammaproteobacteria;Enterobacteriales;Enterobacteriaceae;Edwardsiella;Edwardsiella tarda
Edwardsiella_tarda_FL95_01_GCA_001011055.1	-	-	636	cellular organisms;Bacteria;Proteobacteria;Gammaproteobacteria;Enterobacteriales;Enterobacteriaceae;Edwardsiella;Edwardsiella tarda
Enterobacter_aerogenes_CAV1320_GCA_001021995.1	-	-	548	cellular organisms;Bacteria;Proteobacteria;Gammaproteobacteria;Enterobacteriales;Enterobacteriaceae;Enterobacter;Enterobacter aerogenes
Enterobacter_aerogenes_FDAARGOS_152_GCA_001559215.1	-	-	548	cellular organisms;Bacteria;Proteobacteria;Gammaproteobacteria;Enterobacteriales;Enterobacteriaceae;Enterobacter;Enterobacter aerogenes
Enterobacter_aerogenes_G7_GCA_001571545.1	-	-	548	cellular organisms;Bacteria;Proteobacteria;Gammaproteobacteria;Enterobacteriales;Enterobacteriaceae;Enterobacter;Enterobacter aerogenes
Enterobacter_aerogenes_KCTC_2190_GCA_000215745.1	-	-	548	cellular organisms;Bacteria;Proteobacteria;Gammaproteobacteria;Enterobacteriales;Enterobacteriaceae;Enterobacter;Enterobacter aerogenes
Enterobacter_asburiae_35734_GCA_000807415.4	-	-	61645	cellular organisms;Bacteria;Proteobacteria;Gammaproteobacteria;Enterobacteriales;Enterobacteriaceae;Enterobacter;Enterobacter cloacae complex;Enterobacter asburiae
Enterobacter_asburiae_ATCC_35953_GCA_001521715.1	-	-	61645	cellular organisms;Bacteria;Proteobacteria;Gammaproteobacteria;Enterobacteriales;Enterobacteriaceae;Enterobacter;Enterobacter cloacae complex;Enterobacter asburiae
Enterobacter_asburiae_CAV1043_GCA_001022095.1	-	-	61645	cellular organisms;Bacteria;Proteobacteria;Gammaproteobacteria;Enterobacteriales;Enterobacteriaceae;Enterobacter;Enterobacter cloacae complex;Enterobacter asburiae
Enterobacter_asburiae_L1_GCA_000632395.1	-	-	61645	cellular organisms;Bacteria;Proteobacteria;Gammaproteobacteria;Enterobacteriales;Enterobacteriaceae;Enterobacter;Enterobacter cloacae complex;Enterobacter asburiae
Enterobacter_asburiae_LF7a_GCA_000224675.1	-	-	61645	cellular organisms;Bacteria;Proteobacteria;Gammaproteobacteria;Enterobacteriales;Enterobacteriaceae;Enterobacter;Enterobacter cloacae complex;Enterobacter asburiae
Enterobacter_cloacae_34399_GCA_000814225.1	-	-	550	cellular organisms;Bacteria;Proteobacteria;Gammaproteobacteria;Enterobacteriales;Enterobacteriaceae;Enterobacter;Enterobacter cloacae complex;Enterobacter cloacae
Enterobacter_cloacae_34977_GCA_000814125.3	-	-	550	cellular organisms;Bacteria;Proteobacteria;Gammaproteobacteria;Enterobacteriales;Enterobacteriaceae;Enterobacter;Enterobacter cloacae complex;Enterobacter cloacae
Enterobacter_cloacae_34978_GCA_000807405.4	-	-	550	cellular organisms;Bacteria;Proteobacteria;Gammaproteobacteria;Enterobacteriales;Enterobacteriaceae;Enterobacter;Enterobacter cloacae complex;Enterobacter cloacae
Enterobacter_cloacae_34983_GCA_000814205.1	-	-	550	cellular organisms;Bacteria;Proteobacteria;Gammaproteobacteria;Enterobacteriales;Enterobacteriaceae;Enterobacter;Enterobacter cloacae complex;Enterobacter cloacae
Enterobacter_cloacae_34998_GCA_000807425.4	-	-	550	cellular organisms;Bacteria;Proteobacteria;Gammaproteobacteria;Enterobacteriales;Enterobacteriaceae;Enterobacter;Enterobacter cloacae complex;Enterobacter cloacae
Enterobacter_cloacae_CAV1311_GCA_001022015.1	-	-	550	cellular organisms;Bacteria;Proteobacteria;Gammaproteobacteria;Enterobacteriales;Enterobacteriaceae;Enterobacter;Enterobacter cloacae complex;Enterobacter cloacae
Enterobacter_cloacae_CAV1411_GCA_001022075.1	-	-	550	cellular organisms;Bacteria;Proteobacteria;Gammaproteobacteria;Enterobacteriales;Enterobacteriaceae;Enterobacter;Enterobacter cloacae complex;Enterobacter cloacae
Enterobacter_cloacae_CAV1668_GCA_001022055.1	-	-	550	cellular organisms;Bacteria;Proteobacteria;Gammaproteobacteria;Enterobacteriales;Enterobacteriaceae;Enterobacter;Enterobacter cloacae complex;Enterobacter cloacae
Enterobacter_cloacae_CAV1669_GCA_001022255.1	-	-	550	cellular organisms;Bacteria;Proteobacteria;Gammaproteobacteria;Enterobacteriales;Enterobacteriaceae;Enterobacter;Enterobacter cloacae complex;Enterobacter cloacae
Enterobacter_cloacae_ECNIH2_GCA_000724505.1	-	-	550	cellular organisms;Bacteria;Proteobacteria;Gammaproteobacteria;Enterobacteriales;Enterobacteriaceae;Enterobacter;Enterobacter cloacae complex;Enterobacter cloacae
Enterobacter_cloacae_ECNIH3_GCA_000750225.1	-	-	550	cellular organisms;Bacteria;Proteobacteria;Gammaproteobacteria;Enterobacteriales;Enterobacteriaceae;Enterobacter;Enterobacter cloacae complex;Enterobacter cloacae
Enterobacter_cloacae_ECNIH4_GCA_000784865.1	-	-	550	cellular organisms;Bacteria;Proteobacteria;Gammaproteobacteria;Enterobacteriales;Enterobacteriaceae;Enterobacter;Enterobacter cloacae complex;Enterobacter cloacae
Enterobacter_cloacae_ECNIH5_GCA_000784905.1	-	-	550	cellular organisms;Bacteria;Proteobacteria;Gammaproteobacteria;Enterobacteriales;Enterobacteriaceae;Enterobacter;Enterobacter cloacae complex;Enterobacter cloacae
Enterobacter_cloacae_ECR091_GCA_000750275.1	-	-	550	cellular organisms;Bacteria;Proteobacteria;Gammaproteobacteria;Enterobacteriales;Enterobacteriaceae;Enterobacter;Enterobacter cloacae complex;Enterobacter cloacae
Enterobacter_cloacae_EcWSU1_GCA_000239975.1	-	-	550	cellular organisms;Bacteria;Proteobacteria;Gammaproteobacteria;Enterobacteriales;Enterobacteriaceae;Enterobacter;Enterobacter cloacae complex;Enterobacter cloacae
Enterobacter_cloacae_GGT036_GCA_000770155.1	-	-	550	cellular organisms;Bacteria;Proteobacteria;Gammaproteobacteria;Enterobacteriales;Enterobacteriaceae;Enterobacter;Enterobacter cloacae complex;Enterobacter cloacae
Enterobacter_cloacae_P101_GCA_000512375.1	-	-	550	cellular organisms;Bacteria;Proteobacteria;Gammaproteobacteria;Enterobacteriales;Enterobacteriaceae;Enterobacter;Enterobacter cloacae complex;Enterobacter cloacae
Enterobacter_cloacae_UW5_GCA_001029645.1	-	-	550	cellular organisms;Bacteria;Proteobacteria;Gammaproteobacteria;Enterobacteriales;Enterobacteriaceae;Enterobacter;Enterobacter cloacae complex;Enterobacter cloacae
Enterobacter_cloacae_cloacae_ATCC_13047_GCA_000025565.1	-	-	550	cellular organisms;Bacteria;Proteobacteria;Gammaproteobacteria;Enterobacteriales;Enterobacteriaceae;Enterobacter;Enterobacter cloacae complex;Enterobacter cloacae
Enterobacter_cloacae_cloacae_ENHKU01_GCA_000286275.1	-	-	550	cellular organisms;Bacteria;Proteobacteria;Gammaproteobacteria;Enterobacteriales;Enterobacteriaceae;Enterobacter;Enterobacter cloacae complex;Enterobacter cloacae
Enterobacter_cloacae_dissolvens_SDM_GCA_000235765.3	-	-	550	cellular organisms;Bacteria;Proteobacteria;Gammaproteobacteria;Enterobacteriales;Enterobacteriaceae;Enterobacter;Enterobacter cloacae complex;Enterobacter cloacae
Enterobacter_lignolyticus_SCF1_GCA_000164865.1	-	-	1334193	cellular organisms;Bacteria;Proteobacteria;Gammaproteobacteria;Enterobacteriales;Enterobacteriaceae;Enterobacter;Enterobacter cloacae complex;Enterobacter lignolyticus
Enterobacter_638_638_GCA_000016325.1	-	-	399742	cellular organisms;Bacteria;Proteobacteria;Gammaproteobacteria;Enterobacteriales;Enterobacteriaceae;Enterobacter;Enterobacter sp. 638
Enterobacter_E20_E20_GCA_000801755.2	-	-	1560339	cellular organisms;Bacteria;Proteobacteria;Gammaproteobacteria;Enterobacteriales;Enterobacteriaceae;Enterobacter;Enterobacter sp. E20
Enterobacter_R4_368_R4_368_GCA_000410515.1	-	-	1166130	cellular organisms;Bacteria;Proteobacteria;Gammaproteobacteria;Enterobacteriales;Enterobacteriaceae;Enterobacter;Enterobacter sp. R4-368
Erwinia_amylovora_ATCC_49946_GCA_000027205.1	-	-	552	cellular organisms;Bacteria;Proteobacteria;Gammaproteobacteria;Enterobacteriales;Enterobacteriaceae;Erwinia;Erwinia amylovora
Erwinia_amylovora_CFBP1430_GCA_000091565.1	-	-	552	cellular organisms;Bacteria;Proteobacteria;Gammaproteobacteria;Enterobacteriales;Enterobacteriaceae;Erwinia;Erwinia amylovora
Erwinia_amylovora_LA635_GCA_000513415.1	-	-	552	cellular organisms;Bacteria;Proteobacteria;Gammaproteobacteria;Enterobacteriales;Enterobacteriaceae;Erwinia;Erwinia amylovora
Erwinia_amylovora_LA636_GCA_000513395.1	-	-	552	cellular organisms;Bacteria;Proteobacteria;Gammaproteobacteria;Enterobacteriales;Enterobacteriaceae;Erwinia;Erwinia amylovora
Erwinia_amylovora_LA637_GCA_000513355.1	-	-	552	cellular organisms;Bacteria;Proteobacteria;Gammaproteobacteria;Enterobacteriales;Enterobacteriaceae;Erwinia;Erwinia amylovora
Erwinia_billingiae_Eb661_GCA_000196615.1	-	-	182337	cellular organisms;Bacteria;Proteobacteria;Gammaproteobacteria;Enterobacteriales;Enterobacteriaceae;Erwinia;Erwinia billingiae
Erwinia_gerundensis_GCA_001517405.1	-	-	1619313	cellular organisms;Bacteria;Proteobacteria;Gammaproteobacteria;Enterobacteriales;Enterobacteriaceae;Erwinia;Erwinia gerundensis
Erwinia_pyrifoliae_Ep1_96_GCA_000027265.1	-	-	79967	cellular organisms;Bacteria;Proteobacteria;Gammaproteobacteria;Enterobacteriales;Enterobacteriaceae;Erwinia;Erwinia pyrifoliae
Erwinia_Ejp617_Ejp617_GCA_000165815.1	-	-	215689	cellular organisms;Bacteria;Proteobacteria;Gammaproteobacteria;Enterobacteriales;Enterobacteriaceae;Erwinia;Erwinia sp. Ejp617
Erwinia_tasmaniensis_Et1_99_GCA_000026185.1	-	-	338565	cellular organisms;Bacteria;Proteobacteria;Gammaproteobacteria;Enterobacteriales;Enterobacteriaceae;Erwinia;Erwinia tasmaniensis
Escherichia_albertii_EC06_170_GCA_001549955.1	-	-	208962	cellular organisms;Bacteria;Proteobacteria;Gammaproteobacteria;Enterobacteriales;Enterobacteriaceae;Escherichia;Escherichia albertii
Escherichia_albertii_KF1_GCA_000512125.1	-	-	208962	cellular organisms;Bacteria;Proteobacteria;Gammaproteobacteria;Enterobacteriales;Enterobacteriaceae;Escherichia;Escherichia albertii
Escherichia_coli_042_GCA_000027125.1	-	-	562	cellular organisms;Bacteria;Proteobacteria;Gammaproteobacteria;Enterobacteriales;Enterobacteriaceae;Escherichia;Escherichia coli
Escherichia_coli_1303_GCA_000829985.1	-	-	562	cellular organisms;Bacteria;Proteobacteria;Gammaproteobacteria;Enterobacteriales;Enterobacteriaceae;Escherichia;Escherichia coli
Escherichia_coli_2009C_3133_GCA_001420955.1	-	-	562	cellular organisms;Bacteria;Proteobacteria;Gammaproteobacteria;Enterobacteriales;Enterobacteriaceae;Escherichia;Escherichia coli
Escherichia_coli_2012C_4227_GCA_001420935.1	-	-	562	cellular organisms;Bacteria;Proteobacteria;Gammaproteobacteria;Enterobacteriales;Enterobacteriaceae;Escherichia;Escherichia coli
Escherichia_coli_536_GCA_000013305.1	-	-	562	cellular organisms;Bacteria;Proteobacteria;Gammaproteobacteria;Enterobacteriales;Enterobacteriaceae;Escherichia;Escherichia coli
Escherichia_coli_55989_GCA_000026245.1	-	-	562	cellular organisms;Bacteria;Proteobacteria;Gammaproteobacteria;Enterobacteriales;Enterobacteriaceae;Escherichia;Escherichia coli
Escherichia_coli_6409_GCA_000814145.2	-	-	562	cellular organisms;Bacteria;Proteobacteria;Gammaproteobacteria;Enterobacteriales;Enterobacteriaceae;Escherichia;Escherichia coli
Escherichia_coli_94_3024_GCA_000801185.2	-	-	562	cellular organisms;Bacteria;Proteobacteria;Gammaproteobacteria;Enterobacteriales;Enterobacteriaceae;Escherichia;Escherichia coli
Escherichia_coli_ABU_83972_GCA_000148365.1	-	-	562	cellular organisms;Bacteria;Proteobacteria;Gammaproteobacteria;Enterobacteriales;Enterobacteriaceae;Escherichia;Escherichia coli
Escherichia_coli_ACN001_GCA_001051135.1	-	-	562	cellular organisms;Bacteria;Proteobacteria;Gammaproteobacteria;Enterobacteriales;Enterobacteriaceae;Escherichia;Escherichia coli
Escherichia_coli_ACN002_GCA_001515725.1	-	-	562	cellular organisms;Bacteria;Proteobacteria;Gammaproteobacteria;Enterobacteriales;Enterobacteriaceae;Escherichia;Escherichia coli
Escherichia_coli_APEC_IMT5155_GCA_000813165.1	-	-	562	cellular organisms;Bacteria;Proteobacteria;Gammaproteobacteria;Enterobacteriales;Enterobacteriaceae;Escherichia;Escherichia coli
Escherichia_coli_APEC_O1_GCA_000014845.1	-	-	562	cellular organisms;Bacteria;Proteobacteria;Gammaproteobacteria;Enterobacteriales;Enterobacteriaceae;Escherichia;Escherichia coli
Escherichia_coli_APEC_O78_GCA_000332755.1	-	-	562	cellular organisms;Bacteria;Proteobacteria;Gammaproteobacteria;Enterobacteriales;Enterobacteriaceae;Escherichia;Escherichia coli
Escherichia_coli_ATCC_25922_GCA_000743255.1	-	-	562	cellular organisms;Bacteria;Proteobacteria;Gammaproteobacteria;Enterobacteriales;Enterobacteriaceae;Escherichia;Escherichia coli
Escherichia_coli_ATCC_8739_GCA_000019385.1	-	-	562	cellular organisms;Bacteria;Proteobacteria;Gammaproteobacteria;Enterobacteriales;Enterobacteriaceae;Escherichia;Escherichia coli
Escherichia_coli_B7A_GCA_000725265.1	-	-	562	cellular organisms;Bacteria;Proteobacteria;Gammaproteobacteria;Enterobacteriales;Enterobacteriaceae;Escherichia;Escherichia coli
Escherichia_coli_BL21_DE3_GCA_000009565.2	-	-	562	cellular organisms;Bacteria;Proteobacteria;Gammaproteobacteria;Enterobacteriales;Enterobacteriaceae;Escherichia;Escherichia coli
Escherichia_coli_BL21_DE3_GCA_000022665.2	-	-	562	cellular organisms;Bacteria;Proteobacteria;Gammaproteobacteria;Enterobacteriales;Enterobacteriaceae;Escherichia;Escherichia coli
Escherichia_coli_BL21_Gold_DE3_pLysS_AG_GCA_000023665.1	-	-	562	cellular organisms;Bacteria;Proteobacteria;Gammaproteobacteria;Enterobacteriales;Enterobacteriaceae;Escherichia;Escherichia coli
Escherichia_coli_BL21_TaKaRa_GCA_000833145.1	-	-	562	cellular organisms;Bacteria;Proteobacteria;Gammaproteobacteria;Enterobacteriales;Enterobacteriaceae;Escherichia;Escherichia coli
Escherichia_coli_BW25113_GCA_000750555.1	-	-	562	cellular organisms;Bacteria;Proteobacteria;Gammaproteobacteria;Enterobacteriales;Enterobacteriaceae;Escherichia;Escherichia coli
Escherichia_coli_BW2952_GCA_000022345.1	-	-	562	cellular organisms;Bacteria;Proteobacteria;Gammaproteobacteria;Enterobacteriales;Enterobacteriaceae;Escherichia;Escherichia coli
Escherichia_coli_B_GCA_001559615.1	-	-	562	cellular organisms;Bacteria;Proteobacteria;Gammaproteobacteria;Enterobacteriales;Enterobacteriaceae;Escherichia;Escherichia coli
Escherichia_coli_B_GCA_001559635.1	-	-	562	cellular organisms;Bacteria;Proteobacteria;Gammaproteobacteria;Enterobacteriales;Enterobacteriaceae;Escherichia;Escherichia coli
Escherichia_coli_B_REL606_GCA_000017985.1	-	-	562	cellular organisms;Bacteria;Proteobacteria;Gammaproteobacteria;Enterobacteriales;Enterobacteriaceae;Escherichia;Escherichia coli
Escherichia_coli_C41_DE3_GCA_000830035.1	-	-	562	cellular organisms;Bacteria;Proteobacteria;Gammaproteobacteria;Enterobacteriales;Enterobacteriaceae;Escherichia;Escherichia coli
Escherichia_coli_C43_DE3_GCA_001039415.1	-	-	562	cellular organisms;Bacteria;Proteobacteria;Gammaproteobacteria;Enterobacteriales;Enterobacteriaceae;Escherichia;Escherichia coli
Escherichia_coli_CD306_GCA_001513615.1	-	-	562	cellular organisms;Bacteria;Proteobacteria;Gammaproteobacteria;Enterobacteriales;Enterobacteriaceae;Escherichia;Escherichia coli
Escherichia_coli_CFSAN029787_GCA_001007915.1	-	-	562	cellular organisms;Bacteria;Proteobacteria;Gammaproteobacteria;Enterobacteriales;Enterobacteriaceae;Escherichia;Escherichia coli
Escherichia_coli_CFT073_GCA_000007445.1	-	-	562	cellular organisms;Bacteria;Proteobacteria;Gammaproteobacteria;Enterobacteriales;Enterobacteriaceae;Escherichia;Escherichia coli
Escherichia_coli_CI5_GCA_000971615.1	-	-	562	cellular organisms;Bacteria;Proteobacteria;Gammaproteobacteria;Enterobacteriales;Enterobacteriaceae;Escherichia;Escherichia coli
Escherichia_coli_CQSW20_GCA_001455385.1	-	-	562	cellular organisms;Bacteria;Proteobacteria;Gammaproteobacteria;Enterobacteriales;Enterobacteriaceae;Escherichia;Escherichia coli
Escherichia_coli_DH1Ec095_GCA_001183645.1	-	-	562	cellular organisms;Bacteria;Proteobacteria;Gammaproteobacteria;Enterobacteriales;Enterobacteriaceae;Escherichia;Escherichia coli
Escherichia_coli_DH1Ec104_GCA_001183665.1	-	-	562	cellular organisms;Bacteria;Proteobacteria;Gammaproteobacteria;Enterobacteriales;Enterobacteriaceae;Escherichia;Escherichia coli
Escherichia_coli_DH1Ec169_GCA_001183685.1	-	-	562	cellular organisms;Bacteria;Proteobacteria;Gammaproteobacteria;Enterobacteriales;Enterobacteriaceae;Escherichia;Escherichia coli
Escherichia_coli_DH1_GCA_000023365.1	-	-	562	cellular organisms;Bacteria;Proteobacteria;Gammaproteobacteria;Enterobacteriales;Enterobacteriaceae;Escherichia;Escherichia coli
Escherichia_coli_DH1_GCA_000270105.1	-	-	562	cellular organisms;Bacteria;Proteobacteria;Gammaproteobacteria;Enterobacteriales;Enterobacteriaceae;Escherichia;Escherichia coli
Escherichia_coli_ECC_1470_GCA_000831565.1	-	-	562	cellular organisms;Bacteria;Proteobacteria;Gammaproteobacteria;Enterobacteriales;Enterobacteriaceae;Escherichia;Escherichia coli
Escherichia_coli_ECONIH1_GCA_000784925.1	-	-	562	cellular organisms;Bacteria;Proteobacteria;Gammaproteobacteria;Enterobacteriales;Enterobacteriaceae;Escherichia;Escherichia coli
Escherichia_coli_ER2796_GCA_000800215.1	-	-	562	cellular organisms;Bacteria;Proteobacteria;Gammaproteobacteria;Enterobacteriales;Enterobacteriaceae;Escherichia;Escherichia coli
Escherichia_coli_ETEC_H10407_GCA_000210475.1	-	-	562	cellular organisms;Bacteria;Proteobacteria;Gammaproteobacteria;Enterobacteriales;Enterobacteriaceae;Escherichia;Escherichia coli
Escherichia_coli_G749_GCA_001566635.1	-	-	562	cellular organisms;Bacteria;Proteobacteria;Gammaproteobacteria;Enterobacteriales;Enterobacteriaceae;Escherichia;Escherichia coli
Escherichia_coli_GCA_000819645.1	-	-	562	cellular organisms;Bacteria;Proteobacteria;Gammaproteobacteria;Enterobacteriales;Enterobacteriaceae;Escherichia;Escherichia coli
Escherichia_coli_HS_GCA_000017765.1	-	-	562	cellular organisms;Bacteria;Proteobacteria;Gammaproteobacteria;Enterobacteriales;Enterobacteriaceae;Escherichia;Escherichia coli
Escherichia_coli_HUSEC2011_GCA_000967155.1	-	-	562	cellular organisms;Bacteria;Proteobacteria;Gammaproteobacteria;Enterobacteriales;Enterobacteriaceae;Escherichia;Escherichia coli
Escherichia_coli_IAI1_GCA_000026265.1	-	-	562	cellular organisms;Bacteria;Proteobacteria;Gammaproteobacteria;Enterobacteriales;Enterobacteriaceae;Escherichia;Escherichia coli
Escherichia_coli_IAI39_GCA_000026345.1	-	-	562	cellular organisms;Bacteria;Proteobacteria;Gammaproteobacteria;Enterobacteriales;Enterobacteriaceae;Escherichia;Escherichia coli
Escherichia_coli_IHE3034_GCA_000025745.1	-	-	562	cellular organisms;Bacteria;Proteobacteria;Gammaproteobacteria;Enterobacteriales;Enterobacteriaceae;Escherichia;Escherichia coli
Escherichia_coli_JEONG_1266_GCA_001558995.1	-	-	562	cellular organisms;Bacteria;Proteobacteria;Gammaproteobacteria;Enterobacteriales;Enterobacteriaceae;Escherichia;Escherichia coli
Escherichia_coli_JJ1886_GCA_000493755.1	-	-	562	cellular organisms;Bacteria;Proteobacteria;Gammaproteobacteria;Enterobacteriales;Enterobacteriaceae;Escherichia;Escherichia coli
Escherichia_coli_JJ1897_GCA_001513655.1	-	-	562	cellular organisms;Bacteria;Proteobacteria;Gammaproteobacteria;Enterobacteriales;Enterobacteriaceae;Escherichia;Escherichia coli
Escherichia_coli_JJ2434_GCA_001513635.1	-	-	562	cellular organisms;Bacteria;Proteobacteria;Gammaproteobacteria;Enterobacteriales;Enterobacteriaceae;Escherichia;Escherichia coli
Escherichia_coli_KLY_GCA_000725305.1	-	-	562	cellular organisms;Bacteria;Proteobacteria;Gammaproteobacteria;Enterobacteriales;Enterobacteriaceae;Escherichia;Escherichia coli
Escherichia_coli_KO11FL_GCA_000147855.3	-	-	562	cellular organisms;Bacteria;Proteobacteria;Gammaproteobacteria;Enterobacteriales;Enterobacteriaceae;Escherichia;Escherichia coli
Escherichia_coli_KO11FL_GCA_000258025.1	-	-	562	cellular organisms;Bacteria;Proteobacteria;Gammaproteobacteria;Enterobacteriales;Enterobacteriaceae;Escherichia;Escherichia coli
Escherichia_coli_K_12_DH10B_GCA_000019425.1	-	-	562	cellular organisms;Bacteria;Proteobacteria;Gammaproteobacteria;Enterobacteriales;Enterobacteriaceae;Escherichia;Escherichia coli
Escherichia_coli_K_12_GCA_000800765.1	-	-	562	cellular organisms;Bacteria;Proteobacteria;Gammaproteobacteria;Enterobacteriales;Enterobacteriaceae;Escherichia;Escherichia coli
Escherichia_coli_K_12_GCA_000974405.1	-	-	562	cellular organisms;Bacteria;Proteobacteria;Gammaproteobacteria;Enterobacteriales;Enterobacteriaceae;Escherichia;Escherichia coli
Escherichia_coli_K_12_GCA_000974465.1	-	-	562	cellular organisms;Bacteria;Proteobacteria;Gammaproteobacteria;Enterobacteriales;Enterobacteriaceae;Escherichia;Escherichia coli
Escherichia_coli_K_12_GCA_000974505.1	-	-	562	cellular organisms;Bacteria;Proteobacteria;Gammaproteobacteria;Enterobacteriales;Enterobacteriaceae;Escherichia;Escherichia coli
Escherichia_coli_K_12_GCA_000974535.1	-	-	562	cellular organisms;Bacteria;Proteobacteria;Gammaproteobacteria;Enterobacteriales;Enterobacteriaceae;Escherichia;Escherichia coli
Escherichia_coli_K_12_GCA_000974575.1	-	-	562	cellular organisms;Bacteria;Proteobacteria;Gammaproteobacteria;Enterobacteriales;Enterobacteriaceae;Escherichia;Escherichia coli
Escherichia_coli_K_12_GCA_000974825.1	-	-	562	cellular organisms;Bacteria;Proteobacteria;Gammaproteobacteria;Enterobacteriales;Enterobacteriaceae;Escherichia;Escherichia coli
Escherichia_coli_K_12_GCA_000974865.1	-	-	562	cellular organisms;Bacteria;Proteobacteria;Gammaproteobacteria;Enterobacteriales;Enterobacteriaceae;Escherichia;Escherichia coli
Escherichia_coli_K_12_GCA_000974885.1	-	-	562	cellular organisms;Bacteria;Proteobacteria;Gammaproteobacteria;Enterobacteriales;Enterobacteriaceae;Escherichia;Escherichia coli
Escherichia_coli_K_12_GCA_000981485.1	-	-	562	cellular organisms;Bacteria;Proteobacteria;Gammaproteobacteria;Enterobacteriales;Enterobacteriaceae;Escherichia;Escherichia coli
Escherichia_coli_K_12_GCA_001020945.2	-	-	562	cellular organisms;Bacteria;Proteobacteria;Gammaproteobacteria;Enterobacteriales;Enterobacteriaceae;Escherichia;Escherichia coli
Escherichia_coli_K_12_GCA_001021005.2	-	-	562	cellular organisms;Bacteria;Proteobacteria;Gammaproteobacteria;Enterobacteriales;Enterobacteriaceae;Escherichia;Escherichia coli
Escherichia_coli_K_12_GCA_001559655.1	-	-	562	cellular organisms;Bacteria;Proteobacteria;Gammaproteobacteria;Enterobacteriales;Enterobacteriaceae;Escherichia;Escherichia coli
Escherichia_coli_K_12_GCA_001559675.1	-	-	562	cellular organisms;Bacteria;Proteobacteria;Gammaproteobacteria;Enterobacteriales;Enterobacteriaceae;Escherichia;Escherichia coli
Escherichia_coli_K_12_HMS174_GCA_000953515.1	-	-	562	cellular organisms;Bacteria;Proteobacteria;Gammaproteobacteria;Enterobacteriales;Enterobacteriaceae;Escherichia;Escherichia coli
Escherichia_coli_K_12_MC4100_GCA_000499485.1	-	-	562	cellular organisms;Bacteria;Proteobacteria;Gammaproteobacteria;Enterobacteriales;Enterobacteriaceae;Escherichia;Escherichia coli
Escherichia_coli_K_12_MDS42_GCA_000350185.1	-	-	562	cellular organisms;Bacteria;Proteobacteria;Gammaproteobacteria;Enterobacteriales;Enterobacteriaceae;Escherichia;Escherichia coli
Escherichia_coli_K_12_MG1655_GCA_000005845.2	-	-	562	cellular organisms;Bacteria;Proteobacteria;Gammaproteobacteria;Enterobacteriales;Enterobacteriaceae;Escherichia;Escherichia coli
Escherichia_coli_K_12_MG1655_GCA_000801205.1	-	-	562	cellular organisms;Bacteria;Proteobacteria;Gammaproteobacteria;Enterobacteriales;Enterobacteriaceae;Escherichia;Escherichia coli
Escherichia_coli_K_12_MG1655_GCA_001308065.1	-	-	562	cellular organisms;Bacteria;Proteobacteria;Gammaproteobacteria;Enterobacteriales;Enterobacteriaceae;Escherichia;Escherichia coli
Escherichia_coli_K_12_MG1655_GCA_001544635.1	-	-	562	cellular organisms;Bacteria;Proteobacteria;Gammaproteobacteria;Enterobacteriales;Enterobacteriaceae;Escherichia;Escherichia coli
Escherichia_coli_K_12_MG1655_GCA_001566335.1	-	-	562	cellular organisms;Bacteria;Proteobacteria;Gammaproteobacteria;Enterobacteriales;Enterobacteriaceae;Escherichia;Escherichia coli
Escherichia_coli_K_12_MG1655_TMP32XR1_GCA_001308125.1	-	-	562	cellular organisms;Bacteria;Proteobacteria;Gammaproteobacteria;Enterobacteriales;Enterobacteriaceae;Escherichia;Escherichia coli
Escherichia_coli_K_12_MG1655_TMP32XR2_GCA_001308165.1	-	-	562	cellular organisms;Bacteria;Proteobacteria;Gammaproteobacteria;Enterobacteriales;Enterobacteriaceae;Escherichia;Escherichia coli
Escherichia_coli_K_12_RV308_GCA_000952955.1	-	-	562	cellular organisms;Bacteria;Proteobacteria;Gammaproteobacteria;Enterobacteriales;Enterobacteriaceae;Escherichia;Escherichia coli
Escherichia_coli_K_12_W3110_GCA_000010245.1	-	-	562	cellular organisms;Bacteria;Proteobacteria;Gammaproteobacteria;Enterobacteriales;Enterobacteriaceae;Escherichia;Escherichia coli
Escherichia_coli_LF82_GCA_000284495.1	-	-	562	cellular organisms;Bacteria;Proteobacteria;Gammaproteobacteria;Enterobacteriales;Enterobacteriaceae;Escherichia;Escherichia coli
Escherichia_coli_LY180_GCA_000468515.1	-	-	562	cellular organisms;Bacteria;Proteobacteria;Gammaproteobacteria;Enterobacteriales;Enterobacteriaceae;Escherichia;Escherichia coli
Escherichia_coli_MNCRE44_GCA_000931565.1	-	-	562	cellular organisms;Bacteria;Proteobacteria;Gammaproteobacteria;Enterobacteriales;Enterobacteriaceae;Escherichia;Escherichia coli
Escherichia_coli_MRE600_GCA_001542675.2	-	-	562	cellular organisms;Bacteria;Proteobacteria;Gammaproteobacteria;Enterobacteriales;Enterobacteriaceae;Escherichia;Escherichia coli
Escherichia_coli_MVAST0167_GCA_001566655.1	-	-	562	cellular organisms;Bacteria;Proteobacteria;Gammaproteobacteria;Enterobacteriales;Enterobacteriaceae;Escherichia;Escherichia coli
Escherichia_coli_NA114_GCA_000214765.2	-	-	562	cellular organisms;Bacteria;Proteobacteria;Gammaproteobacteria;Enterobacteriales;Enterobacteriaceae;Escherichia;Escherichia coli
Escherichia_coli_NCM3722_GCA_001043215.1	-	-	562	cellular organisms;Bacteria;Proteobacteria;Gammaproteobacteria;Enterobacteriales;Enterobacteriaceae;Escherichia;Escherichia coli
Escherichia_coli_NCTC9001_GCA_001562575.1	-	-	562	cellular organisms;Bacteria;Proteobacteria;Gammaproteobacteria;Enterobacteriales;Enterobacteriaceae;Escherichia;Escherichia coli
Escherichia_coli_Nissle_1917_GCA_000714595.1	-	-	562	cellular organisms;Bacteria;Proteobacteria;Gammaproteobacteria;Enterobacteriales;Enterobacteriaceae;Escherichia;Escherichia coli
Escherichia_coli_O103_H2_12009_GCA_000010745.1	-	-	562	cellular organisms;Bacteria;Proteobacteria;Gammaproteobacteria;Enterobacteriales;Enterobacteriaceae;Escherichia;Escherichia coli
Escherichia_coli_O104_H4_2009EL_2050_GCA_000299255.1	-	-	562	cellular organisms;Bacteria;Proteobacteria;Gammaproteobacteria;Enterobacteriales;Enterobacteriaceae;Escherichia;Escherichia coli
Escherichia_coli_O104_H4_2009EL_2071_GCA_000299475.1	-	-	562	cellular organisms;Bacteria;Proteobacteria;Gammaproteobacteria;Enterobacteriales;Enterobacteriaceae;Escherichia;Escherichia coli
Escherichia_coli_O104_H4_2011C_3493_GCA_000299455.1	-	-	562	cellular organisms;Bacteria;Proteobacteria;Gammaproteobacteria;Enterobacteriales;Enterobacteriaceae;Escherichia;Escherichia coli
Escherichia_coli_O104_H4_C227_11_GCA_000986765.1	-	-	562	cellular organisms;Bacteria;Proteobacteria;Gammaproteobacteria;Enterobacteriales;Enterobacteriaceae;Escherichia;Escherichia coli
Escherichia_coli_O111_H_11128_GCA_000010765.1	-	-	562	cellular organisms;Bacteria;Proteobacteria;Gammaproteobacteria;Enterobacteriales;Enterobacteriaceae;Escherichia;Escherichia coli
Escherichia_coli_O127_H6_E2348_69_GCA_000026545.1	-	-	562	cellular organisms;Bacteria;Proteobacteria;Gammaproteobacteria;Enterobacteriales;Enterobacteriaceae;Escherichia;Escherichia coli
Escherichia_coli_O139_H28_E24377A_GCA_000017745.1	-	-	562	cellular organisms;Bacteria;Proteobacteria;Gammaproteobacteria;Enterobacteriales;Enterobacteriaceae;Escherichia;Escherichia coli
Escherichia_coli_O145_H28_RM12581_GCA_000671295.1	-	-	562	cellular organisms;Bacteria;Proteobacteria;Gammaproteobacteria;Enterobacteriales;Enterobacteriaceae;Escherichia;Escherichia coli
Escherichia_coli_O145_H28_RM12761_GCA_000662395.1	-	-	562	cellular organisms;Bacteria;Proteobacteria;Gammaproteobacteria;Enterobacteriales;Enterobacteriaceae;Escherichia;Escherichia coli
Escherichia_coli_O145_H28_RM13514_GCA_000520035.1	-	-	562	cellular organisms;Bacteria;Proteobacteria;Gammaproteobacteria;Enterobacteriales;Enterobacteriaceae;Escherichia;Escherichia coli
Escherichia_coli_O145_H28_RM13516_GCA_000520055.1	-	-	562	cellular organisms;Bacteria;Proteobacteria;Gammaproteobacteria;Enterobacteriales;Enterobacteriaceae;Escherichia;Escherichia coli
Escherichia_coli_O157_H7_EC4115_GCA_000021125.1	-	-	562	cellular organisms;Bacteria;Proteobacteria;Gammaproteobacteria;Enterobacteriales;Enterobacteriaceae;Escherichia;Escherichia coli
Escherichia_coli_O157_H7_EDL933_GCA_000732965.1	-	-	562	cellular organisms;Bacteria;Proteobacteria;Gammaproteobacteria;Enterobacteriales;Enterobacteriaceae;Escherichia;Escherichia coli
Escherichia_coli_O157_H7_GCA_001307215.1	-	-	562	cellular organisms;Bacteria;Proteobacteria;Gammaproteobacteria;Enterobacteriales;Enterobacteriaceae;Escherichia;Escherichia coli
Escherichia_coli_O157_H7_SS17_GCA_000730345.1	-	-	562	cellular organisms;Bacteria;Proteobacteria;Gammaproteobacteria;Enterobacteriales;Enterobacteriaceae;Escherichia;Escherichia coli
Escherichia_coli_O157_H7_SS52_GCA_000803705.1	-	-	562	cellular organisms;Bacteria;Proteobacteria;Gammaproteobacteria;Enterobacteriales;Enterobacteriaceae;Escherichia;Escherichia coli
Escherichia_coli_O157_H7_Sakai_GCA_000008865.1	-	-	562	cellular organisms;Bacteria;Proteobacteria;Gammaproteobacteria;Enterobacteriales;Enterobacteriaceae;Escherichia;Escherichia coli
Escherichia_coli_O157_H7_TW14359_GCA_000022225.1	-	-	562	cellular organisms;Bacteria;Proteobacteria;Gammaproteobacteria;Enterobacteriales;Enterobacteriaceae;Escherichia;Escherichia coli
Escherichia_coli_O25b_H4_ST131_GCA_000285655.3	-	-	562	cellular organisms;Bacteria;Proteobacteria;Gammaproteobacteria;Enterobacteriales;Enterobacteriaceae;Escherichia;Escherichia coli
Escherichia_coli_O26_H11_11368_GCA_000091005.1	-	-	562	cellular organisms;Bacteria;Proteobacteria;Gammaproteobacteria;Enterobacteriales;Enterobacteriaceae;Escherichia;Escherichia coli
Escherichia_coli_O55_H7_CB9615_GCA_000025165.1	-	-	562	cellular organisms;Bacteria;Proteobacteria;Gammaproteobacteria;Enterobacteriales;Enterobacteriaceae;Escherichia;Escherichia coli
Escherichia_coli_O55_H7_RM12579_GCA_000245515.1	-	-	562	cellular organisms;Bacteria;Proteobacteria;Gammaproteobacteria;Enterobacteriales;Enterobacteriaceae;Escherichia;Escherichia coli
Escherichia_coli_O7_K1_CE10_GCA_000227625.1	-	-	562	cellular organisms;Bacteria;Proteobacteria;Gammaproteobacteria;Enterobacteriales;Enterobacteriaceae;Escherichia;Escherichia coli
Escherichia_coli_O83_H1_NRG_857C_GCA_000183345.1	-	-	562	cellular organisms;Bacteria;Proteobacteria;Gammaproteobacteria;Enterobacteriales;Enterobacteriaceae;Escherichia;Escherichia coli
Escherichia_coli_P12b_GCA_000257275.1	-	-	562	cellular organisms;Bacteria;Proteobacteria;Gammaproteobacteria;Enterobacteriales;Enterobacteriaceae;Escherichia;Escherichia coli
Escherichia_coli_PCN033_GCA_000219515.3	-	-	562	cellular organisms;Bacteria;Proteobacteria;Gammaproteobacteria;Enterobacteriales;Enterobacteriaceae;Escherichia;Escherichia coli
Escherichia_coli_PCN061_GCA_001029125.1	-	-	562	cellular organisms;Bacteria;Proteobacteria;Gammaproteobacteria;Enterobacteriales;Enterobacteriaceae;Escherichia;Escherichia coli
Escherichia_coli_PMV_1_GCA_000493595.1	-	-	562	cellular organisms;Bacteria;Proteobacteria;Gammaproteobacteria;Enterobacteriales;Enterobacteriaceae;Escherichia;Escherichia coli
Escherichia_coli_RM9387_GCA_000801165.1	-	-	562	cellular organisms;Bacteria;Proteobacteria;Gammaproteobacteria;Enterobacteriales;Enterobacteriaceae;Escherichia;Escherichia coli
Escherichia_coli_RR1_GCA_001276585.1	-	-	562	cellular organisms;Bacteria;Proteobacteria;Gammaproteobacteria;Enterobacteriales;Enterobacteriaceae;Escherichia;Escherichia coli
Escherichia_coli_RS218_GCA_000800845.2	-	-	562	cellular organisms;Bacteria;Proteobacteria;Gammaproteobacteria;Enterobacteriales;Enterobacteriaceae;Escherichia;Escherichia coli
Escherichia_coli_S88_GCA_000026285.1	-	-	562	cellular organisms;Bacteria;Proteobacteria;Gammaproteobacteria;Enterobacteriales;Enterobacteriaceae;Escherichia;Escherichia coli
Escherichia_coli_SE11_GCA_000010385.1	-	-	562	cellular organisms;Bacteria;Proteobacteria;Gammaproteobacteria;Enterobacteriales;Enterobacteriaceae;Escherichia;Escherichia coli
Escherichia_coli_SE15_GCA_000010485.1	-	-	562	cellular organisms;Bacteria;Proteobacteria;Gammaproteobacteria;Enterobacteriales;Enterobacteriaceae;Escherichia;Escherichia coli
Escherichia_coli_SEC470_GCA_000987875.1	-	-	562	cellular organisms;Bacteria;Proteobacteria;Gammaproteobacteria;Enterobacteriales;Enterobacteriaceae;Escherichia;Escherichia coli
Escherichia_coli_SF_088_GCA_001280325.1	-	-	562	cellular organisms;Bacteria;Proteobacteria;Gammaproteobacteria;Enterobacteriales;Enterobacteriaceae;Escherichia;Escherichia coli
Escherichia_coli_SF_166_GCA_001280385.1	-	-	562	cellular organisms;Bacteria;Proteobacteria;Gammaproteobacteria;Enterobacteriales;Enterobacteriaceae;Escherichia;Escherichia coli
Escherichia_coli_SF_173_GCA_001280405.1	-	-	562	cellular organisms;Bacteria;Proteobacteria;Gammaproteobacteria;Enterobacteriales;Enterobacteriaceae;Escherichia;Escherichia coli
Escherichia_coli_SF_468_GCA_001280345.1	-	-	562	cellular organisms;Bacteria;Proteobacteria;Gammaproteobacteria;Enterobacteriales;Enterobacteriaceae;Escherichia;Escherichia coli
Escherichia_coli_SMS_3_5_GCA_000019645.1	-	-	562	cellular organisms;Bacteria;Proteobacteria;Gammaproteobacteria;Enterobacteriales;Enterobacteriaceae;Escherichia;Escherichia coli
Escherichia_coli_SQ110_GCA_000988425.1	-	-	562	cellular organisms;Bacteria;Proteobacteria;Gammaproteobacteria;Enterobacteriales;Enterobacteriaceae;Escherichia;Escherichia coli
Escherichia_coli_SQ171_GCA_000988445.1	-	-	562	cellular organisms;Bacteria;Proteobacteria;Gammaproteobacteria;Enterobacteriales;Enterobacteriaceae;Escherichia;Escherichia coli
Escherichia_coli_SQ2203_GCA_000988465.1	-	-	562	cellular organisms;Bacteria;Proteobacteria;Gammaproteobacteria;Enterobacteriales;Enterobacteriaceae;Escherichia;Escherichia coli
Escherichia_coli_SQ37_GCA_000988355.1	-	-	562	cellular organisms;Bacteria;Proteobacteria;Gammaproteobacteria;Enterobacteriales;Enterobacteriaceae;Escherichia;Escherichia coli
Escherichia_coli_SQ88_GCA_000988385.1	-	-	562	cellular organisms;Bacteria;Proteobacteria;Gammaproteobacteria;Enterobacteriales;Enterobacteriaceae;Escherichia;Escherichia coli
Escherichia_coli_ST2747_GCA_000599665.1	-	-	562	cellular organisms;Bacteria;Proteobacteria;Gammaproteobacteria;Enterobacteriales;Enterobacteriaceae;Escherichia;Escherichia coli
Escherichia_coli_ST2747_GCA_000599685.1	-	-	562	cellular organisms;Bacteria;Proteobacteria;Gammaproteobacteria;Enterobacteriales;Enterobacteriaceae;Escherichia;Escherichia coli
Escherichia_coli_ST2747_GCA_000599705.1	-	-	562	cellular organisms;Bacteria;Proteobacteria;Gammaproteobacteria;Enterobacteriales;Enterobacteriaceae;Escherichia;Escherichia coli
Escherichia_coli_ST540_GCA_000597845.1	-	-	562	cellular organisms;Bacteria;Proteobacteria;Gammaproteobacteria;Enterobacteriales;Enterobacteriaceae;Escherichia;Escherichia coli
Escherichia_coli_ST540_GCA_000599625.1	-	-	562	cellular organisms;Bacteria;Proteobacteria;Gammaproteobacteria;Enterobacteriales;Enterobacteriaceae;Escherichia;Escherichia coli
Escherichia_coli_ST540_GCA_000599645.1	-	-	562	cellular organisms;Bacteria;Proteobacteria;Gammaproteobacteria;Enterobacteriales;Enterobacteriaceae;Escherichia;Escherichia coli
Escherichia_coli_ST648_GCA_001485455.1	-	-	562	cellular organisms;Bacteria;Proteobacteria;Gammaproteobacteria;Enterobacteriales;Enterobacteriaceae;Escherichia;Escherichia coli
Escherichia_coli_SaT040_GCA_001566615.1	-	-	562	cellular organisms;Bacteria;Proteobacteria;Gammaproteobacteria;Enterobacteriales;Enterobacteriaceae;Escherichia;Escherichia coli
Escherichia_coli_UM146_GCA_000148605.1	-	-	562	cellular organisms;Bacteria;Proteobacteria;Gammaproteobacteria;Enterobacteriales;Enterobacteriaceae;Escherichia;Escherichia coli
Escherichia_coli_UMN026_GCA_000026325.1	-	-	562	cellular organisms;Bacteria;Proteobacteria;Gammaproteobacteria;Enterobacteriales;Enterobacteriaceae;Escherichia;Escherichia coli
Escherichia_coli_UMNF18_GCA_000220005.2	-	-	562	cellular organisms;Bacteria;Proteobacteria;Gammaproteobacteria;Enterobacteriales;Enterobacteriaceae;Escherichia;Escherichia coli
Escherichia_coli_UMNK88_GCA_000212715.2	-	-	562	cellular organisms;Bacteria;Proteobacteria;Gammaproteobacteria;Enterobacteriales;Enterobacteriaceae;Escherichia;Escherichia coli
Escherichia_coli_UTI89_GCA_000013265.1	-	-	562	cellular organisms;Bacteria;Proteobacteria;Gammaproteobacteria;Enterobacteriales;Enterobacteriaceae;Escherichia;Escherichia coli
Escherichia_coli_VR50_GCA_000968515.1	-	-	562	cellular organisms;Bacteria;Proteobacteria;Gammaproteobacteria;Enterobacteriales;Enterobacteriaceae;Escherichia;Escherichia coli
Escherichia_coli_W_GCA_000184185.1	-	-	562	cellular organisms;Bacteria;Proteobacteria;Gammaproteobacteria;Enterobacteriales;Enterobacteriaceae;Escherichia;Escherichia coli
Escherichia_coli_W_GCA_000258145.1	-	-	562	cellular organisms;Bacteria;Proteobacteria;Gammaproteobacteria;Enterobacteriales;Enterobacteriaceae;Escherichia;Escherichia coli
Escherichia_coli_Xuzhou21_GCA_000262125.1	-	-	562	cellular organisms;Bacteria;Proteobacteria;Gammaproteobacteria;Enterobacteriales;Enterobacteriaceae;Escherichia;Escherichia coli
Escherichia_coli_YD786_GCA_001442495.1	-	-	562	cellular organisms;Bacteria;Proteobacteria;Gammaproteobacteria;Enterobacteriales;Enterobacteriaceae;Escherichia;Escherichia coli
Escherichia_coli_ZH063_GCA_001577325.1	-	-	562	cellular organisms;Bacteria;Proteobacteria;Gammaproteobacteria;Enterobacteriales;Enterobacteriaceae;Escherichia;Escherichia coli
Escherichia_coli_ZH193_GCA_001566675.1	-	-	562	cellular organisms;Bacteria;Proteobacteria;Gammaproteobacteria;Enterobacteriales;Enterobacteriaceae;Escherichia;Escherichia coli
Escherichia_coli_clone_D_i14_GCA_000233895.1	-	-	562	cellular organisms;Bacteria;Proteobacteria;Gammaproteobacteria;Enterobacteriales;Enterobacteriaceae;Escherichia;Escherichia coli
Escherichia_coli_clone_D_i2_GCA_000233875.1	-	-	562	cellular organisms;Bacteria;Proteobacteria;Gammaproteobacteria;Enterobacteriales;Enterobacteriaceae;Escherichia;Escherichia coli
Escherichia_coli_uk_P46212_GCA_001469815.1	-	-	562	cellular organisms;Bacteria;Proteobacteria;Gammaproteobacteria;Enterobacteriales;Enterobacteriaceae;Escherichia;Escherichia coli
synthetic_Escherichia_coli_C321_deltaA_GCA_000474035.1	-	-	562	cellular organisms;Bacteria;Proteobacteria;Gammaproteobacteria;Enterobacteriales;Enterobacteriaceae;Escherichia;Escherichia coli
Escherichia_fergusonii_ATCC_35469_GCA_000026225.1	-	-	564	cellular organisms;Bacteria;Proteobacteria;Gammaproteobacteria;Enterobacteriales;Enterobacteriaceae;Escherichia;Escherichia fergusonii
Hafnia_alvei_FB1_GCA_000597785.2	-	-	569	cellular organisms;Bacteria;Proteobacteria;Gammaproteobacteria;Enterobacteriales;Enterobacteriaceae;Hafnia;Hafnia alvei
Hafnia_alvei_FDAARGOS_158_GCA_001559255.1	-	-	569	cellular organisms;Bacteria;Proteobacteria;Gammaproteobacteria;Enterobacteriales;Enterobacteriaceae;Hafnia;Hafnia alvei
Klebsiella_michiganensis_RC10_GCA_000963575.1	-	-	1134687	cellular organisms;Bacteria;Proteobacteria;Gammaproteobacteria;Enterobacteriales;Enterobacteriaceae;Klebsiella;Klebsiella michiganensis
Klebsiella_oxytoca_CAV1099_GCA_001022295.1	-	-	571	cellular organisms;Bacteria;Proteobacteria;Gammaproteobacteria;Enterobacteriales;Enterobacteriaceae;Klebsiella;Klebsiella oxytoca
Klebsiella_oxytoca_CAV1335_GCA_001022115.1	-	-	571	cellular organisms;Bacteria;Proteobacteria;Gammaproteobacteria;Enterobacteriales;Enterobacteriaceae;Klebsiella;Klebsiella oxytoca
Klebsiella_oxytoca_CAV1374_GCA_001022195.1	-	-	571	cellular organisms;Bacteria;Proteobacteria;Gammaproteobacteria;Enterobacteriales;Enterobacteriaceae;Klebsiella;Klebsiella oxytoca
Klebsiella_oxytoca_E718_GCA_000276705.2	-	-	571	cellular organisms;Bacteria;Proteobacteria;Gammaproteobacteria;Enterobacteriales;Enterobacteriaceae;Klebsiella;Klebsiella oxytoca
Klebsiella_oxytoca_HKOPL1_GCA_000632415.1	-	-	571	cellular organisms;Bacteria;Proteobacteria;Gammaproteobacteria;Enterobacteriales;Enterobacteriaceae;Klebsiella;Klebsiella oxytoca
Klebsiella_oxytoca_JKo3_GCA_001548355.1	-	-	571	cellular organisms;Bacteria;Proteobacteria;Gammaproteobacteria;Enterobacteriales;Enterobacteriaceae;Klebsiella;Klebsiella oxytoca
Klebsiella_oxytoca_KCTC_1686_GCA_000240325.1	-	-	571	cellular organisms;Bacteria;Proteobacteria;Gammaproteobacteria;Enterobacteriales;Enterobacteriaceae;Klebsiella;Klebsiella oxytoca
Klebsiella_oxytoca_KONIH1_GCA_000714655.1	-	-	571	cellular organisms;Bacteria;Proteobacteria;Gammaproteobacteria;Enterobacteriales;Enterobacteriaceae;Klebsiella;Klebsiella oxytoca
Klebsiella_oxytoca_M1_GCA_000724525.1	-	-	571	cellular organisms;Bacteria;Proteobacteria;Gammaproteobacteria;Enterobacteriales;Enterobacteriaceae;Klebsiella;Klebsiella oxytoca
Klebsiella_pneumoniae_30660_NJST258_1_GCA_000598005.1	-	-	573	cellular organisms;Bacteria;Proteobacteria;Gammaproteobacteria;Enterobacteriales;Enterobacteriaceae;Klebsiella;Klebsiella pneumoniae
Klebsiella_pneumoniae_30684_NJST258_2_GCA_000597905.1	-	-	573	cellular organisms;Bacteria;Proteobacteria;Gammaproteobacteria;Enterobacteriales;Enterobacteriaceae;Klebsiella;Klebsiella pneumoniae
Klebsiella_pneumoniae_32192_GCA_000807395.3	-	-	573	cellular organisms;Bacteria;Proteobacteria;Gammaproteobacteria;Enterobacteriales;Enterobacteriaceae;Klebsiella;Klebsiella pneumoniae
Klebsiella_pneumoniae_342_GCA_000019565.1	-	-	573	cellular organisms;Bacteria;Proteobacteria;Gammaproteobacteria;Enterobacteriales;Enterobacteriaceae;Klebsiella;Klebsiella pneumoniae
Klebsiella_pneumoniae_34618_GCA_000814305.1	-	-	573	cellular organisms;Bacteria;Proteobacteria;Gammaproteobacteria;Enterobacteriales;Enterobacteriaceae;Klebsiella;Klebsiella pneumoniae
Klebsiella_pneumoniae_500_1420_GCA_000406765.2	-	-	573	cellular organisms;Bacteria;Proteobacteria;Gammaproteobacteria;Enterobacteriales;Enterobacteriaceae;Klebsiella;Klebsiella pneumoniae
Klebsiella_pneumoniae_ATCC_BAA_2146_GCA_000364385.3	-	-	573	cellular organisms;Bacteria;Proteobacteria;Gammaproteobacteria;Enterobacteriales;Enterobacteriaceae;Klebsiella;Klebsiella pneumoniae
Klebsiella_pneumoniae_CAV1193_GCA_001456135.1	-	-	573	cellular organisms;Bacteria;Proteobacteria;Gammaproteobacteria;Enterobacteriales;Enterobacteriaceae;Klebsiella;Klebsiella pneumoniae
Klebsiella_pneumoniae_CAV1344_GCA_001022175.1	-	-	573	cellular organisms;Bacteria;Proteobacteria;Gammaproteobacteria;Enterobacteriales;Enterobacteriaceae;Klebsiella;Klebsiella pneumoniae
Klebsiella_pneumoniae_CAV1392_GCA_001022035.1	-	-	573	cellular organisms;Bacteria;Proteobacteria;Gammaproteobacteria;Enterobacteriales;Enterobacteriaceae;Klebsiella;Klebsiella pneumoniae
Klebsiella_pneumoniae_CAV1596_GCA_001022235.1	-	-	573	cellular organisms;Bacteria;Proteobacteria;Gammaproteobacteria;Enterobacteriales;Enterobacteriaceae;Klebsiella;Klebsiella pneumoniae
Klebsiella_pneumoniae_CG43_GCA_000474015.1	-	-	573	cellular organisms;Bacteria;Proteobacteria;Gammaproteobacteria;Enterobacteriales;Enterobacteriaceae;Klebsiella;Klebsiella pneumoniae
Klebsiella_pneumoniae_DMC1097_GCA_000417225.2	-	-	573	cellular organisms;Bacteria;Proteobacteria;Gammaproteobacteria;Enterobacteriales;Enterobacteriaceae;Klebsiella;Klebsiella pneumoniae
Klebsiella_pneumoniae_HK787_GCA_000813205.1	-	-	573	cellular organisms;Bacteria;Proteobacteria;Gammaproteobacteria;Enterobacteriales;Enterobacteriaceae;Klebsiella;Klebsiella pneumoniae
Klebsiella_pneumoniae_J1_GCA_001482345.1	-	-	573	cellular organisms;Bacteria;Proteobacteria;Gammaproteobacteria;Enterobacteriales;Enterobacteriaceae;Klebsiella;Klebsiella pneumoniae
Klebsiella_pneumoniae_JM45_GCA_000445405.1	-	-	573	cellular organisms;Bacteria;Proteobacteria;Gammaproteobacteria;Enterobacteriales;Enterobacteriaceae;Klebsiella;Klebsiella pneumoniae
Klebsiella_pneumoniae_KCTC_2242_GCA_000220485.1	-	-	573	cellular organisms;Bacteria;Proteobacteria;Gammaproteobacteria;Enterobacteriales;Enterobacteriaceae;Klebsiella;Klebsiella pneumoniae
Klebsiella_pneumoniae_KP617_GCA_001307175.1	-	-	573	cellular organisms;Bacteria;Proteobacteria;Gammaproteobacteria;Enterobacteriales;Enterobacteriaceae;Klebsiella;Klebsiella pneumoniae
Klebsiella_pneumoniae_KP_1_GCA_000465975.2	-	-	573	cellular organisms;Bacteria;Proteobacteria;Gammaproteobacteria;Enterobacteriales;Enterobacteriaceae;Klebsiella;Klebsiella pneumoniae
Klebsiella_pneumoniae_Kp52_145_GCA_000968155.1	-	-	573	cellular organisms;Bacteria;Proteobacteria;Gammaproteobacteria;Enterobacteriales;Enterobacteriaceae;Klebsiella;Klebsiella pneumoniae
Klebsiella_pneumoniae_KpN01_GCA_001456055.1	-	-	573	cellular organisms;Bacteria;Proteobacteria;Gammaproteobacteria;Enterobacteriales;Enterobacteriaceae;Klebsiella;Klebsiella pneumoniae
Klebsiella_pneumoniae_KpN06_GCA_001456095.1	-	-	573	cellular organisms;Bacteria;Proteobacteria;Gammaproteobacteria;Enterobacteriales;Enterobacteriaceae;Klebsiella;Klebsiella pneumoniae
Klebsiella_pneumoniae_MS6671_GCA_001455995.1	-	-	573	cellular organisms;Bacteria;Proteobacteria;Gammaproteobacteria;Enterobacteriales;Enterobacteriaceae;Klebsiella;Klebsiella pneumoniae
Klebsiella_pneumoniae_PMK1_GCA_000764615.1	-	-	573	cellular organisms;Bacteria;Proteobacteria;Gammaproteobacteria;Enterobacteriales;Enterobacteriaceae;Klebsiella;Klebsiella pneumoniae
Klebsiella_pneumoniae_UHKPC07_GCA_000417265.2	-	-	573	cellular organisms;Bacteria;Proteobacteria;Gammaproteobacteria;Enterobacteriales;Enterobacteriaceae;Klebsiella;Klebsiella pneumoniae
Klebsiella_pneumoniae_UHKPC33_GCA_000417085.2	-	-	573	cellular organisms;Bacteria;Proteobacteria;Gammaproteobacteria;Enterobacteriales;Enterobacteriaceae;Klebsiella;Klebsiella pneumoniae
Klebsiella_pneumoniae_XH209_GCA_000775955.1	-	-	573	cellular organisms;Bacteria;Proteobacteria;Gammaproteobacteria;Enterobacteriales;Enterobacteriaceae;Klebsiella;Klebsiella pneumoniae
Klebsiella_pneumoniae_YH43_GCA_001548315.1	-	-	573	cellular organisms;Bacteria;Proteobacteria;Gammaproteobacteria;Enterobacteriales;Enterobacteriaceae;Klebsiella;Klebsiella pneumoniae
Klebsiella_pneumoniae_blaNDM_1_GCA_000739495.1	-	-	573	cellular organisms;Bacteria;Proteobacteria;Gammaproteobacteria;Enterobacteriales;Enterobacteriaceae;Klebsiella;Klebsiella pneumoniae
Klebsiella_pneumoniae_pneumoniae_1084_GCA_000294365.1	-	-	573	cellular organisms;Bacteria;Proteobacteria;Gammaproteobacteria;Enterobacteriales;Enterobacteriaceae;Klebsiella;Klebsiella pneumoniae
Klebsiella_pneumoniae_pneumoniae_1158_GCA_000814805.1	-	-	573	cellular organisms;Bacteria;Proteobacteria;Gammaproteobacteria;Enterobacteriales;Enterobacteriaceae;Klebsiella;Klebsiella pneumoniae
Klebsiella_pneumoniae_pneumoniae_GCA_000742755.1	-	-	573	cellular organisms;Bacteria;Proteobacteria;Gammaproteobacteria;Enterobacteriales;Enterobacteriaceae;Klebsiella;Klebsiella pneumoniae
Klebsiella_pneumoniae_pneumoniae_GCA_000775375.1	-	-	573	cellular organisms;Bacteria;Proteobacteria;Gammaproteobacteria;Enterobacteriales;Enterobacteriaceae;Klebsiella;Klebsiella pneumoniae
Klebsiella_pneumoniae_pneumoniae_GCA_000775395.1	-	-	573	cellular organisms;Bacteria;Proteobacteria;Gammaproteobacteria;Enterobacteriales;Enterobacteriaceae;Klebsiella;Klebsiella pneumoniae
Klebsiella_pneumoniae_pneumoniae_GCA_000784945.1	-	-	573	cellular organisms;Bacteria;Proteobacteria;Gammaproteobacteria;Enterobacteriales;Enterobacteriaceae;Klebsiella;Klebsiella pneumoniae
Klebsiella_pneumoniae_pneumoniae_GCA_000784985.1	-	-	573	cellular organisms;Bacteria;Proteobacteria;Gammaproteobacteria;Enterobacteriales;Enterobacteriaceae;Klebsiella;Klebsiella pneumoniae
Klebsiella_pneumoniae_pneumoniae_GCA_000785005.1	-	-	573	cellular organisms;Bacteria;Proteobacteria;Gammaproteobacteria;Enterobacteriales;Enterobacteriaceae;Klebsiella;Klebsiella pneumoniae
Klebsiella_pneumoniae_pneumoniae_GCA_000981845.1	-	-	573	cellular organisms;Bacteria;Proteobacteria;Gammaproteobacteria;Enterobacteriales;Enterobacteriaceae;Klebsiella;Klebsiella pneumoniae
Klebsiella_pneumoniae_pneumoniae_GCA_001280925.1	-	-	573	cellular organisms;Bacteria;Proteobacteria;Gammaproteobacteria;Enterobacteriales;Enterobacteriaceae;Klebsiella;Klebsiella pneumoniae
Klebsiella_pneumoniae_pneumoniae_GCA_001521895.1	-	-	573	cellular organisms;Bacteria;Proteobacteria;Gammaproteobacteria;Enterobacteriales;Enterobacteriaceae;Klebsiella;Klebsiella pneumoniae
Klebsiella_pneumoniae_pneumoniae_GCA_001529935.1	-	-	573	cellular organisms;Bacteria;Proteobacteria;Gammaproteobacteria;Enterobacteriales;Enterobacteriaceae;Klebsiella;Klebsiella pneumoniae
Klebsiella_pneumoniae_pneumoniae_GCA_001530015.1	-	-	573	cellular organisms;Bacteria;Proteobacteria;Gammaproteobacteria;Enterobacteriales;Enterobacteriaceae;Klebsiella;Klebsiella pneumoniae
Klebsiella_pneumoniae_pneumoniae_HS11286_GCA_000240185.2	-	-	573	cellular organisms;Bacteria;Proteobacteria;Gammaproteobacteria;Enterobacteriales;Enterobacteriaceae;Klebsiella;Klebsiella pneumoniae
Klebsiella_pneumoniae_pneumoniae_KP5_1_GCA_000714635.1	-	-	573	cellular organisms;Bacteria;Proteobacteria;Gammaproteobacteria;Enterobacteriales;Enterobacteriaceae;Klebsiella;Klebsiella pneumoniae
Klebsiella_pneumoniae_pneumoniae_KPNIH10_GCA_000281435.2	-	-	573	cellular organisms;Bacteria;Proteobacteria;Gammaproteobacteria;Enterobacteriales;Enterobacteriaceae;Klebsiella;Klebsiella pneumoniae
Klebsiella_pneumoniae_pneumoniae_KPNIH1_GCA_000281535.2	-	-	573	cellular organisms;Bacteria;Proteobacteria;Gammaproteobacteria;Enterobacteriales;Enterobacteriaceae;Klebsiella;Klebsiella pneumoniae
Klebsiella_pneumoniae_pneumoniae_KPNIH24_GCA_000714675.1	-	-	573	cellular organisms;Bacteria;Proteobacteria;Gammaproteobacteria;Enterobacteriales;Enterobacteriaceae;Klebsiella;Klebsiella pneumoniae
Klebsiella_pneumoniae_pneumoniae_KPNIH27_GCA_000695935.1	-	-	573	cellular organisms;Bacteria;Proteobacteria;Gammaproteobacteria;Enterobacteriales;Enterobacteriaceae;Klebsiella;Klebsiella pneumoniae
Klebsiella_pneumoniae_pneumoniae_KPR0928_GCA_000717515.1	-	-	573	cellular organisms;Bacteria;Proteobacteria;Gammaproteobacteria;Enterobacteriales;Enterobacteriaceae;Klebsiella;Klebsiella pneumoniae
Klebsiella_pneumoniae_pneumoniae_Kp13_GCA_000512165.1	-	-	573	cellular organisms;Bacteria;Proteobacteria;Gammaproteobacteria;Enterobacteriales;Enterobacteriaceae;Klebsiella;Klebsiella pneumoniae
Klebsiella_pneumoniae_pneumoniae_MGH_78578_GCA_000016305.1	-	-	573	cellular organisms;Bacteria;Proteobacteria;Gammaproteobacteria;Enterobacteriales;Enterobacteriaceae;Klebsiella;Klebsiella pneumoniae
Klebsiella_pneumoniae_pneumoniae_NTUH_K2044_GCA_000009885.1	-	-	573	cellular organisms;Bacteria;Proteobacteria;Gammaproteobacteria;Enterobacteriales;Enterobacteriaceae;Klebsiella;Klebsiella pneumoniae
Klebsiella_pneumoniae_pneumoniae_PittNDM01_GCA_000733255.1	-	-	573	cellular organisms;Bacteria;Proteobacteria;Gammaproteobacteria;Enterobacteriales;Enterobacteriaceae;Klebsiella;Klebsiella pneumoniae
Klebsiella_G5_G5_GCA_001461805.1	-	-	1715259	cellular organisms;Bacteria;Proteobacteria;Gammaproteobacteria;Enterobacteriales;Enterobacteriaceae;Klebsiella;Klebsiella sp. G5
Klebsiella_variicola_At_22_GCA_000025465.1	-	-	244366	cellular organisms;Bacteria;Proteobacteria;Gammaproteobacteria;Enterobacteriales;Enterobacteriaceae;Klebsiella;Klebsiella variicola
Klebsiella_variicola_DSM_15968_GCA_000828055.1	-	-	244366	cellular organisms;Bacteria;Proteobacteria;Gammaproteobacteria;Enterobacteriales;Enterobacteriaceae;Klebsiella;Klebsiella variicola
Klebsiella_variicola_DX120E_GCA_000812205.1	-	-	244366	cellular organisms;Bacteria;Proteobacteria;Gammaproteobacteria;Enterobacteriales;Enterobacteriaceae;Klebsiella;Klebsiella variicola
Klebsiella_variicola_HKUOPLA_GCA_001278905.1	-	-	244366	cellular organisms;Bacteria;Proteobacteria;Gammaproteobacteria;Enterobacteriales;Enterobacteriaceae;Klebsiella;Klebsiella variicola
Kluyvera_intermedia_CAV1151_GCA_001022135.1	-	-	61648	cellular organisms;Bacteria;Proteobacteria;Gammaproteobacteria;Enterobacteriales;Enterobacteriaceae;Kluyvera;Kluyvera intermedia
Kosakonia_sacchari_SP1_GCA_000300455.3	-	-	1158459	cellular organisms;Bacteria;Proteobacteria;Gammaproteobacteria;Enterobacteriales;Enterobacteriaceae;Kosakonia;Kosakonia sacchari
Leclercia_adecarboxylata_USDA_ARS_USMARC_60222_GCA_001518835.1	-	-	83655	cellular organisms;Bacteria;Proteobacteria;Gammaproteobacteria;Enterobacteriales;Enterobacteriaceae;Leclercia;Leclercia adecarboxylata
Morganella_morganii_FDAARGOS_172_GCA_001558895.1	-	-	582	cellular organisms;Bacteria;Proteobacteria;Gammaproteobacteria;Enterobacteriales;Enterobacteriaceae;Morganella;Morganella morganii
Morganella_morganii_morganii_KT_GCA_000286435.2	-	-	582	cellular organisms;Bacteria;Proteobacteria;Gammaproteobacteria;Enterobacteriales;Enterobacteriaceae;Morganella;Morganella morganii
Candidatus_Pantoea_carbekii_GCA_000478905.1	-	-	1235990	cellular organisms;Bacteria;Proteobacteria;Gammaproteobacteria;Enterobacteriales;Enterobacteriaceae;Pantoea;Candidatus Pantoea carbekii
Candidatus_Pantoea_carbekii_US_GCA_000971765.1	-	-	1235990	cellular organisms;Bacteria;Proteobacteria;Gammaproteobacteria;Enterobacteriales;Enterobacteriaceae;Pantoea;Candidatus Pantoea carbekii
Pantoea_agglomerans_FDAARGOS_160_GCA_001558735.1	-	-	549	cellular organisms;Bacteria;Proteobacteria;Gammaproteobacteria;Enterobacteriales;Enterobacteriaceae;Pantoea;Pantoea agglomerans group;Pantoea agglomerans
Pantoea_ananatis_AJ13355_GCA_000270125.2	-	-	553	cellular organisms;Bacteria;Proteobacteria;Gammaproteobacteria;Enterobacteriales;Enterobacteriaceae;Pantoea;Pantoea ananatis
Pantoea_ananatis_LMG_20103_GCA_000025405.2	-	-	553	cellular organisms;Bacteria;Proteobacteria;Gammaproteobacteria;Enterobacteriales;Enterobacteriaceae;Pantoea;Pantoea ananatis
Pantoea_ananatis_LMG_5342_GCA_000283875.1	-	-	553	cellular organisms;Bacteria;Proteobacteria;Gammaproteobacteria;Enterobacteriales;Enterobacteriaceae;Pantoea;Pantoea ananatis
Pantoea_ananatis_PA13_GCA_000233595.1	-	-	553	cellular organisms;Bacteria;Proteobacteria;Gammaproteobacteria;Enterobacteriales;Enterobacteriaceae;Pantoea;Pantoea ananatis
Pantoea_ananatis_R100_GCA_001543055.1	-	-	553	cellular organisms;Bacteria;Proteobacteria;Gammaproteobacteria;Enterobacteriales;Enterobacteriaceae;Pantoea;Pantoea ananatis
Pantoea_rwandensis_ND04_GCA_000759475.1	-	-	1076550	cellular organisms;Bacteria;Proteobacteria;Gammaproteobacteria;Enterobacteriales;Enterobacteriaceae;Pantoea;Pantoea rwandensis
Pantoea_At_9b_At_9b_GCA_000175935.2	-	-	592316	cellular organisms;Bacteria;Proteobacteria;Gammaproteobacteria;Enterobacteriales;Enterobacteriaceae;Pantoea;Pantoea sp. At-9b
Pantoea_PSNIH1_PSNIH1_GCA_000784875.3	-	-	1484158	cellular organisms;Bacteria;Proteobacteria;Gammaproteobacteria;Enterobacteriales;Enterobacteriaceae;Pantoea;Pantoea sp. PSNIH1
Pantoea_PSNIH2_PSNIH2_GCA_000784965.1	-	-	1484157	cellular organisms;Bacteria;Proteobacteria;Gammaproteobacteria;Enterobacteriales;Enterobacteriaceae;Pantoea;Pantoea sp. PSNIH2
Pantoea_vagans_C9_1_GCA_000148935.1	-	-	470934	cellular organisms;Bacteria;Proteobacteria;Gammaproteobacteria;Enterobacteriales;Enterobacteriaceae;Pantoea;Pantoea vagans
Pectobacterium_atrosepticum_21A_GCA_000740965.1	-	-	29471	cellular organisms;Bacteria;Proteobacteria;Gammaproteobacteria;Enterobacteriales;Enterobacteriaceae;Pectobacterium;Pectobacterium atrosepticum
Pectobacterium_atrosepticum_JG10_08_GCA_000696465.1	-	-	29471	cellular organisms;Bacteria;Proteobacteria;Gammaproteobacteria;Enterobacteriales;Enterobacteriaceae;Pectobacterium;Pectobacterium atrosepticum
Pectobacterium_atrosepticum_SCRI1043_GCA_000011605.1	-	-	29471	cellular organisms;Bacteria;Proteobacteria;Gammaproteobacteria;Enterobacteriales;Enterobacteriaceae;Pectobacterium;Pectobacterium atrosepticum
Pectobacterium_carotovorum_carotovorum_PC1_GCA_000023605.1	-	-	554	cellular organisms;Bacteria;Proteobacteria;Gammaproteobacteria;Enterobacteriales;Enterobacteriaceae;Pectobacterium;Pectobacterium carotovorum
Pectobacterium_carotovorum_carotovorum_PCC21_GCA_000294535.1	-	-	554	cellular organisms;Bacteria;Proteobacteria;Gammaproteobacteria;Enterobacteriales;Enterobacteriaceae;Pectobacterium;Pectobacterium carotovorum
Pectobacterium_carotovorum_odoriferum_GCA_000769535.1	-	-	554	cellular organisms;Bacteria;Proteobacteria;Gammaproteobacteria;Enterobacteriales;Enterobacteriaceae;Pectobacterium;Pectobacterium carotovorum
Pectobacterium_SCC3193_SCC3193_GCA_000260925.1	-	-	1166016	cellular organisms;Bacteria;Proteobacteria;Gammaproteobacteria;Enterobacteriales;Enterobacteriaceae;Pectobacterium;Pectobacterium sp. SCC3193
Pectobacterium_wasabiae_WPP163_GCA_000024645.1	-	-	55208	cellular organisms;Bacteria;Proteobacteria;Gammaproteobacteria;Enterobacteriales;Enterobacteriaceae;Pectobacterium;Pectobacterium wasabiae
Photorhabdus_asymbiotica_GCA_000196475.1	-	-	291112	cellular organisms;Bacteria;Proteobacteria;Gammaproteobacteria;Enterobacteriales;Enterobacteriaceae;Photorhabdus;Photorhabdus asymbiotica
Photorhabdus_temperata_thracensis_GCA_001010285.1	-	-	574560	cellular organisms;Bacteria;Proteobacteria;Gammaproteobacteria;Enterobacteriales;Enterobacteriaceae;Photorhabdus;Photorhabdus temperata
Pluralibacter_gergoviae_FB2_GCA_000757785.1	-	-	61647	cellular organisms;Bacteria;Proteobacteria;Gammaproteobacteria;Enterobacteriales;Enterobacteriaceae;Pluralibacter;Pluralibacter gergoviae
Pragia_fontium_24613_GCA_001026985.1	-	-	82985	cellular organisms;Bacteria;Proteobacteria;Gammaproteobacteria;Enterobacteriales;Enterobacteriaceae;Pragia;Pragia fontium
Proteus_mirabilis_BB2000_GCA_000444425.1	-	-	584	cellular organisms;Bacteria;Proteobacteria;Gammaproteobacteria;Enterobacteriales;Enterobacteriaceae;Proteus;Proteus mirabilis
Proteus_mirabilis_CYPM1_GCA_001281545.1	-	-	584	cellular organisms;Bacteria;Proteobacteria;Gammaproteobacteria;Enterobacteriales;Enterobacteriaceae;Proteus;Proteus mirabilis
Proteus_mirabilis_HI4320_GCA_000069965.1	-	-	584	cellular organisms;Bacteria;Proteobacteria;Gammaproteobacteria;Enterobacteriales;Enterobacteriaceae;Proteus;Proteus mirabilis
Proteus_vulgaris_CYPV1_GCA_001281565.1	-	-	585	cellular organisms;Bacteria;Proteobacteria;Gammaproteobacteria;Enterobacteriales;Enterobacteriaceae;Proteus;Proteus vulgaris
Providencia_stuartii_ATCC_33672_GCA_000754345.1	-	-	588	cellular organisms;Bacteria;Proteobacteria;Gammaproteobacteria;Enterobacteriales;Enterobacteriaceae;Providencia;Providencia stuartii
Providencia_stuartii_FDAARGOS_145_GCA_001558855.1	-	-	588	cellular organisms;Bacteria;Proteobacteria;Gammaproteobacteria;Enterobacteriales;Enterobacteriaceae;Providencia;Providencia stuartii
Providencia_stuartii_MRSN_2154_GCA_000259175.1	-	-	588	cellular organisms;Bacteria;Proteobacteria;Gammaproteobacteria;Enterobacteriales;Enterobacteriaceae;Providencia;Providencia stuartii
Rahnella_aquatilis_HX2_GCA_000255535.1	-	-	34038	cellular organisms;Bacteria;Proteobacteria;Gammaproteobacteria;Enterobacteriales;Enterobacteriaceae;Rahnella;Rahnella aquatilis
Rahnella_Y9602_Y9602_GCA_000187705.1	-	-	741091	cellular organisms;Bacteria;Proteobacteria;Gammaproteobacteria;Enterobacteriales;Enterobacteriaceae;Rahnella;Rahnella sp. Y9602
Raoultella_ornithinolytica_B6_GCA_000367425.1	-	-	54291	cellular organisms;Bacteria;Proteobacteria;Gammaproteobacteria;Enterobacteriales;Enterobacteriaceae;Raoultella;Raoultella ornithinolytica
Raoultella_ornithinolytica_S12_GCA_000829965.1	-	-	54291	cellular organisms;Bacteria;Proteobacteria;Gammaproteobacteria;Enterobacteriales;Enterobacteriaceae;Raoultella;Raoultella ornithinolytica
Raoultella_ornithinolytica_Yangling_I2_GCA_001455225.1	-	-	54291	cellular organisms;Bacteria;Proteobacteria;Gammaproteobacteria;Enterobacteriales;Enterobacteriaceae;Raoultella;Raoultella ornithinolytica
Salmonella_bongori_48_z41_RKS3044_GCA_000709535.1	-	-	54736	cellular organisms;Bacteria;Proteobacteria;Gammaproteobacteria;Enterobacteriales;Enterobacteriaceae;Salmonella;Salmonella bongori
Salmonella_bongori_N268_08_GCA_000439255.1	-	-	54736	cellular organisms;Bacteria;Proteobacteria;Gammaproteobacteria;Enterobacteriales;Enterobacteriaceae;Salmonella;Salmonella bongori
Salmonella_bongori_NCTC_12419_GCA_000252995.1	-	-	54736	cellular organisms;Bacteria;Proteobacteria;Gammaproteobacteria;Enterobacteriales;Enterobacteriaceae;Salmonella;Salmonella bongori
Salmonella_enterica_LT2_GCA_001558355.1	-	-	28901	cellular organisms;Bacteria;Proteobacteria;Gammaproteobacteria;Enterobacteriales;Enterobacteriaceae;Salmonella;Salmonella enterica
Salmonella_enterica_arizonae_62_z36_RKS2983_GCA_000756465.1	-	-	28901	cellular organisms;Bacteria;Proteobacteria;Gammaproteobacteria;Enterobacteriales;Enterobacteriaceae;Salmonella;Salmonella enterica
Salmonella_enterica_arizonae_62_z4_z23_GCA_000018625.1	-	-	28901	cellular organisms;Bacteria;Proteobacteria;Gammaproteobacteria;Enterobacteriales;Enterobacteriaceae;Salmonella;Salmonella enterica
Salmonella_enterica_enterica_4_5_12_i_08_1736_GCA_000430165.1	-	-	28901	cellular organisms;Bacteria;Proteobacteria;Gammaproteobacteria;Enterobacteriales;Enterobacteriaceae;Salmonella;Salmonella enterica
Salmonella_enterica_enterica_Abaetetuba_ATCC_35640_GCA_000487915.2	-	-	28901	cellular organisms;Bacteria;Proteobacteria;Gammaproteobacteria;Enterobacteriales;Enterobacteriaceae;Salmonella;Salmonella enterica
Salmonella_enterica_enterica_Abony_0014_GCA_000487615.2	-	-	28901	cellular organisms;Bacteria;Proteobacteria;Gammaproteobacteria;Enterobacteriales;Enterobacteriaceae;Salmonella;Salmonella enterica
Salmonella_enterica_enterica_Agona_24249_GCA_000503845.1	-	-	28901	cellular organisms;Bacteria;Proteobacteria;Gammaproteobacteria;Enterobacteriales;Enterobacteriaceae;Salmonella;Salmonella enterica
Salmonella_enterica_enterica_Agona_460004_2_1_GCA_000484195.2	-	-	28901	cellular organisms;Bacteria;Proteobacteria;Gammaproteobacteria;Enterobacteriales;Enterobacteriaceae;Salmonella;Salmonella enterica
Salmonella_enterica_enterica_Agona_SL483_GCA_000020885.1	-	-	28901	cellular organisms;Bacteria;Proteobacteria;Gammaproteobacteria;Enterobacteriales;Enterobacteriaceae;Salmonella;Salmonella enterica
Salmonella_enterica_enterica_Anatum_ATCC_BAA_1592_GCA_000487575.2	-	-	28901	cellular organisms;Bacteria;Proteobacteria;Gammaproteobacteria;Enterobacteriales;Enterobacteriaceae;Salmonella;Salmonella enterica
Salmonella_enterica_enterica_Anatum_CDC_06_0532_GCA_000940895.1	-	-	28901	cellular organisms;Bacteria;Proteobacteria;Gammaproteobacteria;Enterobacteriales;Enterobacteriaceae;Salmonella;Salmonella enterica
Salmonella_enterica_enterica_Anatum_GCA_001447095.1	-	-	28901	cellular organisms;Bacteria;Proteobacteria;Gammaproteobacteria;Enterobacteriales;Enterobacteriaceae;Salmonella;Salmonella enterica
Salmonella_enterica_enterica_Anatum_GCA_001447115.1	-	-	28901	cellular organisms;Bacteria;Proteobacteria;Gammaproteobacteria;Enterobacteriales;Enterobacteriaceae;Salmonella;Salmonella enterica
Salmonella_enterica_enterica_Anatum_USDA_ARS_USMARC_1175_GCA_000963535.1	-	-	28901	cellular organisms;Bacteria;Proteobacteria;Gammaproteobacteria;Enterobacteriales;Enterobacteriaceae;Salmonella;Salmonella enterica
Salmonella_enterica_enterica_Anatum_USDA_ARS_USMARC_1735_GCA_000988525.1	-	-	28901	cellular organisms;Bacteria;Proteobacteria;Gammaproteobacteria;Enterobacteriales;Enterobacteriaceae;Salmonella;Salmonella enterica
Salmonella_enterica_enterica_Bareilly_CFSAN000189_GCA_000439415.1	-	-	28901	cellular organisms;Bacteria;Proteobacteria;Gammaproteobacteria;Enterobacteriales;Enterobacteriaceae;Salmonella;Salmonella enterica
Salmonella_enterica_enterica_Bredeney_CFSAN001080_GCA_000487775.2	-	-	28901	cellular organisms;Bacteria;Proteobacteria;Gammaproteobacteria;Enterobacteriales;Enterobacteriaceae;Salmonella;Salmonella enterica
Salmonella_enterica_enterica_Cerro_CFSAN001588_GCA_000505365.2	-	-	28901	cellular organisms;Bacteria;Proteobacteria;Gammaproteobacteria;Enterobacteriales;Enterobacteriaceae;Salmonella;Salmonella enterica
Salmonella_enterica_enterica_Choleraesuis_ATCC_10708_GCA_000487295.2	-	-	28901	cellular organisms;Bacteria;Proteobacteria;Gammaproteobacteria;Enterobacteriales;Enterobacteriaceae;Salmonella;Salmonella enterica
Salmonella_enterica_enterica_Choleraesuis_GCA_000742815.1	-	-	28901	cellular organisms;Bacteria;Proteobacteria;Gammaproteobacteria;Enterobacteriales;Enterobacteriaceae;Salmonella;Salmonella enterica
Salmonella_enterica_enterica_Choleraesuis_SC_B67_GCA_000008105.1	-	-	28901	cellular organisms;Bacteria;Proteobacteria;Gammaproteobacteria;Enterobacteriales;Enterobacteriaceae;Salmonella;Salmonella enterica
Salmonella_enterica_enterica_Cubana_CFSAN002050_GCA_000430125.1	-	-	28901	cellular organisms;Bacteria;Proteobacteria;Gammaproteobacteria;Enterobacteriales;Enterobacteriaceae;Salmonella;Salmonella enterica
Salmonella_enterica_enterica_Dublin_CT_02021853_GCA_000020925.1	-	-	28901	cellular organisms;Bacteria;Proteobacteria;Gammaproteobacteria;Enterobacteriales;Enterobacteriaceae;Salmonella;Salmonella enterica
Salmonella_enterica_enterica_Enteritidis_18569_GCA_000335875.2	-	-	28901	cellular organisms;Bacteria;Proteobacteria;Gammaproteobacteria;Enterobacteriales;Enterobacteriaceae;Salmonella;Salmonella enterica
Salmonella_enterica_enterica_Enteritidis_77_1427_GCA_000280315.2	-	-	28901	cellular organisms;Bacteria;Proteobacteria;Gammaproteobacteria;Enterobacteriales;Enterobacteriaceae;Salmonella;Salmonella enterica
Salmonella_enterica_enterica_Enteritidis_CDC_2010K_0968_GCA_000329365.2	-	-	28901	cellular organisms;Bacteria;Proteobacteria;Gammaproteobacteria;Enterobacteriales;Enterobacteriaceae;Salmonella;Salmonella enterica
Salmonella_enterica_enterica_Enteritidis_EC20090641_GCA_000626275.2	-	-	28901	cellular organisms;Bacteria;Proteobacteria;Gammaproteobacteria;Enterobacteriales;Enterobacteriaceae;Salmonella;Salmonella enterica
Salmonella_enterica_enterica_Enteritidis_EC20090698_GCA_000626255.1	-	-	28901	cellular organisms;Bacteria;Proteobacteria;Gammaproteobacteria;Enterobacteriales;Enterobacteriaceae;Salmonella;Salmonella enterica
Salmonella_enterica_enterica_Enteritidis_EC20100101_GCA_000626215.1	-	-	28901	cellular organisms;Bacteria;Proteobacteria;Gammaproteobacteria;Enterobacteriales;Enterobacteriaceae;Salmonella;Salmonella enterica
Salmonella_enterica_enterica_Enteritidis_EC20100325_GCA_000626695.2	-	-	28901	cellular organisms;Bacteria;Proteobacteria;Gammaproteobacteria;Enterobacteriales;Enterobacteriaceae;Salmonella;Salmonella enterica
Salmonella_enterica_enterica_Enteritidis_EC20110221_GCA_000626235.1	-	-	28901	cellular organisms;Bacteria;Proteobacteria;Gammaproteobacteria;Enterobacteriales;Enterobacteriaceae;Salmonella;Salmonella enterica
Salmonella_enterica_enterica_Enteritidis_EC20110353_GCA_000626315.1	-	-	28901	cellular organisms;Bacteria;Proteobacteria;Gammaproteobacteria;Enterobacteriales;Enterobacteriaceae;Salmonella;Salmonella enterica
Salmonella_enterica_enterica_Enteritidis_EC20110354_GCA_000626175.1	-	-	28901	cellular organisms;Bacteria;Proteobacteria;Gammaproteobacteria;Enterobacteriales;Enterobacteriaceae;Salmonella;Salmonella enterica
Salmonella_enterica_enterica_Enteritidis_EC20110355_GCA_000626295.1	-	-	28901	cellular organisms;Bacteria;Proteobacteria;Gammaproteobacteria;Enterobacteriales;Enterobacteriaceae;Salmonella;Salmonella enterica
Salmonella_enterica_enterica_Enteritidis_EC20110356_GCA_000623375.1	-	-	28901	cellular organisms;Bacteria;Proteobacteria;Gammaproteobacteria;Enterobacteriales;Enterobacteriaceae;Salmonella;Salmonella enterica
Salmonella_enterica_enterica_Enteritidis_EC20110357_GCA_000623355.1	-	-	28901	cellular organisms;Bacteria;Proteobacteria;Gammaproteobacteria;Enterobacteriales;Enterobacteriaceae;Salmonella;Salmonella enterica
Salmonella_enterica_enterica_Enteritidis_EC20110358_GCA_000623335.1	-	-	28901	cellular organisms;Bacteria;Proteobacteria;Gammaproteobacteria;Enterobacteriales;Enterobacteriaceae;Salmonella;Salmonella enterica
Salmonella_enterica_enterica_Enteritidis_EC20110359_GCA_000623315.1	-	-	28901	cellular organisms;Bacteria;Proteobacteria;Gammaproteobacteria;Enterobacteriales;Enterobacteriaceae;Salmonella;Salmonella enterica
Salmonella_enterica_enterica_Enteritidis_EC20110360_GCA_000623295.1	-	-	28901	cellular organisms;Bacteria;Proteobacteria;Gammaproteobacteria;Enterobacteriales;Enterobacteriaceae;Salmonella;Salmonella enterica
Salmonella_enterica_enterica_Enteritidis_EC20110361_GCA_000623275.1	-	-	28901	cellular organisms;Bacteria;Proteobacteria;Gammaproteobacteria;Enterobacteriales;Enterobacteriaceae;Salmonella;Salmonella enterica
Salmonella_enterica_enterica_Enteritidis_EC20111095_GCA_000626375.1	-	-	28901	cellular organisms;Bacteria;Proteobacteria;Gammaproteobacteria;Enterobacteriales;Enterobacteriaceae;Salmonella;Salmonella enterica
Salmonella_enterica_enterica_Enteritidis_EC20111174_GCA_000626355.1	-	-	28901	cellular organisms;Bacteria;Proteobacteria;Gammaproteobacteria;Enterobacteriales;Enterobacteriaceae;Salmonella;Salmonella enterica
Salmonella_enterica_enterica_Enteritidis_EC20111175_GCA_000626335.1	-	-	28901	cellular organisms;Bacteria;Proteobacteria;Gammaproteobacteria;Enterobacteriales;Enterobacteriaceae;Salmonella;Salmonella enterica
Salmonella_enterica_enterica_Enteritidis_EC20120002_GCA_000624395.2	-	-	28901	cellular organisms;Bacteria;Proteobacteria;Gammaproteobacteria;Enterobacteriales;Enterobacteriaceae;Salmonella;Salmonella enterica
Salmonella_enterica_enterica_Enteritidis_EC20120005_GCA_000623195.2	-	-	28901	cellular organisms;Bacteria;Proteobacteria;Gammaproteobacteria;Enterobacteriales;Enterobacteriaceae;Salmonella;Salmonella enterica
Salmonella_enterica_enterica_Enteritidis_EC20120008_GCA_000626195.1	-	-	28901	cellular organisms;Bacteria;Proteobacteria;Gammaproteobacteria;Enterobacteriales;Enterobacteriaceae;Salmonella;Salmonella enterica
Salmonella_enterica_enterica_Enteritidis_EC20120200_GCA_000626095.2	-	-	28901	cellular organisms;Bacteria;Proteobacteria;Gammaproteobacteria;Enterobacteriales;Enterobacteriaceae;Salmonella;Salmonella enterica
Salmonella_enterica_enterica_Enteritidis_EC20120916_GCA_000624155.1	-	-	28901	cellular organisms;Bacteria;Proteobacteria;Gammaproteobacteria;Enterobacteriales;Enterobacteriaceae;Salmonella;Salmonella enterica
Salmonella_enterica_enterica_Enteritidis_EC20120929_GCA_000626415.1	-	-	28901	cellular organisms;Bacteria;Proteobacteria;Gammaproteobacteria;Enterobacteriales;Enterobacteriaceae;Salmonella;Salmonella enterica
Salmonella_enterica_enterica_Enteritidis_EC20121175_GCA_000623055.2	-	-	28901	cellular organisms;Bacteria;Proteobacteria;Gammaproteobacteria;Enterobacteriales;Enterobacteriaceae;Salmonella;Salmonella enterica
Salmonella_enterica_enterica_Enteritidis_EC20121177_GCA_000624175.2	-	-	28901	cellular organisms;Bacteria;Proteobacteria;Gammaproteobacteria;Enterobacteriales;Enterobacteriaceae;Salmonella;Salmonella enterica
Salmonella_enterica_enterica_Enteritidis_EC20121178_GCA_000623095.2	-	-	28901	cellular organisms;Bacteria;Proteobacteria;Gammaproteobacteria;Enterobacteriales;Enterobacteriaceae;Salmonella;Salmonella enterica
Salmonella_enterica_enterica_Enteritidis_EC20121179_GCA_000623115.2	-	-	28901	cellular organisms;Bacteria;Proteobacteria;Gammaproteobacteria;Enterobacteriales;Enterobacteriaceae;Salmonella;Salmonella enterica
Salmonella_enterica_enterica_Enteritidis_EC20121180_GCA_000623135.2	-	-	28901	cellular organisms;Bacteria;Proteobacteria;Gammaproteobacteria;Enterobacteriales;Enterobacteriaceae;Salmonella;Salmonella enterica
Salmonella_enterica_enterica_Enteritidis_GCA_000612325.1	-	-	28901	cellular organisms;Bacteria;Proteobacteria;Gammaproteobacteria;Enterobacteriales;Enterobacteriaceae;Salmonella;Salmonella enterica
Salmonella_enterica_enterica_Enteritidis_GCA_000750215.1	-	-	28901	cellular organisms;Bacteria;Proteobacteria;Gammaproteobacteria;Enterobacteriales;Enterobacteriaceae;Salmonella;Salmonella enterica
Salmonella_enterica_enterica_Enteritidis_GCA_000750255.1	-	-	28901	cellular organisms;Bacteria;Proteobacteria;Gammaproteobacteria;Enterobacteriales;Enterobacteriaceae;Salmonella;Salmonella enterica
Salmonella_enterica_enterica_Enteritidis_GCA_000750295.1	-	-	28901	cellular organisms;Bacteria;Proteobacteria;Gammaproteobacteria;Enterobacteriales;Enterobacteriaceae;Salmonella;Salmonella enterica
Salmonella_enterica_enterica_Enteritidis_GCA_000750335.1	-	-	28901	cellular organisms;Bacteria;Proteobacteria;Gammaproteobacteria;Enterobacteriales;Enterobacteriaceae;Salmonella;Salmonella enterica
Salmonella_enterica_enterica_Enteritidis_GCA_000750375.1	-	-	28901	cellular organisms;Bacteria;Proteobacteria;Gammaproteobacteria;Enterobacteriales;Enterobacteriaceae;Salmonella;Salmonella enterica
Salmonella_enterica_enterica_Enteritidis_GCA_000750395.2	-	-	28901	cellular organisms;Bacteria;Proteobacteria;Gammaproteobacteria;Enterobacteriales;Enterobacteriaceae;Salmonella;Salmonella enterica
Salmonella_enterica_enterica_Enteritidis_GCA_000750415.2	-	-	28901	cellular organisms;Bacteria;Proteobacteria;Gammaproteobacteria;Enterobacteriales;Enterobacteriaceae;Salmonella;Salmonella enterica
Salmonella_enterica_enterica_Enteritidis_GCA_000750435.1	-	-	28901	cellular organisms;Bacteria;Proteobacteria;Gammaproteobacteria;Enterobacteriales;Enterobacteriaceae;Salmonella;Salmonella enterica
Salmonella_enterica_enterica_Enteritidis_GCA_000750455.1	-	-	28901	cellular organisms;Bacteria;Proteobacteria;Gammaproteobacteria;Enterobacteriales;Enterobacteriaceae;Salmonella;Salmonella enterica
Salmonella_enterica_enterica_Enteritidis_GCA_000750475.1	-	-	28901	cellular organisms;Bacteria;Proteobacteria;Gammaproteobacteria;Enterobacteriales;Enterobacteriaceae;Salmonella;Salmonella enterica
Salmonella_enterica_enterica_Enteritidis_GCA_000750495.1	-	-	28901	cellular organisms;Bacteria;Proteobacteria;Gammaproteobacteria;Enterobacteriales;Enterobacteriaceae;Salmonella;Salmonella enterica
Salmonella_enterica_enterica_Enteritidis_GCA_000754375.1	-	-	28901	cellular organisms;Bacteria;Proteobacteria;Gammaproteobacteria;Enterobacteriales;Enterobacteriaceae;Salmonella;Salmonella enterica
Salmonella_enterica_enterica_Enteritidis_GCA_001185215.1	-	-	28901	cellular organisms;Bacteria;Proteobacteria;Gammaproteobacteria;Enterobacteriales;Enterobacteriaceae;Salmonella;Salmonella enterica
Salmonella_enterica_enterica_Enteritidis_GCA_001185245.1	-	-	28901	cellular organisms;Bacteria;Proteobacteria;Gammaproteobacteria;Enterobacteriales;Enterobacteriaceae;Salmonella;Salmonella enterica
Salmonella_enterica_enterica_Enteritidis_GCA_001305235.1	-	-	28901	cellular organisms;Bacteria;Proteobacteria;Gammaproteobacteria;Enterobacteriales;Enterobacteriaceae;Salmonella;Salmonella enterica
Salmonella_enterica_enterica_Enteritidis_GCA_001484025.1	-	-	28901	cellular organisms;Bacteria;Proteobacteria;Gammaproteobacteria;Enterobacteriales;Enterobacteriaceae;Salmonella;Salmonella enterica
Salmonella_enterica_enterica_Enteritidis_P125109_GCA_000009505.1	-	-	28901	cellular organisms;Bacteria;Proteobacteria;Gammaproteobacteria;Enterobacteriales;Enterobacteriaceae;Salmonella;Salmonella enterica
Salmonella_enterica_enterica_Enteritidis_SA19960848_GCA_000623615.2	-	-	28901	cellular organisms;Bacteria;Proteobacteria;Gammaproteobacteria;Enterobacteriales;Enterobacteriaceae;Salmonella;Salmonella enterica
Salmonella_enterica_enterica_Enteritidis_SA19970510_GCA_000623655.2	-	-	28901	cellular organisms;Bacteria;Proteobacteria;Gammaproteobacteria;Enterobacteriales;Enterobacteriaceae;Salmonella;Salmonella enterica
Salmonella_enterica_enterica_Enteritidis_SA19970769_GCA_000623675.2	-	-	28901	cellular organisms;Bacteria;Proteobacteria;Gammaproteobacteria;Enterobacteriales;Enterobacteriaceae;Salmonella;Salmonella enterica
Salmonella_enterica_enterica_Enteritidis_SA19980677_GCA_000623715.2	-	-	28901	cellular organisms;Bacteria;Proteobacteria;Gammaproteobacteria;Enterobacteriales;Enterobacteriaceae;Salmonella;Salmonella enterica
Salmonella_enterica_enterica_Enteritidis_SA19981522_GCA_000623735.2	-	-	28901	cellular organisms;Bacteria;Proteobacteria;Gammaproteobacteria;Enterobacteriales;Enterobacteriaceae;Salmonella;Salmonella enterica
Salmonella_enterica_enterica_Enteritidis_SA19981857_GCA_000623395.2	-	-	28901	cellular organisms;Bacteria;Proteobacteria;Gammaproteobacteria;Enterobacteriales;Enterobacteriaceae;Salmonella;Salmonella enterica
Salmonella_enterica_enterica_Enteritidis_SA19992322_GCA_000623455.2	-	-	28901	cellular organisms;Bacteria;Proteobacteria;Gammaproteobacteria;Enterobacteriales;Enterobacteriaceae;Salmonella;Salmonella enterica
Salmonella_enterica_enterica_Enteritidis_SA19994216_GCA_000623475.2	-	-	28901	cellular organisms;Bacteria;Proteobacteria;Gammaproteobacteria;Enterobacteriales;Enterobacteriaceae;Salmonella;Salmonella enterica
Salmonella_enterica_enterica_Enteritidis_SA20084644_GCA_000626475.1	-	-	28901	cellular organisms;Bacteria;Proteobacteria;Gammaproteobacteria;Enterobacteriales;Enterobacteriaceae;Salmonella;Salmonella enterica
Salmonella_enterica_enterica_Enteritidis_SA20084824_GCA_000626495.1	-	-	28901	cellular organisms;Bacteria;Proteobacteria;Gammaproteobacteria;Enterobacteriales;Enterobacteriaceae;Salmonella;Salmonella enterica
Salmonella_enterica_enterica_Enteritidis_SA20094177_GCA_000626515.1	-	-	28901	cellular organisms;Bacteria;Proteobacteria;Gammaproteobacteria;Enterobacteriales;Enterobacteriaceae;Salmonella;Salmonella enterica
Salmonella_enterica_enterica_Enteritidis_SA20094301_GCA_000626535.1	-	-	28901	cellular organisms;Bacteria;Proteobacteria;Gammaproteobacteria;Enterobacteriales;Enterobacteriaceae;Salmonella;Salmonella enterica
Salmonella_enterica_enterica_Enteritidis_SA20094352_GCA_000624055.2	-	-	28901	cellular organisms;Bacteria;Proteobacteria;Gammaproteobacteria;Enterobacteriales;Enterobacteriaceae;Salmonella;Salmonella enterica
Salmonella_enterica_enterica_GCA_001006525.1	-	-	28901	cellular organisms;Bacteria;Proteobacteria;Gammaproteobacteria;Enterobacteriales;Enterobacteriaceae;Salmonella;Salmonella enterica
Salmonella_enterica_enterica_Gallinarum_287_91_GCA_000009525.1	-	-	28901	cellular organisms;Bacteria;Proteobacteria;Gammaproteobacteria;Enterobacteriales;Enterobacteriaceae;Salmonella;Salmonella enterica
Salmonella_enterica_enterica_Gallinarum_pullorum_CDC1983_67_GCA_000462995.1	-	-	28901	cellular organisms;Bacteria;Proteobacteria;Gammaproteobacteria;Enterobacteriales;Enterobacteriaceae;Salmonella;Salmonella enterica
Salmonella_enterica_enterica_Gallinarum_pullorum_RKS5078_GCA_000235545.1	-	-	28901	cellular organisms;Bacteria;Proteobacteria;Gammaproteobacteria;Enterobacteriales;Enterobacteriaceae;Salmonella;Salmonella enterica
Salmonella_enterica_enterica_Heidelberg_41578_GCA_000430105.1	-	-	28901	cellular organisms;Bacteria;Proteobacteria;Gammaproteobacteria;Enterobacteriales;Enterobacteriaceae;Salmonella;Salmonella enterica
Salmonella_enterica_enterica_Heidelberg_B182_GCA_000258365.1	-	-	28901	cellular organisms;Bacteria;Proteobacteria;Gammaproteobacteria;Enterobacteriales;Enterobacteriaceae;Salmonella;Salmonella enterica
Salmonella_enterica_enterica_Heidelberg_CFSAN002064_GCA_000505705.1	-	-	28901	cellular organisms;Bacteria;Proteobacteria;Gammaproteobacteria;Enterobacteriales;Enterobacteriaceae;Salmonella;Salmonella enterica
Salmonella_enterica_enterica_Heidelberg_CFSAN002069_GCA_000430085.2	-	-	28901	cellular organisms;Bacteria;Proteobacteria;Gammaproteobacteria;Enterobacteriales;Enterobacteriaceae;Salmonella;Salmonella enterica
Salmonella_enterica_enterica_Heidelberg_GCA_001441205.1	-	-	28901	cellular organisms;Bacteria;Proteobacteria;Gammaproteobacteria;Enterobacteriales;Enterobacteriaceae;Salmonella;Salmonella enterica
Salmonella_enterica_enterica_Heidelberg_GCA_001441225.1	-	-	28901	cellular organisms;Bacteria;Proteobacteria;Gammaproteobacteria;Enterobacteriales;Enterobacteriaceae;Salmonella;Salmonella enterica
Salmonella_enterica_enterica_Heidelberg_GCA_001441245.1	-	-	28901	cellular organisms;Bacteria;Proteobacteria;Gammaproteobacteria;Enterobacteriales;Enterobacteriaceae;Salmonella;Salmonella enterica
Salmonella_enterica_enterica_Heidelberg_SL476_GCA_000020705.1	-	-	28901	cellular organisms;Bacteria;Proteobacteria;Gammaproteobacteria;Enterobacteriales;Enterobacteriaceae;Salmonella;Salmonella enterica
Salmonella_enterica_enterica_Infantis_GCA_000953495.1	-	-	28901	cellular organisms;Bacteria;Proteobacteria;Gammaproteobacteria;Enterobacteriales;Enterobacteriaceae;Salmonella;Salmonella enterica
Salmonella_enterica_enterica_Javiana_CFSAN001992_GCA_000341425.1	-	-	28901	cellular organisms;Bacteria;Proteobacteria;Gammaproteobacteria;Enterobacteriales;Enterobacteriaceae;Salmonella;Salmonella enterica
Salmonella_enterica_enterica_Montevideo_507440_20_GCA_000188955.5	-	-	28901	cellular organisms;Bacteria;Proteobacteria;Gammaproteobacteria;Enterobacteriales;Enterobacteriaceae;Salmonella;Salmonella enterica
Salmonella_enterica_enterica_Montevideo_USDA_ARS_USMARC_1903_GCA_000940975.1	-	-	28901	cellular organisms;Bacteria;Proteobacteria;Gammaproteobacteria;Enterobacteriales;Enterobacteriaceae;Salmonella;Salmonella enterica
Salmonella_enterica_enterica_Montevideo_USDA_ARS_USMARC_1921_GCA_000973665.1	-	-	28901	cellular organisms;Bacteria;Proteobacteria;Gammaproteobacteria;Enterobacteriales;Enterobacteriaceae;Salmonella;Salmonella enterica
Salmonella_enterica_enterica_Newport_CDC_2010K_2159_GCA_000973685.1	-	-	28901	cellular organisms;Bacteria;Proteobacteria;Gammaproteobacteria;Enterobacteriales;Enterobacteriaceae;Salmonella;Salmonella enterica
Salmonella_enterica_enterica_Newport_CVM_21538_GCA_000272755.3	-	-	28901	cellular organisms;Bacteria;Proteobacteria;Gammaproteobacteria;Enterobacteriales;Enterobacteriaceae;Salmonella;Salmonella enterica
Salmonella_enterica_enterica_Newport_CVM_21550_GCA_000272715.3	-	-	28901	cellular organisms;Bacteria;Proteobacteria;Gammaproteobacteria;Enterobacteriales;Enterobacteriaceae;Salmonella;Salmonella enterica
Salmonella_enterica_enterica_Newport_CVM_21554_GCA_000272795.2	-	-	28901	cellular organisms;Bacteria;Proteobacteria;Gammaproteobacteria;Enterobacteriales;Enterobacteriaceae;Salmonella;Salmonella enterica
Salmonella_enterica_enterica_Newport_CVM_22425_GCA_000272775.3	-	-	28901	cellular organisms;Bacteria;Proteobacteria;Gammaproteobacteria;Enterobacteriales;Enterobacteriaceae;Salmonella;Salmonella enterica
Salmonella_enterica_enterica_Newport_CVM_22462_GCA_000272895.3	-	-	28901	cellular organisms;Bacteria;Proteobacteria;Gammaproteobacteria;Enterobacteriales;Enterobacteriaceae;Salmonella;Salmonella enterica
Salmonella_enterica_enterica_Newport_CVM_22513_GCA_000272735.3	-	-	28901	cellular organisms;Bacteria;Proteobacteria;Gammaproteobacteria;Enterobacteriales;Enterobacteriaceae;Salmonella;Salmonella enterica
Salmonella_enterica_enterica_Newport_CVM_N1543_GCA_000272835.4	-	-	28901	cellular organisms;Bacteria;Proteobacteria;Gammaproteobacteria;Enterobacteriales;Enterobacteriaceae;Salmonella;Salmonella enterica
Salmonella_enterica_enterica_Newport_CVM_N18486_GCA_000272815.2	-	-	28901	cellular organisms;Bacteria;Proteobacteria;Gammaproteobacteria;Enterobacteriales;Enterobacteriaceae;Salmonella;Salmonella enterica
Salmonella_enterica_enterica_Newport_SL254_GCA_000016045.1	-	-	28901	cellular organisms;Bacteria;Proteobacteria;Gammaproteobacteria;Enterobacteriales;Enterobacteriaceae;Salmonella;Salmonella enterica
Salmonella_enterica_enterica_Newport_USDA_ARS_USMARC_1927_GCA_000940935.1	-	-	28901	cellular organisms;Bacteria;Proteobacteria;Gammaproteobacteria;Enterobacteriales;Enterobacteriaceae;Salmonella;Salmonella enterica
Salmonella_enterica_enterica_Newport_USMARC_S3124_1_GCA_000442415.1	-	-	28901	cellular organisms;Bacteria;Proteobacteria;Gammaproteobacteria;Enterobacteriales;Enterobacteriaceae;Salmonella;Salmonella enterica
Salmonella_enterica_enterica_Panama_ATCC_7378_GCA_000486765.2	-	-	28901	cellular organisms;Bacteria;Proteobacteria;Gammaproteobacteria;Enterobacteriales;Enterobacteriaceae;Salmonella;Salmonella enterica
Salmonella_enterica_enterica_Paratyphi_A_AKU_12601_GCA_000026565.1	-	-	28901	cellular organisms;Bacteria;Proteobacteria;Gammaproteobacteria;Enterobacteriales;Enterobacteriaceae;Salmonella;Salmonella enterica
Salmonella_enterica_enterica_Paratyphi_A_ATCC_9150_GCA_000011885.1	-	-	28901	cellular organisms;Bacteria;Proteobacteria;Gammaproteobacteria;Enterobacteriales;Enterobacteriaceae;Salmonella;Salmonella enterica
Salmonella_enterica_enterica_Paratyphi_A_GCA_000818075.1	-	-	28901	cellular organisms;Bacteria;Proteobacteria;Gammaproteobacteria;Enterobacteriales;Enterobacteriaceae;Salmonella;Salmonella enterica
Salmonella_enterica_enterica_Paratyphi_A_GCA_000818115.1	-	-	28901	cellular organisms;Bacteria;Proteobacteria;Gammaproteobacteria;Enterobacteriales;Enterobacteriaceae;Salmonella;Salmonella enterica
Salmonella_enterica_enterica_Paratyphi_B_SPB7_GCA_000018705.1	-	-	28901	cellular organisms;Bacteria;Proteobacteria;Gammaproteobacteria;Enterobacteriales;Enterobacteriaceae;Salmonella;Salmonella enterica
Salmonella_enterica_enterica_Paratyphi_C_RKS4594_GCA_000018385.1	-	-	28901	cellular organisms;Bacteria;Proteobacteria;Gammaproteobacteria;Enterobacteriales;Enterobacteriaceae;Salmonella;Salmonella enterica
Salmonella_enterica_enterica_Pullorum_ATCC_9120_GCA_000330485.2	-	-	28901	cellular organisms;Bacteria;Proteobacteria;Gammaproteobacteria;Enterobacteriales;Enterobacteriaceae;Salmonella;Salmonella enterica
Salmonella_enterica_enterica_Pullorum_S06004_GCA_000444445.1	-	-	28901	cellular organisms;Bacteria;Proteobacteria;Gammaproteobacteria;Enterobacteriales;Enterobacteriaceae;Salmonella;Salmonella enterica
Salmonella_enterica_enterica_Schwarzengrund_CVM19633_GCA_000020745.1	-	-	28901	cellular organisms;Bacteria;Proteobacteria;Gammaproteobacteria;Enterobacteriales;Enterobacteriaceae;Salmonella;Salmonella enterica
Salmonella_enterica_enterica_Senftenberg_GCA_001457675.1	-	-	28901	cellular organisms;Bacteria;Proteobacteria;Gammaproteobacteria;Enterobacteriales;Enterobacteriaceae;Salmonella;Salmonella enterica
Salmonella_enterica_enterica_Sloterdijk_ATCC_15791_GCA_000486445.2	-	-	28901	cellular organisms;Bacteria;Proteobacteria;Gammaproteobacteria;Enterobacteriales;Enterobacteriaceae;Salmonella;Salmonella enterica
Salmonella_enterica_enterica_Tennessee_TXSC_TXSC08_19_GCA_000486405.2	-	-	28901	cellular organisms;Bacteria;Proteobacteria;Gammaproteobacteria;Enterobacteriales;Enterobacteriaceae;Salmonella;Salmonella enterica
Salmonella_enterica_enterica_Thompson_ATCC_8391_GCA_000486365.2	-	-	28901	cellular organisms;Bacteria;Proteobacteria;Gammaproteobacteria;Enterobacteriales;Enterobacteriaceae;Salmonella;Salmonella enterica
Salmonella_enterica_enterica_Thompson_GCA_001305815.1	-	-	28901	cellular organisms;Bacteria;Proteobacteria;Gammaproteobacteria;Enterobacteriales;Enterobacteriaceae;Salmonella;Salmonella enterica
Salmonella_enterica_enterica_Thompson_GCA_001305835.1	-	-	28901	cellular organisms;Bacteria;Proteobacteria;Gammaproteobacteria;Enterobacteriales;Enterobacteriaceae;Salmonella;Salmonella enterica
Salmonella_enterica_enterica_Thompson_RM6836_GCA_000473275.1	-	-	28901	cellular organisms;Bacteria;Proteobacteria;Gammaproteobacteria;Enterobacteriales;Enterobacteriaceae;Salmonella;Salmonella enterica
Salmonella_enterica_enterica_Typhi_CT18_GCA_000195995.1	-	-	28901	cellular organisms;Bacteria;Proteobacteria;Gammaproteobacteria;Enterobacteriales;Enterobacteriaceae;Salmonella;Salmonella enterica
Salmonella_enterica_enterica_Typhi_GCA_001302605.1	-	-	28901	cellular organisms;Bacteria;Proteobacteria;Gammaproteobacteria;Enterobacteriales;Enterobacteriaceae;Salmonella;Salmonella enterica
Salmonella_enterica_enterica_Typhi_GCA_001302625.1	-	-	28901	cellular organisms;Bacteria;Proteobacteria;Gammaproteobacteria;Enterobacteriales;Enterobacteriaceae;Salmonella;Salmonella enterica
Salmonella_enterica_enterica_Typhi_P_stx_12_GCA_000245535.1	-	-	28901	cellular organisms;Bacteria;Proteobacteria;Gammaproteobacteria;Enterobacteriales;Enterobacteriaceae;Salmonella;Salmonella enterica
Salmonella_enterica_enterica_Typhi_Ty21a_GCA_000385905.1	-	-	28901	cellular organisms;Bacteria;Proteobacteria;Gammaproteobacteria;Enterobacteriales;Enterobacteriaceae;Salmonella;Salmonella enterica
Salmonella_enterica_enterica_Typhi_Ty2_GCA_000007545.1	-	-	28901	cellular organisms;Bacteria;Proteobacteria;Gammaproteobacteria;Enterobacteriales;Enterobacteriaceae;Salmonella;Salmonella enterica
Salmonella_enterica_enterica_Typhimurium_14028S_GCA_000022165.1	-	-	28901	cellular organisms;Bacteria;Proteobacteria;Gammaproteobacteria;Enterobacteriales;Enterobacteriaceae;Salmonella;Salmonella enterica
Salmonella_enterica_enterica_Typhimurium_5_CFSAN001921_GCA_000430145.3	-	-	28901	cellular organisms;Bacteria;Proteobacteria;Gammaproteobacteria;Enterobacteriales;Enterobacteriaceae;Salmonella;Salmonella enterica
Salmonella_enterica_enterica_Typhimurium_798_GCA_000252875.1	-	-	28901	cellular organisms;Bacteria;Proteobacteria;Gammaproteobacteria;Enterobacteriales;Enterobacteriaceae;Salmonella;Salmonella enterica
Salmonella_enterica_enterica_Typhimurium_CDC_2011K_0870_GCA_000973645.1	-	-	28901	cellular organisms;Bacteria;Proteobacteria;Gammaproteobacteria;Enterobacteriales;Enterobacteriaceae;Salmonella;Salmonella enterica
Salmonella_enterica_enterica_Typhimurium_D23580_GCA_000027025.1	-	-	28901	cellular organisms;Bacteria;Proteobacteria;Gammaproteobacteria;Enterobacteriales;Enterobacteriaceae;Salmonella;Salmonella enterica
Salmonella_enterica_enterica_Typhimurium_DT104_GCA_000493675.1	-	-	28901	cellular organisms;Bacteria;Proteobacteria;Gammaproteobacteria;Enterobacteriales;Enterobacteriaceae;Salmonella;Salmonella enterica
[truncated: 2,962 more rows]
