# Supplementary material for: Phylogenomics of Cas4 family nucleases
Source: BMC Evol Biol. 2017 Nov 28;17:232. doi: 10.1186/s12862-017-1081-1 (PMC5704561; doi:10.1186/s12862-017-1081-1)
Supplement: Supplementary file 7 — Worksheet “loci” provides detailed information on all cas4 loci in completely sequenced and draft genomes of archaea and bacteria. Annotation for the proteins encoded in the loci is based on Cas protein and CDD assignments using PSI-BLAST program (see Methods for details). Worksheet “tree order and assignments” provides information of the order of the Cas4 in the tree (Supplementary file 1), Cas4 assignments to distinct groups of CAS-Cas4, solo-Cas4 and others. (TXT 28 kb) [file 12862_2017_1081_MOESM7_ESM.txt]

1015363744	Streptomyces_CdTB01_CdTB01_GCA_001484565.1	0
1015367118	Streptomyces_CdTB01_CdTB01_GCA_001484565.1	0
1015367122	Streptomyces_CdTB01_CdTB01_GCA_001484565.1	0
1015367123	Streptomyces_CdTB01_CdTB01_GCA_001484565.1	0
1015367486	Streptomyces_CdTB01_CdTB01_GCA_001484565.1	0
1015369017	Streptomyces_CdTB01_CdTB01_GCA_001484565.1	1
1015369078	Streptomyces_CdTB01_CdTB01_GCA_001484565.1	0
1016149443	Selenomonas_oral_taxon_136_F0591_GCA_001554015.1	1
1016149454	Selenomonas_oral_taxon_136_F0591_GCA_001554015.1	0
1004100097	Acidithiobacillus_caldus_ATCC_51756_GCA_000175575.2	0
1004100690	Acidithiobacillus_caldus_ATCC_51756_GCA_000175575.2	1
1004100816	Acidithiobacillus_caldus_ATCC_51756_GCA_000175575.2	0
1004101584	Acidithiobacillus_caldus_ATCC_51756_GCA_000175575.2	0
1004101827	Acidithiobacillus_caldus_ATCC_51756_GCA_000175575.2	0
1004102859	Acidithiobacillus_caldus_ATCC_51756_GCA_000175575.2	0
1007213114	Aciduliprofundum_MAR08_339_MAR08_339_GCA_000327505.1	1
1001956015	Anoxybacillus_flavithermus_WK1_GCA_000019045.1	0
1001956934	Anoxybacillus_flavithermus_WK1_GCA_000019045.1	1
1001957821	Anoxybacillus_flavithermus_WK1_GCA_000019045.1	0
1001957979	Anoxybacillus_flavithermus_WK1_GCA_000019045.1	0
1012320347	Burkholderia_ubonensis_MSMB22_GCA_000959245.1	0
1012320491	Burkholderia_ubonensis_MSMB22_GCA_000959245.1	0
1012321015	Burkholderia_ubonensis_MSMB22_GCA_000959245.1	1
1012319122	Burkholderia_ubonensis_MSMB22_GCA_000959245.1	0
1012324178	Burkholderia_ubonensis_MSMB22_GCA_000959245.1	0
1015138398	Fusobacterium_nucleatum_polymorphum_GCA_001457555.1	0
1015138956	Fusobacterium_nucleatum_polymorphum_GCA_001457555.1	0
1015139065	Fusobacterium_nucleatum_polymorphum_GCA_001457555.1	1
1003834349	Ferroplasma_acidarmanus_fer1_GCA_000152265.2	1
1003834358	Ferroplasma_acidarmanus_fer1_GCA_000152265.2	1
1003834737	Ferroplasma_acidarmanus_fer1_GCA_000152265.2	0
1003901901	Fusobacterium_nucleatum_animalis_7_1_GCA_000158275.2	0
1003901806	Fusobacterium_nucleatum_animalis_7_1_GCA_000158275.2	0
1003903020	Fusobacterium_nucleatum_animalis_7_1_GCA_000158275.2	0
1003901746	Fusobacterium_nucleatum_animalis_7_1_GCA_000158275.2	0
1003901745	Fusobacterium_nucleatum_animalis_7_1_GCA_000158275.2	1
1003097027	Herminiimonas_arsenicoxydans_GCA_000026125.1	0
1003098655	Herminiimonas_arsenicoxydans_GCA_000026125.1	0
1003098844	Herminiimonas_arsenicoxydans_GCA_000026125.1	1
1003099967	Herminiimonas_arsenicoxydans_GCA_000026125.1	0
1003915890	Fusobacterium_nucleatum_vincentii_3_1_36A2_GCA_000162235.2	1
1003915940	Fusobacterium_nucleatum_vincentii_3_1_36A2_GCA_000162235.2	0
1004024077	Halanaerobium_hydrogeniformans_GCA_000166415.1	1
1004024846	Halanaerobium_hydrogeniformans_GCA_000166415.1	0
1004024853	Halanaerobium_hydrogeniformans_GCA_000166415.1	0
1004024854	Halanaerobium_hydrogeniformans_GCA_000166415.1	0
1000070801	Methanosarcina_mazei_Go1_GCA_000007065.1	1
1001427851	Methanoculleus_marisnigri_JR1_GCA_000015825.1	1
1001011881	Methanospirillum_hungatei_JF_1_GCA_000013445.1	0
1001011882	Methanospirillum_hungatei_JF_1_GCA_000013445.1	1
1001554509	Methanobrevibacter_smithii_ATCC_35061_GCA_000016525.1	1
1001554564	Methanobrevibacter_smithii_ATCC_35061_GCA_000016525.1	0
1001555182	Methanobrevibacter_smithii_ATCC_35061_GCA_000016525.1	0
1001555871	Methanobrevibacter_smithii_ATCC_35061_GCA_000016525.1	0
1001556222	Methanobrevibacter_smithii_ATCC_35061_GCA_000016525.1	0
1010754662	Streptomyces_CCM_MD2014_CCM_MD2014_GCA_000772045.1	0
1010756158	Streptomyces_CCM_MD2014_CCM_MD2014_GCA_000772045.1	0
1010756162	Streptomyces_CCM_MD2014_CCM_MD2014_GCA_000772045.1	0
1010756163	Streptomyces_CCM_MD2014_CCM_MD2014_GCA_000772045.1	0
1010756487	Streptomyces_CCM_MD2014_CCM_MD2014_GCA_000772045.1	0
1010758893	Streptomyces_CCM_MD2014_CCM_MD2014_GCA_000772045.1	1
1001233387	Nitrosomonas_eutropha_C91_GCA_000014765.1	0
1001235093	Nitrosomonas_eutropha_C91_GCA_000014765.1	1
1001235153	Nitrosomonas_eutropha_C91_GCA_000014765.1	1
1002224480	Prosthecochloris_aestuarii_DSM_271_GCA_000020625.1	0
1002225089	Prosthecochloris_aestuarii_DSM_271_GCA_000020625.1	1
1010910197	Bacillus_subtilis_subtilis_168_GCA_000789275.1	0
1010910731	Bacillus_subtilis_subtilis_168_GCA_000789275.1	0
1005352807	Roseburia_hominis_A2_183_GCA_000225345.1	0
1005353293	Roseburia_hominis_A2_183_GCA_000225345.1	0
1005354094	Roseburia_hominis_A2_183_GCA_000225345.1	0
1005354512	Roseburia_hominis_A2_183_GCA_000225345.1	1
1015051427	Fusobacterium_hwasookii_ChDC_F300_GCA_001455105.1	0
1015051918	Fusobacterium_hwasookii_ChDC_F300_GCA_001455105.1	0
1015052029	Fusobacterium_hwasookii_ChDC_F300_GCA_001455105.1	1
1014413003	Fusobacterium_nucleatum_nucleatum_ChDC_F316_GCA_001296165.1	1
1014413071	Fusobacterium_nucleatum_nucleatum_ChDC_F316_GCA_001296165.1	0
1006357261	Mycobacterium_tuberculosis_H37Rv_GCA_000277735.2	0
1006359579	Mycobacterium_tuberculosis_H37Rv_GCA_000277735.2	0
1006359583	Mycobacterium_tuberculosis_H37Rv_GCA_000277735.2	0
1006359584	Mycobacterium_tuberculosis_H37Rv_GCA_000277735.2	0
1002678942	Ralstonia_pickettii_12D_GCA_000023425.1	1
1002679763	Ralstonia_pickettii_12D_GCA_000023425.1	0
1002680752	Ralstonia_pickettii_12D_GCA_000023425.1	0
1002681362	Ralstonia_pickettii_12D_GCA_000023425.1	0
1002681489	Ralstonia_pickettii_12D_GCA_000023425.1	0
1002681851	Ralstonia_pickettii_12D_GCA_000023425.1	0
1002682913	Ralstonia_pickettii_12D_GCA_000023425.1	0
1002683631	Ralstonia_pickettii_12D_GCA_000023425.1	0
1002683647	Ralstonia_pickettii_12D_GCA_000023425.1	0
1002683756	Ralstonia_pickettii_12D_GCA_000023425.1	0
1002683830	Ralstonia_pickettii_12D_GCA_000023425.1	0
1002683886	Ralstonia_pickettii_12D_GCA_000023425.1	0
1002852645	Spirosoma_linguale_DSM_74_GCA_000024525.1	0
1002853718	Spirosoma_linguale_DSM_74_GCA_000024525.1	1
1005631831	Sulfobacillus_acidophilus_DSM_10332_GCA_000237975.1	1
1005631841	Sulfobacillus_acidophilus_DSM_10332_GCA_000237975.1	0
1005634322	Sulfobacillus_acidophilus_DSM_10332_GCA_000237975.1	0
1016032422	Caldimicrobium_thiodismutans_TF1_GCA_001548275.1	1
1016032446	Caldimicrobium_thiodismutans_TF1_GCA_001548275.1	0
1016032506	Caldimicrobium_thiodismutans_TF1_GCA_001548275.1	0
1010997772	Vibrio_nigripulchritudo_SFn1_GCA_000801275.1	1
1011000664	Vibrio_nigripulchritudo_SFn1_GCA_000801275.1	0
1011000941	Vibrio_nigripulchritudo_SFn1_GCA_000801275.1	0
1011002174	Vibrio_nigripulchritudo_SFn1_GCA_000801275.1	0
1011002829	Vibrio_nigripulchritudo_SFn1_GCA_000801275.1	1
1000005231	Escherichia_coli_K_12_MG1655_GCA_000005845.2	0
1000007894	Escherichia_coli_K_12_MG1655_GCA_000005845.2	0
1000007925	Escherichia_coli_K_12_MG1655_GCA_000005845.2	0
1007414801	Dehalococcoides_mccartyi_BTF08_GCA_000341695.1	0
1007414046	Dehalococcoides_mccartyi_BTF08_GCA_000341695.1	1
1002800224	Methanobrevibacter_ruminantium_M1_GCA_000024185.1	0
1002800250	Methanobrevibacter_ruminantium_M1_GCA_000024185.1	0
1002800296	Methanobrevibacter_ruminantium_M1_GCA_000024185.1	1
1015276002	Methanobrevibacter_millerae_SM9_GCA_001477655.1	0
1015276263	Methanobrevibacter_millerae_SM9_GCA_001477655.1	1
1100346434	Achromobacter_DMS1_DMS1_GCA_001270295.1	False
1202383359	Acaryochloris_CCMEE_5410_CCMEE_5410_GCA_000238775.2	False
1114730148	Lysinibacillus_F5_F5_GCA_001482485.1	False
1104325913	Pseudomonas_amygdali_lachrymans_GCA_001400475.1	False
1301584797	Thiobacillus_denitrificans_DSM_12475_GCA_000376425.1	False
1301585204	Thiobacillus_denitrificans_DSM_12475_GCA_000376425.1	False
1400811368	Pseudomonas_syringae_CC1629_GCA_000452645.2	False
1400809117	Pseudomonas_syringae_CC1629_GCA_000452645.2	False
1400809098	Pseudomonas_syringae_CC1629_GCA_000452645.2	False
1405124779	Pseudomonas_LAIL14HWK12_I12_LAIL14HWK12_I12_GCA_000514335.1	False
1202484051	Comamonas_testosteroni_NBRC_100989_GCA_000241245.2	False
1202482726	Comamonas_testosteroni_NBRC_100989_GCA_000241245.2	False
1701389802	Lysinimicrobium_soli_NBRC_109394_GCA_000971195.1	False
1701389390	Lysinimicrobium_soli_NBRC_109394_GCA_000971195.1	False
1042300077	Ruminococcus_CAG_254_GCA_000433635.1	False
1042777613	Fusobacterium_CAG_439_GCA_000438175.1	False
1042778740	Fusobacterium_CAG_439_GCA_000438175.1	False
1042043910	Brachyspira_CAG_484_GCA_000431315.1	False
1042383569	Dialister_CAG_486_GCA_000434475.1	False
1042704477	Clostridium_CAG_768_GCA_000437435.1	False
1093676790	Peptococcaceae_bacterium_CEB3_CEB3_GCA_001029295.1	False
1501476504	Ralstonia_solanacearum_Rs_10_244_GCA_000671315.1	False
1801326888	Anaerococcus_SB3_SB3_GCA_001182725.1	False
1024188431	Caldithrix_abyssi_DSM_13497_GCA_000241815.1	False
1017785121	Desulfovibrio_piger_ATCC_29098_GCA_000156375.1	False
1077102421	Sulfitobacter_donghicola_DSW_25_KCTC_12864_JCM_14565_GCA_000712275.1	False
1018442202	Fusobacterium_periodonticum_ATCC_33693_GCA_000160475.1	False
1018442203	Fusobacterium_periodonticum_ATCC_33693_GCA_000160475.1	False
1018441144	Fusobacterium_periodonticum_ATCC_33693_GCA_000160475.1	False
1206149505	Anaerococcus_senegalensis_JC48_GCA_000321005.2	False
1205771583	Anaerococcus_obesiensis_ph10_GCA_000311745.1	False
1205458166	Anaerococcus_PH9_PH9_GCA_000307225.1	False
1205809140	Casaltella_massiliensis_9400853_GCA_000312325.1	False
1205809995	Casaltella_massiliensis_9400853_GCA_000312325.1	False
1205815211	Anaerococcus_provenciensis_9402080_GCA_000312365.2	False
1205815365	Anaerococcus_provenciensis_9402080_GCA_000312365.2	False
1205815704	Anaerococcus_provenciensis_9402080_GCA_000312365.2	False
1205506423	Anaerococcus_pacaensis_9403502_GCA_000308255.3	False
1205507275	Anaerococcus_pacaensis_9403502_GCA_000308255.3	False
1406277634	Methanobrevibacter_oralis_JMR01_GCA_000529525.1	False
1018254599	Anaerococcus_tetradius_ATCC_35098_GCA_000159095.1	False
1018954401	Anaerococcus_vaginalis_ATCC_51170_GCA_000163295.1	False
1050275073	Fusobacterium_CM21_CM21_GCA_000517705.1	False
1050981889	Fusobacterium_CM22_CM22_GCA_000524395.1	False
1050962241	Fusobacterium_OBRC1_OBRC1_GCA_000524235.1	False
1050962643	Fusobacterium_OBRC1_OBRC1_GCA_000524235.1	False
1080884832	Anaerococcus_lactolyticus_S7_1_13_GCA_000758765.1	False
1121485551	Anaerococcus_hydrogenalis_MJR7738A_GCA_001546155.1	False
1023698788	Fusobacterium_oral_taxon_370_F0437_GCA_000235465.1	False
1021631329	Anaerococcus_hydrogenalis_ACS_025_V_Sch4_GCA_000191745.2	False
1021630881	Anaerococcus_hydrogenalis_ACS_025_V_Sch4_GCA_000191745.2	False
1024275433	Dialister_succinatiphilus_YIT_11850_GCA_000242435.1	False
1123706290	delta_proteobacterium_HotSeep1_HS1_GCA_001577525.1	False
1123706458	delta_proteobacterium_HotSeep1_HS1_GCA_001577525.1	False
1120693211	bacterium_JGI_23_JGI_23_GCA_001536065.1	1
1111472269	bacterium_JGI_24_JGI_24_GCA_001458495.1	1
1504204158	Streptomyces_lavenduligriseus_NRRL_ISP_5487_GCA_000718625.1	False
1504206514	Streptomyces_lavenduligriseus_NRRL_ISP_5487_GCA_000718625.1	False
1504229060	Streptomyces_puniceus_NRRL_ISP_5083_GCA_000718695.1	False
1504229061	Streptomyces_puniceus_NRRL_ISP_5083_GCA_000718695.1	False
1504074097	Streptomyces_niger_NRRL_B_3857_GCA_000718305.1	False
1602033637	Pseudomonas_aeruginosa_AZPAE15049_GCA_000789485.1	False
1706943688	Pseudomonas_aeruginosa_859_PAER_GCA_001066645.1	False
1800449833	Streptococcus_pseudopneumoniae_469_SPSE_GCA_001073085.1	False
1081248600	Megasphaera_elsdenii_24_50_GCA_000763195.1	False
1017538582	Kordia_algicida_OT_1_GCA_000154725.1	False
1302449432	Fusobacterium_russii_ATCC_25533_GCA_000381725.1	False
1501020336	Fusobacterium_perfoetens_ATCC_29250_GCA_000622245.1	False
1043004660	Sphingobium_HDIP04_HDIP04_GCA_000445085.1	False
1701696510	Clostridium_K4410_MGS_306_GCA_000980375.1	False
1701705068	Heliobacterium_N15_MGS_306_GCA_000980455.1	False
1902519667	Alcaligenaceae_bacterium_DTU041_GCA_001513225.1	False
1900287301	Fibrobacteria_bacterium_AD312_GCA_001462345.1	False
1900923306	Anaerococcus_MT16_GCA_001487145.1	False
1084778376	Geobacter_OR_1_OR_1_GCA_000813145.1	False
1102840973	Actinobacteria_bacterium_OV450_OV450_GCA_001298555.1	False
1102836515	Actinobacteria_bacterium_OV450_OV450_GCA_001298555.1	False
1090030222	Citrobacter_freundii_SA79_GCA_000982845.1	False
1090031727	Citrobacter_freundii_SA79_GCA_000982845.1	False
1118342453	Burkholderia_gladioli_MSMB1756_GCA_001527485.1	False
1115349385	candidate_division_TA06_bacterium_32_111_GCA_001508335.1	1
1115366130	candidate_division_TA06_bacterium_34_109_GCA_001508575.1	1
1063650440	Sulfitobacter_donghicola_DSW_25_KCTC_12864_JCM_14565_GCA_000622405.1	False
1018509262	Bacillus_cereus_MM3_GCA_000160955.1	False
(((1202482726_Comamonas_testosteroni_NBRC_100989_GCA_000241245.2:2.29849,(((1015369078_Streptomyces_CdTB01_CdTB01_GCA_001484565.1:0.64593,1005631841_Sulfobacillus_acidophilus_DSM_10332_GCA_000237975.1:1.60560)0.818:0.51161,(((1015367123_Streptomyces_CdTB01_CdTB01_GCA_001484565.1:0.07761,((1504204158_Streptomyces_lavenduligriseus_NRRL_ISP_5487_GCA_000718625.1:0.08255,1010756163_Streptomyces_CCM_MD…
